# Supplementary material for: CRISPR screens and lectin microarrays identify high mannose N-glycan regulators
Source: Nat Commun. 2024 Nov 18;15:9970. doi: 10.1038/s41467-024-53225-1 (PMC11574202; doi:10.1038/s41467-024-53225-1)
Supplement: Supplementary file 4 — Supplementary Dataset 2 [file 41467_2024_53225_MOESM4_ESM.xlsx]

## Sheet: SourceData_Fig2-2_GenomeWide_Re
#GeneID	Symbol	GeneInfo	Localization	Process	Function	# elements 1	casTLE Effect 1	casTLE Score 1	# elements 2	casTLE Effect 2	casTLE Score 2	Combo casTLE Effect	Combo casTLE Score	casTLE p-value	10%FDR	#NAME?	Minimum Effect Estimate	Maximum Effect Estimate
ENSG00000112893	MAN2A1	mannosidase, alpha, class 2A, member 1	Golgi membrane|membrane|integral component of membrane|extracellular vesicular exosome|	in utero embryonic development|liver development|mannose metabolic process|N-glycan processing|mitochondrion organization|vacuole organization|respiratory gaseous exchange|protein N-linked glycosylation via asparagine|post-translational protein modification|cellular protein metabolic process|lung alveolus development|positive regulation of neurogenesis|retina morphogenesis in camera-type eye|	mannosyl-oligosaccharide 1,3-1,6-alpha-mannosidase activity|zinc ion binding|hydrolase activity, hydrolyzing N-glycosyl compounds|carbohydrate binding|	9	3.5	167	9	3.8	169	3.7	335	1e-05	1	5	3.2	4.6
ENSG00000131446	MGAT1	mannosyl (alpha-1,3-)-glycoprotein beta-1,2-N-acetylglucosaminyltransferase	Golgi membrane|membrane|integral component of membrane|extracellular vesicular exosome|	in utero embryonic development|carbohydrate metabolic process|UDP-N-acetylglucosamine catabolic process|protein glycosylation|protein N-linked glycosylation via asparagine|post-translational protein modification|cellular protein metabolic process|	alpha-1,3-mannosylglycoprotein 2-beta-N-acetylglucosaminyltransferase activity|acetylglucosaminyltransferase activity|metal ion binding|	9	3	152	9	3.2	134	3.1	286	1e-05	1	5	2.6	3.9
ENSG00000182093	WRB	tryptophan rich basic protein	nucleus|endoplasmic reticulum membrane|integral component of membrane|	tail-anchored membrane protein insertion into ER membrane|	None	10	3.2	72.6	10	2.5	171	2.8	241	1e-05	1	5	2.4	3.6
ENSG00000164961	KIAA0196	KIAA0196	endosome|endoplasmic reticulum|cytosol|WASH complex|	cell death|endosomal transport|	None	9	2.1	103	8	2.5	117	2.4	219	1e-05	1	5	2	3
ENSG00000198162	MAN1A2	mannosidase, alpha, class 1A, member 2	Golgi membrane|nucleolus|Golgi apparatus|membrane|integral component of membrane|extracellular vesicular exosome|	N-glycan processing|respiratory gaseous exchange|protein N-linked glycosylation via asparagine|post-translational protein modification|cellular protein metabolic process|lung alveolus development|	mannosyl-oligosaccharide 1,2-alpha-mannosidase activity|calcium ion binding|	10	2.4	117	10	2.4	98.5	2.4	215	1e-05	1	5	1.9	3.1
ENSG00000102100	SLC35A2	solute carrier family 35 (UDP-galactose transporter), member A2	Golgi membrane|nucleus|Golgi apparatus|integral component of membrane|	galactose metabolic process|UDP-galactose transport|proton transport|transmembrane transport|UDP-galactose transmembrane transport|	sugar:proton symporter activity|UDP-galactose transmembrane transporter activity|protein binding|	10	2.9	51.3	10	3.4	149	3	199	1e-05	1	5	2.2	3.8
ENSG00000029364	SLC39A9	solute carrier family 39, member 9	integral component of membrane|	zinc ion transport|transmembrane transport|	metal ion transmembrane transporter activity|	10	2	103	10	2.3	85.8	2.2	188	1e-05	1	5	1.7	2.8
ENSG00000077147	TM9SF3	transmembrane 9 superfamily member 3	integral component of membrane|	None	None	9	1.6	79.1	10	1.8	79.9	1.7	158	1e-05	1	5	1.4	2.2
ENSG00000175221	MED16	mediator complex subunit 16	nucleus|nucleoplasm|membrane|mediator complex|	regulation of transcription from RNA polymerase II promoter|transcription from RNA polymerase II promoter|transcription initiation from RNA polymerase II promoter|transcription initiation from RNA polymerase II promoter|gene expression|intracellular steroid hormone receptor signaling pathway|androgen receptor signaling pathway|positive regulation of transcription, DNA-templated|positive regulatio…	transcription cofactor activity|transcription coactivator activity|catalytic activity|receptor activity|thyroid hormone receptor coactivator activity|vitamin D receptor binding|thyroid hormone receptor binding|	10	-2.4	55.7	10	-2.2	84.8	-2.4	140	1e-05	1	5	-3	-2
ENSG00000141452	C18ORF8/RMC1	chromosome 18 open reading frame 8	lysosomal membrane|	None	None	9	2.3	45.1	9	2.2	75.7	2.2	120	1e-05	1	5	1.6	2.9
ENSG00000269897	COMMD3-BMI1	COMMD3-BMI1 readthrough	None	None	None	8	1.9	88.1	8	1.4	29.5	1.8	115	1e-05	1	5	1.3	2.3
ENSG00000075785	RAB7A	RAB7A, member RAS oncogene family	lysosome|lysosome|lysosomal membrane|late endosome|late endosome|Golgi apparatus|phagocytic vesicle membrane|melanosome|intracellular membrane-bounded organelle|phagocytic vesicle|extracellular vesicular exosome|alveolar lamellar body|	GTP catabolic process|GTP catabolic process|protein targeting to lysosome|endocytosis|epidermal growth factor catabolic process|small GTPase mediated signal transduction|cell death|endosome to lysosome transport|protein transport|antigen processing and presentation of exogenous peptide antigen via MHC class II|early endosome to late endosome transport|bone resorption|phagosome maturation|phagosom…	GTPase activity|protein binding|GTP binding|GDP binding|Rac GTPase binding|	9	2	45.3	8	2.6	60.9	2	105	1e-05	1	5	1.6	3
ENSG00000064995	TAF11	TAF11 RNA polymerase II, TATA box binding protein (TBP)-associated factor, 28kDa	nucleus|nucleoplasm|transcription factor TFIID complex|Golgi apparatus|	regulation of transcription, DNA-templated|transcription from RNA polymerase II promoter|transcription from RNA polymerase II promoter|transcription initiation from RNA polymerase II promoter|transcription initiation from RNA polymerase II promoter|transcription elongation from RNA polymerase II promoter|gene expression|viral process|positive regulation by host of viral transcription|	DNA binding|transcription coactivator activity|protein binding|vitamin D receptor binding|thyroid hormone receptor binding|protein heterodimerization activity|protein N-terminus binding|	10	-1.8	55.5	10	-1.6	49.9	-1.7	105	1e-05	1	5	-2.3	-1.3
ENSG00000008838	MED24	mediator complex subunit 24	nucleus|nucleoplasm|mediator complex|	regulation of transcription from RNA polymerase II promoter|transcription initiation from RNA polymerase II promoter|transcription initiation from RNA polymerase II promoter|gene expression|histone acetylation|stem cell maintenance|intracellular steroid hormone receptor signaling pathway|androgen receptor signaling pathway|positive regulation of transcription, DNA-templated|protein heterooligomer…	RNA polymerase II transcription cofactor activity|transcription cofactor activity|histone acetyltransferase activity|receptor activity|ligand-dependent nuclear receptor transcription coactivator activity|vitamin D receptor binding|thyroid hormone receptor binding|	10	-2.3	19.5	10	-2.3	86.1	-2.3	105	1e-05	1	5	-3	-1.8
ENSG00000244045	TMEM199	transmembrane protein 199	integral component of membrane|	None	None	10	1.9	44.9	9	2.6	58.8	2.1	102	1e-05	1	5	1.6	3
ENSG00000114209	PDCD10	programmed cell death 10	Golgi membrane|cytosol|plasma membrane|extracellular vesicular exosome|	angiogenesis|apoptotic process|positive regulation of cell proliferation|negative regulation of apoptotic process|positive regulation of MAP kinase activity|	protein binding|protein homodimerization activity|protein N-terminus binding|	10	1.5	49.8	10	1.6	50	1.6	99.3	1e-05	1	5	1.3	2.3
ENSG00000198356	ASNA1	arsA arsenite transporter, ATP-binding, homolog 1 (bacterial)	nucleus|nucleolus|cytoplasm|endoplasmic reticulum|extracellular vesicular exosome|	ATP catabolic process|transport|inorganic anion transport|protein insertion into ER membrane|	transporter activity|ATP binding|arsenite transmembrane transporter activity|ATPase activity|metal ion binding|	10	1.9	33.5	10	2.3	56.9	2.1	89.2	1e-05	1	5	1.6	2.8
ENSG00000171720	HDAC3	histone deacetylase 3	histone deacetylase complex|nucleus|nucleus|nucleoplasm|cytoplasm|spindle microtubule|transcriptional repressor complex|	negative regulation of transcription from RNA polymerase II promoter|negative regulation of transcription from RNA polymerase II promoter|transcription, DNA-templated|protein deacetylation|Notch signaling pathway|regulation of mitotic cell cycle|chromatin modification|circadian regulation of gene expression|regulation of multicellular organism growth|negative regulation of apoptotic process|cellu…	chromatin binding|transcription corepressor activity|transcription corepressor activity|histone deacetylase activity|histone deacetylase activity|protein binding|transcription factor binding|transcription factor binding|enzyme binding|cyclin binding|chromatin DNA binding|NAD-dependent histone deacetylase activity (H3-K14 specific)|protein deacetylase activity|histone deacetylase binding|NAD-depen…	10	2.2	65.4	10	1.4	23.9	1.7	86.6	1e-05	1	5	1.2	2.6
ENSG00000139718	SETD1B	SET domain containing 1B	nucleus|chromosome|nuclear speck|histone methyltransferase complex|Set1C/COMPASS complex|	transcription, DNA-templated|regulation of transcription, DNA-templated|histone H3-K4 methylation|	nucleotide binding|RNA binding|protein binding|histone methyltransferase activity (H3-K4 specific)|	9	-2.1	38.2	10	-1.9	48.1	-2	85.8	1e-05	1	5	-2.7	-1.3
ENSG00000239857	GET4	golgi to ER traffic protein 4 homolog (S. cerevisiae)	cytosol|BAT3 complex|	transport|tail-anchored membrane protein insertion into ER membrane|	None	10	1.1	21.2	10	1.7	61.8	1.5	79.7	1e-05	1	5	1.1	2.1
ENSG00000104388	RAB2A	RAB2A, member RAS oncogene family	Golgi membrane|nucleus|lysosomal membrane|endoplasmic reticulum membrane|endoplasmic reticulum-Golgi intermediate compartment membrane|melanosome|extracellular vesicular exosome|	mitotic cell cycle|GTP catabolic process|GTP catabolic process|ER to Golgi vesicle-mediated transport|small GTPase mediated signal transduction|protein transport|	GTPase activity|GTP binding|GDP binding|	10	1.5	55	10	1.2	22.4	1.4	76.5	1e-05	1	5	1	1.9
ENSG00000135932	CAB39	calcium binding protein 39	cytosol|protein complex|extracellular vesicular exosome|	cell cycle arrest|insulin receptor signaling pathway|peptidyl-serine phosphorylation|peptidyl-threonine phosphorylation|signal transduction by phosphorylation|activation of protein kinase activity|intracellular signal transduction|protein heterooligomerization|cellular hypotonic response|positive regulation of protein serine/threonine kinase activity|negative regulation of potassium ion transmemb…	protein serine/threonine kinase activity|protein binding|kinase binding|protein kinase activator activity|protein serine/threonine kinase activator activity|	10	1.5	38	10	1.3	36.1	1.5	73.4	1e-05	1	5	1.1	2.3
ENSG00000145781	COMMD10	COMM domain containing 10	None	None	protein binding|	10	1.5	37.9	10	1.6	34.5	1.5	72	1e-05	1	5	1.1	2.1
ENSG00000072849	DERL2	derlin 2	early endosome|late endosome|endoplasmic reticulum|membrane|integral component of endoplasmic reticulum membrane|	suckling behavior|positive regulation of cell proliferation|positive regulation of cell growth|ER-associated ubiquitin-dependent protein catabolic process|endoplasmic reticulum unfolded protein response|retrograde protein transport, ER to cytosol|	protein binding|	10	1.5	29.1	10	1.5	40.2	1.5	68.9	1e-05	1	5	1.1	2.2
ENSG00000143761	ARF1	ADP-ribosylation factor 1	Golgi membrane|cytosol|plasma membrane|postsynaptic density|sarcomere|cell junction|neuron projection|postsynaptic membrane|perinuclear region of cytoplasm|extracellular vesicular exosome|	regulation of receptor internalization|GTP catabolic process|phospholipid metabolic process|phosphatidylinositol biosynthetic process|cellular copper ion homeostasis|retrograde vesicle-mediated transport, Golgi to ER|post-Golgi vesicle-mediated transport|small GTPase mediated signal transduction|protein transport|viral process|antigen processing and presentation of exogenous peptide antigen via M…	GTPase activity|receptor signaling protein activity|protein binding|GTP binding|poly(A) RNA binding|	9	1.7	24.4	8	2.1	45.5	2	68.7	1e-05	1	5	1.5	2.7
ENSG00000086598	TMED2	transmembrane emp24 domain trafficking protein 2	endoplasmic reticulum|endoplasmic reticulum membrane|endoplasmic reticulum-Golgi intermediate compartment|Golgi apparatus|integral component of membrane|COPI-coated vesicle|COPI-coated vesicle membrane|Golgi cisterna membrane|endoplasmic reticulum-Golgi intermediate compartment membrane|zymogen granule membrane|intracellular membrane-bounded organelle|	maternal placenta development|intracellular protein transport|ER to Golgi vesicle-mediated transport|Golgi organization|negative regulation of GTPase activity|cargo loading into vesicle|COPI coating of Golgi vesicle|COPII vesicle coating|embryonic morphogenesis|protein targeting to plasma membrane|	protein binding|	9	1.4	27.6	9	1.2	41.1	1.3	68	1e-05	1	5	1	1.7
ENSG00000111711	GOLT1B	golgi transport 1B	Golgi membrane|endoplasmic reticulum|membrane|integral component of membrane|	signal transduction|protein transport|vesicle-mediated transport|positive regulation of I-kappaB kinase/NF-kappaB signaling|	signal transducer activity|	10	1.8	51.9	10	1.3	17.5	1.6	67.4	1e-05	1	5	1	2.4
ENSG00000197780	TAF13	TAF13 RNA polymerase II, TATA box binding protein (TBP)-associated factor, 18kDa	nucleus|nucleoplasm|transcription factor TFIID complex|transcription factor TFIID complex|nucleolus|	DNA-templated transcription, initiation|regulation of transcription, DNA-templated|transcription from RNA polymerase II promoter|transcription from RNA polymerase II promoter|transcription initiation from RNA polymerase II promoter|transcription initiation from RNA polymerase II promoter|transcription elongation from RNA polymerase II promoter|gene expression|viral process|	DNA binding|sequence-specific DNA binding transcription factor activity|protein binding|protein C-terminus binding|protein heterodimerization activity|	10	-1.7	21.1	10	-1.7	40.1	-1.7	60.8	1e-05	1	5	-2.4	-1.2
ENSG00000119559	C19ORF25	chromosome 19 open reading frame 25	None	None	protein binding|	10	1.6	51.9	9	0.7	10.9	1.5	58.9	1e-05	1	5	1	2.3
ENSG00000170619	COMMD5	COMM domain containing 5	nucleus|	None	protein binding|	10	1.7	30.7	9	1.2	29.7	1.5	58.3	1e-05	1	5	1.1	2.1
ENSG00000130165	ELOF1	elongation factor 1 homolog (S. cerevisiae)	nucleus|	transcription, DNA-templated|regulation of transcription, DNA-templated|	metal ion binding|	10	-2.3	26.6	10	-1.8	31.9	-1.9	56.9	1e-05	1	5	-2.8	-1.5
ENSG00000166477	LEO1	Leo1, Paf1/RNA polymerase II complex component, homolog (S. cerevisiae)	Cdc73/Paf1 complex|	endodermal cell fate commitment|transcription, DNA-templated|mRNA polyadenylation|histone monoubiquitination|Wnt signaling pathway|stem cell maintenance|positive regulation of mRNA 3'-end processing|positive regulation of transcription elongation from RNA polymerase II promoter|histone H2B ubiquitination|negative regulation of myeloid cell differentiation|positive regulation of transcription from…	protein binding|	10	-2.7	18.1	10	-1.9	36.7	-2	54.3	1e-05	1	5	-3.2	-1.4
ENSG00000136051	KIAA1033	KIAA1033	endosome|WASH complex|	endosomal transport|endosomal transport|	None	9	1.4	22.1	7	1.8	32.1	1.5	52.1	1e-05	1	5	1.1	2.4
ENSG00000135040	NAA35	N(alpha)-acetyltransferase 35, NatC auxiliary subunit	cytoplasm|cytoplasm|polysome|NatC complex|	negative regulation of apoptotic process|smooth muscle cell proliferation|	protein binding|	10	1.7	33.2	10	1.3	20.3	1.6	51.8	1e-05	1	5	1.1	2.3
ENSG00000177239	MAN1B1	mannosidase, alpha, class 1B, member 1	endoplasmic reticulum|endoplasmic reticulum membrane|membrane|integral component of membrane|endoplasmic reticulum quality control compartment|	protein folding|protein N-linked glycosylation|oligosaccharide metabolic process|protein N-linked glycosylation via asparagine|ER-associated ubiquitin-dependent protein catabolic process|post-translational protein modification|cellular protein metabolic process|	mannosyl-oligosaccharide 1,2-alpha-mannosidase activity|mannosyl-oligosaccharide 1,2-alpha-mannosidase activity|calcium ion binding|	10	1.9	30.4	10	1.5	20.7	1.6	49.8	1e-05	1	5	1.2	2.4
ENSG00000140395	WDR61	WD repeat domain 61	nucleus|cytoplasm|Cdc73/Paf1 complex|transcriptionally active chromatin|Ski complex|	transcription, DNA-templated|Wnt signaling pathway|positive regulation of transcription elongation from RNA polymerase II promoter|negative regulation of myeloid cell differentiation|positive regulation of transcription from RNA polymerase II promoter|positive regulation of histone H3-K4 methylation|histone H3-K4 trimethylation|positive regulation of histone H3-K79 methylation|	protein binding|	9	-1.7	18	9	-1.7	30.6	-1.7	48.2	1e-05	1	5	-2.4	-1.2
ENSG00000011007	TCEB3	transcription elongation factor B (SIII), polypeptide 3 (110kDa, elongin A)	extracellular space|nucleoplasm|integral component of membrane|	regulation of transcription from RNA polymerase II promoter|transcription from RNA polymerase II promoter|transcription elongation from RNA polymerase II promoter|gene expression|viral process|positive regulation of viral transcription|	DNA binding|	10	-1.2	6.07	10	-1.8	28.5	-1.6	34	1e-05	1	5	-2.7	-1
ENSG00000184724	KRTAP6-1	keratin associated protein 6-1	cytosol|intermediate filament|	None	None	7	2.9	20.4	10	-3	19.2	2.9	17.9	1e-05	1	5	-4.9	6
ENSG00000160131	VMA21	VMA21 vacuolar H+-ATPase homolog (S. cerevisiae)	lysosome|endoplasmic reticulum membrane|integral component of membrane|COPII vesicle coat|endoplasmic reticulum-Golgi intermediate compartment membrane|	vacuolar proton-transporting V-type ATPase complex assembly|	None	10	1.7	28	10	3	34.7	1.8	58.3	2e-05	1	4.7	1.6	3.4
ENSG00000036257	CUL3	cullin 3	Golgi membrane|nucleus|polar microtubule|membrane|Cul3-RING ubiquitin ligase complex|extracellular vesicular exosome|	G1/S transition of mitotic cell cycle|mitotic anaphase|protein polyubiquitination|cytokinesis|trophectodermal cellular morphogenesis|protein monoubiquitination|ER to Golgi vesicle-mediated transport|cell cycle arrest|integrin-mediated signaling pathway|gastrulation|cyclin catabolic process|positive regulation of cell proliferation|Wnt signaling pathway|cell migration|protein ubiquitination|stem c…	ubiquitin-protein transferase activity|protein binding|cyclin binding|POZ domain binding|ubiquitin protein ligase binding|	9	1.2	19.4	8	1.4	33.2	1.3	51.9	2e-05	1	4.7	1	1.9
ENSG00000186575	NF2	neurofibromin 2 (merlin)	nucleus|nucleolus|cytoplasm|early endosome|cytoskeleton|plasma membrane|adherens junction|membrane|extrinsic component of membrane|lamellipodium|cortical actin cytoskeleton|filopodium membrane|cleavage furrow|ruffle membrane|perinuclear region of cytoplasm|	mesoderm formation|negative regulation of cell-matrix adhesion|negative regulation of protein kinase activity|ectoderm development|negative regulation of DNA replication|negative regulation of cell proliferation|negative regulation of cell proliferation|Schwann cell proliferation|negative regulation of cell-cell adhesion|actin cytoskeleton organization|negative regulation of cell migration|regula…	actin binding|protein binding|	10	1.2	22	10	1.2	26.4	1.2	48	2e-05	1	4.7	0.9	1.8
ENSG00000187735	TCEA1	transcription elongation factor A (SII), 1	nucleus|nucleoplasm|nucleolus|	DNA repair|transcription-coupled nucleotide-excision repair|nucleotide-excision repair|transcription from RNA polymerase II promoter|transcription elongation from RNA polymerase II promoter|gene expression|viral process|erythrocyte differentiation|regulation of DNA-templated transcription, elongation|positive regulation of transcription from RNA polymerase II promoter|positive regulation of viral…	DNA binding|protein binding|zinc ion binding|	10	-1.5	36.1	10	-1	12.1	-1.4	46.6	2e-05	1	4.7	-2	-1
ENSG00000112237	CCNC	cyclin C	nucleoplasm|DNA-directed RNA polymerase II, holoenzyme|mediator complex|	regulation of cyclin-dependent protein serine/threonine kinase activity|transcription, DNA-templated|transcription initiation from RNA polymerase II promoter|transforming growth factor beta receptor signaling pathway|Notch signaling pathway|gene expression|positive regulation of transcription from RNA polymerase II promoter|	protein binding|protein kinase binding|	10	-1.1	22.3	10	-1.3	24.6	-1.1	46.3	2e-05	1	4.7	-1.8	-0.9
ENSG00000116698	SMG7	SMG7 nonsense mediated mRNA decay factor	nucleus|cytoplasm|cytosol|intermediate filament cytoskeleton|	nuclear-transcribed mRNA catabolic process, nonsense-mediated decay|mRNA export from nucleus|gene expression|RNA metabolic process|mRNA metabolic process|regulation of dephosphorylation|	protein binding|protein phosphatase 2A binding|	10	0.8	13.3	10	1.3	28.1	1	39.9	2e-05	1	4.7	0.7	1.6
ENSG00000153391	INO80C	INO80 complex subunit C	nucleolus|Ino80 complex|MLL1 complex|	DNA repair|DNA recombination|transcription, DNA-templated|regulation of transcription, DNA-templated|biological_process|	molecular_function|	7	1.3	19.1	7	1.9	34.7	1.4	52.8	3e-05	1	4.52	0.9	2.4
ENSG00000268317	AC026461.1	N/A	None	None	None	6	0	0	6	1.1	27.2	1.1	24.8	3e-05	1	4.52	0.5	1.9
ENSG00000178473	UCN3	urocortin 3	extracellular space|varicosity|axon terminus|	adenylate cyclase-activating G-protein coupled receptor signaling pathway|digestion|response to glucose|cellular response to nutrient levels|positive regulation of insulin secretion|response to immobilization stress|response to starvation|positive regulation of membrane potential|response to corticosterone|cellular response to hypoxia|	hormone activity|corticotropin-releasing hormone receptor 2 binding|	8	2.6	11.2	9	-3.1	18	-3.1	15.1	3e-05	1	4.52	-7	-1.7
ENSG00000103174	NAGPA	N-acetylglucosamine-1-phosphodiester alpha-N-acetylglucosaminidase	integral component of membrane|Golgi cisterna membrane|	carbohydrate metabolic process|cellular protein modification process|protein glycosylation|protein targeting to lysosome|lysosome organization|	N-acetylglucosamine-1-phosphodiester alpha-N-acetylglucosaminidase activity|	10	1.4	24.7	10	1.6	22.5	1.5	46.6	4e-05	1	4.4	1.2	2.1
ENSG00000101412	E2F1	E2F transcription factor 1	nucleus|nucleoplasm|cytoplasm|Rb-E2F complex|	DNA damage checkpoint|mitotic G1 phase|G1/S transition of mitotic cell cycle|mitotic G2 phase|negative regulation of transcription from RNA polymerase II promoter|mitotic cell cycle|transcription, DNA-templated|regulation of transcription, DNA-templated|apoptotic process|Notch signaling pathway|spermatogenesis|cell proliferation|intrinsic apoptotic signaling pathway in response to DNA damage|posi…	core promoter binding|DNA binding|DNA binding|sequence-specific DNA binding transcription factor activity|sequence-specific DNA binding transcription factor activity|transcription corepressor activity|protein binding|transcription factor binding|sequence-specific DNA binding|	10	1.3	20.1	9	1.1	17.4	1.2	36.7	4e-05	1	4.4	0.9	1.8
ENSG00000215504	AP000974.1	N/A	None	None	None	10	-0.7	0.421	5	1.2	27	1.2	24.2	4e-05	1	4.4	0.5	1.9
ENSG00000080371	RAB21	RAB21, member RAS oncogene family	Golgi membrane|endosome|endoplasmic reticulum membrane|cytoplasmic vesicle membrane|early endosome membrane|cleavage furrow|extracellular vesicular exosome|	GTP catabolic process|small GTPase mediated signal transduction|protein transport|	GTPase activity|protein binding|GTP binding|GDP binding|	9	1.5	14.2	9	1.6	34.2	1.5	47.9	5e-05	1	4.3	0.8	2.3
ENSG00000156990	RPUSD3	RNA pseudouridylate synthase domain containing 3	None	pseudouridine synthesis|	pseudouridine synthase activity|poly(A) RNA binding|	10	1.7	44.6	10	1.1	4.65	1.6	47.2	5e-05	1	4.3	1	2.7
ENSG00000120805	ARL1	ADP-ribosylation factor-like 1	Golgi membrane|cytoplasm|Golgi apparatus|trans-Golgi network|extracellular vesicular exosome|	GTP catabolic process|Golgi organization|small GTPase mediated signal transduction|toxin metabolic process|activation of phospholipase D activity|protein localization to Golgi apparatus|retrograde transport, endosome to Golgi|Golgi vesicle transport|	GTPase activity|GTP binding|enzyme activator activity|protein domain specific binding|metal ion binding|	10	2.7	29.4	10	1.5	18.7	1.8	45.6	5e-05	1	4.3	1.1	3.1
ENSG00000188186	LAMTOR4	late endosomal/lysosomal adaptor, MAPK and MTOR activator 4	lysosome|intracellular membrane-bounded organelle|Ragulator complex|	regulation of cell size|positive regulation of TOR signaling|positive regulation of GTPase activity|protein localization to lysosome|cellular response to amino acid stimulus|	guanyl-nucleotide exchange factor activity|protein complex scaffold|	10	-1.2	20.9	10	-1.3	16	-1.3	36.4	5e-05	1	4.3	-1.9	-0.9
ENSG00000134265	NAPG	N-ethylmaleimide-sensitive factor attachment protein, gamma	mitochondrion|lysosomal membrane|extracellular vesicular exosome|	protein complex assembly|intracellular protein transport|intra-Golgi vesicle-mediated transport|protein stabilization|membrane fusion|	protein binding|	10	1	16.8	10	1.4	19.3	1.1	35.5	5e-05	1	4.3	0.8	2
ENSG00000101997	CCDC22	coiled-coil domain containing 22	cellular_component|	biological_process|	molecular_function|	10	0.9	13.8	10	1.1	21.1	0.9	34.3	5e-05	1	4.3	0.7	1.6
ENSG00000214194	LINC00998	long intergenic non-protein coding RNA 998	integral component of membrane|	None	None	4	2.1	14.4	6	-1.9	10.5	2.1	12.5	5e-05	1	4.3	-2.3	5
ENSG00000075420	FNDC3B	fibronectin type III domain containing 3B	integral component of membrane|	positive regulation of fat cell differentiation|	poly(A) RNA binding|	10	-0.9	22.1	10	-1.8	32.7	-1.2	51.4	6e-05	1	4.22	-2	-0.7
ENSG00000003056	M6PR	mannose-6-phosphate receptor (cation dependent)	lysosomal membrane|endosome|late endosome|integral component of plasma membrane|membrane|	receptor-mediated endocytosis|signal transduction|endosome to lysosome transport|mannose transport|	transmembrane signaling receptor activity|mannose binding|mannose transmembrane transporter activity|	10	0.8	15.4	10	1.1	28.9	1	43.6	6e-05	1	4.22	0.7	2.4
ENSG00000103544	C16ORF62	chromosome 16 open reading frame 62	integral component of membrane|	None	None	10	1.7	23	10	1.3	23.6	1.4	45.7	7e-05	1	4.15	0.6	2.2
ENSG00000123154	WDR83	WD repeat domain 83	spliceosomal complex|cytoplasm|catalytic step 2 spliceosome|	RNA splicing, via transesterification reactions|mRNA splicing, via spliceosome|mRNA splicing, via spliceosome|	protein binding|	7	-1.9	7.59	7	-2.3	22.7	-2.1	29.7	7e-05	1	4.15	-3.4	-1.2
ENSG00000149084	HSD17B12	hydroxysteroid (17-beta) dehydrogenase 12	endoplasmic reticulum membrane|integral component of membrane|extracellular matrix|	fatty acid biosynthetic process|estrogen biosynthetic process|positive regulation of cell-substrate adhesion|triglyceride biosynthetic process|extracellular matrix organization|long-chain fatty-acyl-CoA biosynthetic process|cellular lipid metabolic process|small molecule metabolic process|oxidation-reduction process|	fibronectin binding|estradiol 17-beta-dehydrogenase activity|protein binding|collagen binding|heparin binding|	10	1.1	32.7	10	1.5	13.3	1.2	44.8	8e-05	1	4.1	0.8	1.9
ENSG00000142186	SCYL1	SCY1-like 1 (S. cerevisiae)	nucleus|cytoplasm|endoplasmic reticulum-Golgi intermediate compartment|Golgi apparatus|cis-Golgi network|microtubule organizing center|membrane|COPI vesicle coat|	transcription, DNA-templated|regulation of transcription, DNA-templated|retrograde vesicle-mediated transport, Golgi to ER|peptidyl-tyrosine phosphorylation|	DNA binding|protein tyrosine kinase activity|ATP binding|	9	1.8	29.9	10	1.2	12.7	1.6	39.9	8e-05	1	4.1	1.1	2.4
ENSG00000164615	CAMLG	calcium modulating ligand	endoplasmic reticulum|membrane|integral component of membrane|	receptor recycling|defense response|signal transduction|epidermal growth factor receptor signaling pathway|viral process|	protein binding|cell adhesion molecule binding|	8	1.6	19.3	9	1.3	20.9	1.5	39.4	8e-05	1	4.1	0.9	2.1
ENSG00000119414	PPP6C	protein phosphatase 6, catalytic subunit	cytosol|	G1/S transition of mitotic cell cycle|protein dephosphorylation|	protein serine/threonine phosphatase activity|protein binding|metal ion binding|	8	1.3	6.13	9	2.5	35.2	1.3	39.3	8e-05	1	4.1	0.9	3.2
ENSG00000171421	MRPL36	mitochondrial ribosomal protein L36	mitochondrial large ribosomal subunit|	translation|	structural constituent of ribosome|	10	0.9	4.82	10	1.6	40.2	1.4	43.4	9e-05	1	4.05	0.8	2.3
ENSG00000148730	EIF4EBP2	eukaryotic translation initiation factor 4E binding protein 2	None	translation|insulin receptor signaling pathway|cAMP-mediated signaling|negative regulation of translational initiation|	protein binding|eukaryotic initiation factor 4E binding|	10	3.1	29.2	10	1.1	3.21	2.6	29	9e-05	1	4.05	1.2	4.9
ENSG00000148516	ZEB1	zinc finger E-box binding homeobox 1	nucleus|transcription factor complex|cytoplasm|	negative regulation of transcription from RNA polymerase II promoter|transcription, DNA-templated|regulation of transcription from RNA polymerase II promoter|immune response|pattern specification process|cell proliferation|negative regulation of cell proliferation|regulation of mesenchymal cell proliferation|response to activity|regulation of transforming growth factor beta receptor signaling pat…	chromatin binding|double-stranded DNA binding|sequence-specific DNA binding transcription factor activity|transcription coactivator activity|transcription corepressor activity|protein binding|transcription factor binding|zinc ion binding|sequence-specific DNA binding|E-box binding|	10	0.9	13.9	10	1.2	21.3	1.1	33.6	0.0001	1	4	0.7	1.7
ENSG00000081154	PCNP	PEST proteolytic signal containing nuclear protein	nucleus|	cell cycle|protein ubiquitination|proteasome-mediated ubiquitin-dependent protein catabolic process|	protein binding|	10	1.9	21.9	10	1.6	12.2	1.6	33.5	0.0001	1	4	0.9	2.7
ENSG00000174197	MGA	MGA, MAX dimerization protein	transcription factor complex|MLL1 complex|	transcription, DNA-templated|regulation of transcription, DNA-templated|	DNA binding|sequence-specific DNA binding transcription factor activity|protein dimerization activity|	9	1.4	22.3	9	0.9	12.3	1.1	32.7	0.00011	1	3.96	0.8	1.8
ENSG00000129351	ILF3	interleukin enhancer binding factor 3, 90kDa	nucleus|nucleus|nucleolus|cytoplasm|mitochondrion|membrane|ribonucleoprotein complex|	M phase|transcription, DNA-templated|protein phosphorylation|negative regulation of translation|negative regulation of viral genome replication|negative regulation of transcription, DNA-templated|positive regulation of transcription, DNA-templated|defense response to virus|	DNA binding|RNA binding|double-stranded RNA binding|protein binding|poly(A) RNA binding|	9	1	20.3	9	0.8	21.3	0.9	40.7	0.00014	1	3.85	0.6	1.3
ENSG00000267228	IER3IP1	immediate early response 3 interacting protein 1	endoplasmic reticulum|endoplasmic reticulum membrane|Golgi apparatus|membrane|integral component of membrane|	regulation of fibroblast apoptotic process|	None	9	1.1	19.8	9	1.2	19.1	1.1	38.4	0.00014	1	3.85	0.7	1.7
ENSG00000239779	WBP1	WW domain binding protein 1	cellular_component|	biological_process|	protein binding|WW domain binding|WW domain binding|	10	1.4	8.27	10	1.5	41.1	1.4	48.8	0.00015	1	3.82	0.9	2.4
ENSG00000163946	FAM208A	family with sequence similarity 208, member A	None	None	poly(A) RNA binding|	10	0.9	18.6	10	0.9	13	0.9	31.2	0.00015	1	3.82	0.5	1.3
ENSG00000168036	CTNNB1	catenin (cadherin-associated protein), beta 1, 88kDa	spindle pole|nucleus|nucleoplasm|transcription factor complex|cytoplasm|centrosome|cytosol|cytosol|plasma membrane|cell-cell junction|adherens junction|cell-cell adherens junction|zonula adherens|fascia adherens|cell cortex|cytoplasmic side of plasma membrane|membrane|basolateral plasma membrane|lateral plasma membrane|catenin complex|Z disc|lamellipodium|cell junction|cell junction|desmosome|bet…	negative regulation of transcription from RNA polymerase II promoter|embryonic axis specification|patterning of blood vessels|patterning of blood vessels|branching involved in ureteric bud morphogenesis|in utero embryonic development|gastrulation with mouth forming second|cell fate specification|endodermal cell fate commitment|neuron migration|epithelial to mesenchymal transition|neural plate dev…	RNA polymerase II activating transcription factor binding|chromatin binding|double-stranded DNA binding|sequence-specific DNA binding transcription factor activity|transcription coactivator activity|transcription coactivator activity|signal transducer activity|structural molecule activity|protein binding|protein C-terminus binding|transcription factor binding|transcription factor binding|enzyme b…	10	1	11.8	10	1.1	20.1	1.1	31.4	0.00016	1	3.8	0.8	1.9
ENSG00000158636	C11ORF30	chromosome 11 open reading frame 30	nucleus|	DNA repair|transcription, DNA-templated|regulation of transcription, DNA-templated|chromatin modification|	None	10	1.4	15.8	10	1.3	15.7	1.4	31.1	0.00016	1	3.8	1	2.3
ENSG00000112576	CCND3	cyclin D3	cyclin-dependent protein kinase holoenzyme complex|nucleus|cytoplasm|membrane|	positive regulation of protein phosphorylation|cell cycle|signal transduction|T cell proliferation|positive regulation of cyclin-dependent protein serine/threonine kinase activity|cell division|	cyclin-dependent protein serine/threonine kinase activity|protein binding|protein kinase binding|	10	1.1	16.3	10	1.2	15.1	1.1	31	0.00016	1	3.8	0.7	1.6
ENSG00000005339	CREBBP	CREB binding protein	histone acetyltransferase complex|nuclear chromatin|condensed chromosome outer kinetochore|nucleus|nucleus|nucleoplasm|transcription factor complex|cytoplasm|nuclear body|	negative regulation of transcription from RNA polymerase II promoter|response to hypoxia|chromatin organization|regulation of transcription, DNA-templated|regulation of transcription, DNA-templated|transcription initiation from RNA polymerase II promoter|protein complex assembly|signal transduction|Notch signaling pathway|regulation of smoothened signaling pathway|gene expression|viral process|hi…	core promoter proximal region sequence-specific DNA binding|RNA polymerase II core promoter proximal region sequence-specific DNA binding transcription factor activity involved in negative regulation of transcription|RNA polymerase II transcription factor binding|RNA polymerase II activating transcription factor binding|RNA polymerase II transcription coactivator activity|RNA polymerase II transc…	10	-1.3	14	10	-1.2	17.2	-1.2	30.7	0.00016	1	3.8	-1.8	-0.8
ENSG00000166685	COG1	component of oligomeric golgi complex 1	Golgi membrane|Golgi apparatus|Golgi transport complex|Golgi transport complex|	intra-Golgi vesicle-mediated transport|Golgi organization|protein transport|	protein binding|	10	0.9	6.06	10	1.4	32.6	1.3	37.5	0.00017	1	3.77	0.7	2
ENSG00000187522	HSPA14	heat shock 70kDa protein 14	cytosol|ribosome|membrane|	'de novo' cotranslational protein folding|	protein binding|ATP binding|	7	1.8	25.3	8	0.9	8.05	1	30.8	0.00017	1	3.77	0.6	2.6
ENSG00000159267	HLCS	holocarboxylase synthetase (biotin-(proprionyl-CoA-carboxylase (ATP-hydrolysing)) ligase)	chromatin|nuclear lamina|cytoplasm|mitochondrion|cytosol|cytosol|nuclear matrix|	vitamin metabolic process|water-soluble vitamin metabolic process|biotin metabolic process|cell proliferation|protein biotinylation|histone modification|small molecule metabolic process|response to biotin|histone biotinylation|	biotin-[acetyl-CoA-carboxylase] ligase activity|biotin-[methylcrotonoyl-CoA-carboxylase] ligase activity|biotin-[methylmalonyl-CoA-carboxytransferase] ligase activity|biotin-[propionyl-CoA-carboxylase (ATP-hydrolyzing)] ligase activity|protein binding|ATP binding|biotin binding|biotin-protein ligase activity|biotin-protein ligase activity|enzyme binding|protein homodimerization activity|	10	-1.7	26	9	-1	7.34	-1.2	30.8	0.00018	1	3.74	-2.5	-0.8
ENSG00000155827	RNF20	ring finger protein 20, E3 ubiquitin protein ligase	ubiquitin ligase complex|nucleus|nucleolus|HULC complex|	protein polyubiquitination|regulation of transcription, DNA-templated|ubiquitin-dependent protein catabolic process|histone monoubiquitination|negative regulation of cell migration|positive regulation of histone methylation|histone H2B ubiquitination|positive regulation of transcription, DNA-templated|	p53 binding|chromatin binding|transcription coactivator activity|ubiquitin-protein transferase activity|ubiquitin-protein transferase activity|protein binding|zinc ion binding|ligase activity|ubiquitin protein ligase binding|histone binding|	10	1.2	14.6	10	1.1	15.5	1.1	29.7	0.00018	1	3.74	0.7	1.7
ENSG00000140365	COMMD4	COMM domain containing 4	cytoplasm|	None	protein binding|	9	1.3	16.9	9	1.3	12.9	1.3	29.5	0.00018	1	3.74	0.8	1.9
ENSG00000134086	VHL	von Hippel-Lindau tumor suppressor, E3 ubiquitin protein ligase	nucleus|nucleoplasm|mitochondrion|endoplasmic reticulum|cytosol|membrane|intermediate filament cytoskeleton|	negative regulation of transcription from RNA polymerase II promoter|cell morphogenesis|regulation of transcription, DNA-templated|proteolysis|response to stress|negative regulation of cell proliferation|protein ubiquitination|protein ubiquitination|negative regulation of apoptotic process|positive regulation of cell differentiation|positive regulation of transcription, DNA-templated|protein stab…	ubiquitin-protein transferase activity|protein binding|transcription factor binding|enzyme binding|	9	0.8	11.4	9	1.2	18.7	1.1	29.1	0.00019	1	3.72	0.7	1.8
ENSG00000134057	CCNB1	cyclin B1	spindle pole|condensed nuclear chromosome outer kinetochore|nucleus|nucleoplasm|cytoplasm|centrosome|cytosol|membrane|	regulation of cyclin-dependent protein serine/threonine kinase activity|G1/S transition of mitotic cell cycle|G2/M transition of mitotic cell cycle|mitotic cell cycle|oocyte maturation|in utero embryonic development|negative regulation of protein phosphorylation|protein complex assembly|protein phosphorylation|mitotic nuclear envelope disassembly|mitotic metaphase plate congression|spermatogenesi…	patched binding|protein binding|kinase activity|protein kinase binding|	10	1.3	19.8	9	0.9	10	1.1	28.7	0.00021	1	3.68	0.7	2
ENSG00000148835	TAF5	TAF5 RNA polymerase II, TATA box binding protein (TBP)-associated factor, 100kDa	nucleus|nucleoplasm|transcription factor TFIID complex|actin cytoskeleton|transcription factor TFTC complex|intracellular membrane-bounded organelle|	DNA-templated transcription, initiation|regulation of transcription, DNA-templated|transcription from RNA polymerase II promoter|transcription initiation from RNA polymerase II promoter|transcription initiation from RNA polymerase II promoter|transcription elongation from RNA polymerase II promoter|gene expression|viral process|chromatin modification|histone acetylation|	sequence-specific DNA binding transcription factor activity|sequence-specific DNA binding transcription factor activity|histone acetyltransferase activity|protein binding|transcription regulatory region DNA binding|protein dimerization activity|	8	-1.5	14.8	9	-1.7	14.2	-1.6	28.4	0.00022	1	3.66	-2.5	-1.1
ENSG00000204393	RP11-410N8.4	N/A	None	None	None	10	-1.4	22.2	4	0	0	-1.4	20.2	0.00024	1	3.62	-3	-0.8
ENSG00000183011	LSMD1	N/A	None	None	None	10	1.2	20.2	9	0.9	9.16	1.1	28.7	0.00028	1	3.55	0.7	1.8
ENSG00000186924	KRTAP22-1	keratin associated protein 22-1	intermediate filament|	None	None	9	2.2	13.2	9	-2	10.5	2.2	10.4	0.00028	1	3.55	-2.8	5
ENSG00000114744	COMMD2	COMM domain containing 2	None	None	protein binding|	9	0.9	14.5	8	1.4	14.7	1.3	28.4	0.00029	1	3.54	0.7	1.9
ENSG00000169189	NSMCE1	non-SMC element 1 homolog (S. cerevisiae)	chromosome, telomeric region|nucleus|cytoplasm|Smc5-Smc6 complex|intracellular membrane-bounded organelle|	DNA repair|DNA recombination|protein ubiquitination|intracellular signal transduction|positive regulation of response to DNA damage stimulus|	ubiquitin-protein transferase activity|protein binding|zinc ion binding|ligase activity|	10	1.9	10	9	1.4	19.2	1.5	27.8	0.00029	1	3.54	0.9	2.8
ENSG00000169019	COMMD8	COMM domain containing 8	None	None	protein binding|	8	1.4	15.1	7	0.8	13.9	1.1	28.3	0.0003	1	3.52	0.6	1.7
ENSG00000237190	CDKN2AIPNL	CDKN2A interacting protein N-terminal like	None	None	None	10	1.9	20.2	10	0.8	12.5	0.9	28.3	0.0003	1	3.52	0.6	2.4
ENSG00000204435	CSNK2B	casein kinase 2, beta polypeptide	nucleus|cytoplasm|cytosol|plasma membrane|protein kinase CK2 complex|PcG protein complex|extracellular vesicular exosome|	mitotic cell cycle|protein phosphorylation|signal transduction|axon guidance|negative regulation of cell proliferation|positive regulation of pathway-restricted SMAD protein phosphorylation|Wnt signaling pathway|positive regulation of activin receptor signaling pathway|adiponectin-activated signaling pathway|negative regulation of blood vessel endothelial cell migration|cellular protein complex a…	protein serine/threonine kinase activity|receptor binding|protein binding|transcription factor binding|protein kinase regulator activity|protein domain specific binding|identical protein binding|metal ion binding|	4	-2	17.7	4	-1.2	12.2	-1.5	27.9	0.00031	1	3.51	-3.2	-0.9
ENSG00000248485	PCP4L1	Purkinje cell protein 4 like 1	None	None	None	8	2.1	11.3	10	-2	9.05	2.1	9.45	0.00032	1	3.49	-2.8	5
ENSG00000090470	PDCD7	programmed cell death 7	U12-type spliceosomal complex|	apoptotic process|RNA splicing|response to glucocorticoid|positive regulation of T cell apoptotic process|positive regulation of apoptotic signaling pathway|	None	7	2.6	25.2	9	1.8	1.39	2.1	25.5	0.00034	1	3.47	0.8	4.5
ENSG00000120942	UBIAD1	UbiA prenyltransferase domain containing 1	nucleus|cytoplasm|endoplasmic reticulum|endoplasmic reticulum membrane|membrane|integral component of Golgi membrane|mitochondrial membrane|	ubiquinone biosynthetic process|ubiquinone biosynthetic process|menaquinone biosynthetic process|menaquinone biosynthetic process|vitamin K biosynthetic process|vitamin K biosynthetic process|	prenyltransferase activity|protein binding|antioxidant activity|	8	1	10.9	8	1	23.5	1	34	0.00035	1	3.46	0.7	1.5
ENSG00000072518	MARK2	MAP/microtubule affinity-regulating kinase 2	nucleus|actin filament|plasma membrane|membrane|lateral plasma membrane|basal cortex|microtubule bundle|	neuron migration|protein phosphorylation|protein phosphorylation|positive regulation of neuron projection development|Wnt signaling pathway|establishment of cell polarity|establishment of cell polarity|intracellular signal transduction|establishment or maintenance of epithelial cell apical/basal polarity|protein autophosphorylation|regulation of axonogenesis|regulation of cytoskeleton organizatio…	magnesium ion binding|protein serine/threonine kinase activity|protein serine/threonine kinase activity|protein binding|ATP binding|lipid binding|poly(A) RNA binding|tau-protein kinase activity|	9	1.7	12.6	10	1.4	14.9	1.5	26.8	0.00037	1	3.43	1.1	2.3
ENSG00000177663	IL17RA	interleukin 17 receptor A	extracellular region|integral component of plasma membrane|	cell surface receptor signaling pathway|cytokine-mediated signaling pathway|positive regulation of interleukin-23 production|fibroblast activation|positive regulation of cytokine production involved in inflammatory response|	protein binding|interleukin-17 receptor activity|	10	-1.7	22.9	10	-2.9	23	-2.8	43.8	0.00038	1	3.42	-5.5	-1.5
ENSG00000101290	CDS2	CDP-diacylglycerol synthase (phosphatidate cytidylyltransferase) 2	mitochondrial inner membrane|endoplasmic reticulum|membrane|integral component of membrane|	phospholipid metabolic process|phosphatidylglycerol biosynthetic process|CDP-diacylglycerol biosynthetic process|small molecule metabolic process|glycerophospholipid biosynthetic process|	phosphatidate cytidylyltransferase activity|	9	0.9	12.1	10	1.2	23.2	1	33.8	0.00038	1	3.42	0.8	1.6
ENSG00000175575	PAAF1	proteasomal ATPase-associated factor 1	proteasome complex|	viral process|	protein binding|	9	-1.9	22.9	10	-1.3	6.34	-1.7	28.2	0.00039	1	3.41	-3.5	-0.8
ENSG00000182220	ATP6AP2	ATPase, H+ transporting, lysosomal accessory protein 2	plasma membrane|external side of plasma membrane|integral component of membrane|neuron projection|cell body|extracellular vesicular exosome|	angiotensin maturation|angiotensin maturation|proteolysis|cell death|rostrocaudal neural tube patterning|positive regulation of Wnt signaling pathway|positive regulation of transforming growth factor beta1 production|regulation of MAPK cascade|cellular protein metabolic process|eye pigmentation|head morphogenesis|	aspartic-type endopeptidase activity|receptor activity|protein binding|enzyme binding|	10	1	13	9	1.3	31	1.1	43.4	0.0004	1	3.4	0.7	1.9
ENSG00000203784	LELP1	late cornified envelope-like proline-rich 1	None	None	None	8	1.6	10	8	-1.6	11.5	-1.5	9.03	0.00041	1	3.39	-4	2.5
ENSG00000125901	MRPS26	mitochondrial ribosomal protein S26	nucleus|mitochondrion|mitochondrial small ribosomal subunit|	DNA damage response, detection of DNA damage|peptide biosynthetic process|	poly(A) RNA binding|	7	1.3	11.1	7	1.6	15.7	1.3	26.1	0.00044	1	3.36	1	2.4
ENSG00000074935	TUBE1	tubulin, epsilon 1	pericentriolar material|microtubule|	GTP catabolic process|centrosome cycle|protein polymerization|	GTPase activity|structural constituent of cytoskeleton|GTP binding|	8	1	11.7	5	2.1	17.5	1.4	25.9	0.00047	1	3.33	0.7	2.8
ENSG00000068120	COASY	CoA synthase	nucleus|cytoplasm|mitochondrial outer membrane|mitochondrial matrix|extracellular vesicular exosome|	vitamin metabolic process|water-soluble vitamin metabolic process|cell death|coenzyme biosynthetic process|coenzyme A biosynthetic process|coenzyme A biosynthetic process|coenzyme A biosynthetic process|pantothenate metabolic process|phosphorylation|small molecule metabolic process|	dephospho-CoA kinase activity|pantetheine-phosphate adenylyltransferase activity|protein binding|ATP binding|	10	2.4	23.1	8	0.8	6.77	2.2	25.8	0.0005	1	3.3	0.6	3.9
ENSG00000135966	TGFBRAP1	transforming growth factor, beta receptor associated protein 1	cytoplasm|membrane|	regulation of transcription, DNA-templated|intracellular protein transport|signal transduction|transforming growth factor beta receptor signaling pathway|vesicle-mediated transport|regulation of catalytic activity|	small GTPase regulator activity|transforming growth factor beta receptor binding|protein binding|SMAD binding|	9	0.7	9.33	8	1.1	26	1	32.8	0.00052	1	3.28	0.7	1.5
ENSG00000172172	MRPL13	mitochondrial ribosomal protein L13	mitochondrial ribosome|mitochondrial large ribosomal subunit|mitochondrial large ribosomal subunit|	translation|	structural constituent of ribosome|protein binding|poly(A) RNA binding|	9	1.1	11.8	9	1	21.1	1.1	32.5	0.00053	0	3.28	0.7	1.6
ENSG00000166598	HSP90B1	heat shock protein 90kDa beta (Grp94), member 1	extracellular region|nucleus|endoplasmic reticulum|endoplasmic reticulum|endoplasmic reticulum lumen|endoplasmic reticulum lumen|endoplasmic reticulum membrane|cytosol|plasma membrane|membrane|midbody|melanosome|perinuclear region of cytoplasm|extracellular vesicular exosome|endocytic vesicle lumen|	response to hypoxia|toll-like receptor signaling pathway|protein folding|activation of signaling protein activity involved in unfolded protein response|protein transport|ER-associated ubiquitin-dependent protein catabolic process|endoplasmic reticulum unfolded protein response|actin rod assembly|negative regulation of apoptotic process|negative regulation of apoptotic process|regulation of phosph…	RNA binding|calcium ion binding|protein binding|ATP binding|protein phosphatase binding|virion binding|low-density lipoprotein particle receptor binding|unfolded protein binding|	7	1.6	18.2	7	1	8.65	1.4	25.4	0.00056	0	3.25	0.8	2.3
ENSG00000164597	COG5	component of oligomeric golgi complex 5	Golgi membrane|Golgi apparatus|cytosol|membrane|Golgi transport complex|Golgi transport complex|	intra-Golgi vesicle-mediated transport|protein transport|	molecular_function|protein binding|	10	1.2	12.3	10	1.4	15.3	1.3	27	0.00058	0	3.24	0.8	1.9
ENSG00000232423	PRAMEF6	PRAME family member 6	None	positive regulation of cell proliferation|negative regulation of apoptotic process|negative regulation of cell differentiation|negative regulation of transcription, DNA-templated|negative regulation of retinoic acid receptor signaling pathway|	retinoic acid receptor binding|	6	2.2	9.23	8	-2.2	7.44	2.1	8.57	0.00058	0	3.24	-3	5
ENSG00000149600	COMMD7	COMM domain containing 7	extracellular vesicular exosome|	negative regulation of NF-kappaB transcription factor activity|tumor necrosis factor-mediated signaling pathway|negative regulation of transcription, DNA-templated|	protein binding|NF-kappaB binding|	10	0.8	11.2	10	1.1	15.1	0.8	25.5	0.00059	0	3.23	0.6	1.5
ENSG00000177613	CSTF2T	cleavage stimulation factor, 3' pre-RNA, subunit 2, 64kDa, tau variant	intracellular|nucleus|	mRNA processing|	nucleotide binding|poly(A) RNA binding|	9	-1.2	4.07	9	-2.5	22.4	-2.2	23.6	0.0006	0	3.22	-4.4	-0.6
ENSG00000165526	RPUSD4	RNA pseudouridylate synthase domain containing 4	mitochondrion|	pseudouridine synthesis|	protein binding|pseudouridine synthase activity|poly(A) RNA binding|	10	1	20.8	10	0.8	11.7	0.9	32	0.00062	0	3.21	0.6	1.3
ENSG00000110200	ANAPC15	anaphase promoting complex subunit 15	intracellular|anaphase-promoting complex|	mitotic nuclear division|regulation of mitotic cell cycle spindle assembly checkpoint|	None	8	2	27.7	8	0.4	2.16	1.9	25.3	0.00062	0	3.21	0.5	3.5
ENSG00000011426	ANLN	anillin, actin binding protein	nucleus|actomyosin contractile ring|actin cytoskeleton|intracellular membrane-bounded organelle|	mitotic cytokinesis|septin ring assembly|mitotic nuclear division|regulation of exit from mitosis|	actin binding|	10	1	15.2	8	1	10.2	1	25	0.00062	0	3.21	0.6	1.9
ENSG00000176225	RTTN	rotatin	cytoplasm|ciliary basal body|	determination of left/right symmetry|	None	10	1.6	15.1	9	0.7	11.7	0.8	25.1	0.00064	0	3.19	0.6	1.8
ENSG00000152422	XRCC4	X-ray repair complementing defective repair in Chinese hamster cells 4	nucleus|nucleus|nucleoplasm|centrosome|cytosol|DNA-dependent protein kinase-DNA ligase 4 complex|cell junction|DNA ligase IV complex|nonhomologous end joining complex|	in utero embryonic development|pro-B cell differentiation|DNA repair|double-strand break repair|double-strand break repair|double-strand break repair via nonhomologous end joining|double-strand break repair via nonhomologous end joining|double-strand break repair via nonhomologous end joining|double-strand break repair via nonhomologous end joining|central nervous system development|response to X…	protein binding|protein C-terminus binding|	10	2.1	25.1	9	0.5	2.32	2	24.8	0.00064	0	3.19	0.9	3.8
ENSG00000119599	DCAF4	DDB1 and CUL4 associated factor 4	Cul4-RING E3 ubiquitin ligase complex|	protein ubiquitination|protein ubiquitination|	None	9	1.3	9.08	8	1.6	16.3	1.4	24.8	0.00064	0	3.19	0.9	2.3
ENSG00000059691	PET112	PET112 homolog (yeast)	mitochondrion|glutamyl-tRNA(Gln) amidotransferase complex|	translation|mitochondrial translation|glutaminyl-tRNAGln biosynthesis via transamidation|	ATP binding|translation factor activity, nucleic acid binding|glutaminyl-tRNA synthase (glutamine-hydrolyzing) activity|	9	1	14	9	1	17.9	1	31.5	0.00068	0	3.17	0.7	1.5
ENSG00000182481	KPNA2	karyopherin alpha 2 (RAG cohort 1, importin alpha 1)	nucleus|nucleoplasm|cytoplasm|cytosol|membrane|	regulation of DNA recombination|mitotic G2 phase|DNA metabolic process|NLS-bearing protein import into nucleus|viral process|cytokine-mediated signaling pathway|	protein binding|nuclear localization sequence binding|protein transporter activity|histone deacetylase binding|poly(A) RNA binding|	9	-1.1	14.6	8	-1.2	10.3	-1.1	24.5	0.00068	0	3.17	-1.9	-0.7
ENSG00000273170	ANKRD18A	ankyrin repeat domain 18A	None	None	None	5	1.8	4.97	8	1.5	3.81	1.7	8.31	0.00068	0	3.17	-0.7	4
ENSG00000214189	ZNF788	zinc finger family member 788	nucleus|	transcription, DNA-templated|regulation of transcription, DNA-templated|	DNA binding|metal ion binding|	9	2.3	10.5	10	-2.4	10.4	2.2	8.3	0.00068	0	3.17	-3.7	5
ENSG00000157181	C1ORF27	chromosome 1 open reading frame 27	integral component of membrane|	oxidation-reduction process|	zinc ion binding|oxidoreductase activity|	10	1	8.76	10	1.1	27.5	1.1	35.7	0.00069	0	3.16	0.8	1.6
ENSG00000130726	TRIM28	tripartite motif containing 28	nucleus|nucleus|nucleoplasm|nuclear euchromatin|nuclear heterochromatin|	negative regulation of transcription from RNA polymerase II promoter|epithelial to mesenchymal transition|DNA repair|transcription initiation from RNA polymerase II promoter|gene expression|protein ubiquitination|protein sumoylation|protein sumoylation|positive regulation of transcription factor import into nucleus|innate immune response|positive regulation of DNA repair|negative regulation of tr…	DNA binding|sequence-specific DNA binding transcription factor activity|transcription coactivator activity|transcription corepressor activity|protein kinase activity|ubiquitin-protein transferase activity|protein binding|zinc ion binding|ligase activity|ubiquitin protein ligase binding|Krueppel-associated box domain binding|sequence-specific DNA binding|poly(A) RNA binding|chromo shadow domain bi…	9	-1	11.2	9	-1.3	14	-1.2	24.5	0.00075	0	3.12	-2	-0.7
ENSG00000120519	SLC10A7	solute carrier family 10, member 7	integral component of membrane|	sodium ion transport|transmembrane transport|	symporter activity|	10	1.5	13.9	10	1	21.8	1	34.7	0.00079	0	3.1	0.7	1.7
ENSG00000152932	RAB3C	RAB3C, member RAS oncogene family	cytosol|plasma membrane|synaptic vesicle|vesicle|perinuclear region of cytoplasm|	small GTPase mediated signal transduction|protein transport|regulation of exocytosis|antigen processing and presentation|	GTP binding|	10	1.6	12.9	10	2.1	14.5	1.8	26	0.00079	0	3.1	0.9	3.6
ENSG00000176155	CCDC57	coiled-coil domain containing 57	None	None	None	9	2	27.2	9	0.3	1.27	1.9	24.5	0.0008	0	3.1	0.5	3.5
ENSG00000211785	TRAV12-1	T cell receptor alpha variable 12-1	None	None	None	8	1.5	15.3	0	0	0	1.5	15.1	0.00084	0	3.08	0.5	2.7
ENSG00000112062	MAPK14	mitogen-activated protein kinase 14	spindle pole|nucleus|nucleoplasm|cytoplasm|mitochondrion|cytosol|extracellular vesicular exosome|	DNA damage checkpoint|activation of MAPK activity|cell morphogenesis|cartilage condensation|angiogenesis|chondrocyte differentiation|toll-like receptor signaling pathway|MyD88-dependent toll-like receptor signaling pathway|MyD88-independent toll-like receptor signaling pathway|glucose metabolic process|transcription, DNA-templated|regulation of transcription from RNA polymerase II promoter|apopto…	protein serine/threonine kinase activity|MAP kinase activity|MAP kinase kinase activity|protein binding|ATP binding|NFAT protein binding|	10	-1.1	8.1	10	-1	16.5	-1.1	24.2	0.00089	0	3.05	-1.7	-0.7
ENSG00000141934	PPAP2C	phosphatidic acid phosphatase type 2C	plasma membrane|membrane|integral component of membrane|	sphingolipid metabolic process|dephosphorylation|dephosphorylation|sphingolipid biosynthetic process|small molecule metabolic process|	phosphoprotein phosphatase activity|phosphatidate phosphatase activity|	10	-2.3	27.5	10	0.6	1.07	-2.3	24	0.00096	0	3.02	-4	-1
ENSG00000244437	IGKV3-15	immunoglobulin kappa variable 3-15	None	None	None	9	0.1	0.0463	5	1.1	16.3	0.7	14.1	0.00098	0	3.01	0.3	1.8
ENSG00000182185	RAD51B	RAD51 paralog B	nucleus|nucleoplasm|replication fork|Rad51B-Rad51C-Rad51D-XRCC2 complex|	double-strand break repair via homologous recombination|ATP catabolic process|ATP catabolic process|DNA repair|DNA recombination|reciprocal meiotic recombination|blood coagulation|positive regulation of G2/M transition of mitotic cell cycle|	four-way junction DNA binding|DNA binding|double-stranded DNA binding|single-stranded DNA binding|protein binding|ATP binding|DNA-dependent ATPase activity|	9	1.2	16.4	9	0.7	8.2	1	22.9	0.00102	0	2.99	0.6	1.6
ENSG00000178409	BEND3	BEN domain containing 3	None	None	None	10	0.9	9.6	10	1	14.3	1	23.4	0.00105	0	2.98	0.6	1.5
ENSG00000168488	ATXN2L	ataxin 2-like	cytoplasm|cytoplasmic stress granule|membrane|nuclear speck|	regulation of cytoplasmic mRNA processing body assembly|stress granule assembly|	protein binding|poly(A) RNA binding|	10	-0.5	12.3	10	-0.8	12.5	-0.6	23.1	0.00118	0	2.93	-1	-0.4
ENSG00000134910	STT3A	STT3A, subunit of the oligosaccharyltransferase complex (catalytic)	endoplasmic reticulum membrane|oligosaccharyltransferase complex|oligosaccharyltransferase complex|membrane|integral component of membrane|	protein N-linked glycosylation via asparagine|protein N-linked glycosylation via asparagine|protein N-linked glycosylation via asparagine|co-translational protein modification|post-translational protein modification|cellular protein metabolic process|	dolichyl-diphosphooligosaccharide-protein glycotransferase activity|dolichyl-diphosphooligosaccharide-protein glycotransferase activity|protein binding|	10	1.3	10.1	10	1.7	13.3	1.5	22.4	0.00122	0	2.91	0.9	2.4
ENSG00000130175	PRKCSH	protein kinase C substrate 80K-H	intracellular|endoplasmic reticulum|endoplasmic reticulum lumen|	in utero embryonic development|liver development|protein folding|N-glycan processing|nitrogen compound metabolic process|negative regulation of neuron projection development|protein N-linked glycosylation via asparagine|intracellular signal transduction|post-translational protein modification|cellular protein metabolic process|innate immune response|protein heterooligomerization|renal system deve…	RNA binding|protein kinase C binding|calcium ion binding|ion channel binding|phosphoprotein binding|	10	0.9	7.44	10	1.2	15.4	1.3	22.2	0.00129	0	2.89	0.7	2.1
ENSG00000204209	DAXX	death-domain associated protein	chromosome, centromeric region|heterochromatin|nucleus|nucleus|nucleolus|cytoplasm|cytosol|PML body|PML body|SWI/SNF superfamily-type complex|	mitotic cytokinesis|positive regulation of protein phosphorylation|nucleosome assembly|chromatin remodeling|transcription, DNA-templated|regulation of transcription, DNA-templated|apoptotic process|activation of JUN kinase activity|extrinsic apoptotic signaling pathway via death domain receptors|viral process|androgen receptor signaling pathway|regulation of protein ubiquitination|positive regula…	p53 binding|transcription corepressor activity|receptor signaling protein activity|protein binding|transcription factor binding|enzyme binding|protein kinase binding|protein kinase activator activity|heat shock protein binding|ubiquitin protein ligase binding|histone binding|protein homodimerization activity|protein N-terminus binding|androgen receptor binding|	10	1.5	13.3	10	0.9	11.3	1.1	22.2	0.00129	0	2.89	0.6	2
ENSG00000111237	VPS29	vacuolar protein sorting 29 homolog (S. cerevisiae)	cytoplasm|endosome|cytosol|endosome membrane|intracellular membrane-bounded organelle|extracellular vesicular exosome|	protein transport|dephosphorylation|	phosphoserine phosphatase activity|metal ion binding|	10	0.9	18.3	10	1.4	6.3	1	24	0.00131	0	2.88	0.6	1.9
ENSG00000204120	GIGYF2	GRB10 interacting GYF protein 2	membrane|	feeding behavior|cell death|adult locomotory behavior|post-embryonic development|negative regulation of translation|spinal cord motor neuron differentiation|mitotic G1 DNA damage checkpoint|multicellular organism growth|cellular protein metabolic process|insulin-like growth factor receptor signaling pathway|homeostasis of number of cells within a tissue|musculoskeletal movement|neuromuscular proc…	poly(A) RNA binding|	9	1	13.4	9	1.1	9.71	1	22.7	0.00131	0	2.88	0.6	1.6
ENSG00000169228	RAB24	RAB24, member RAS oncogene family	mitochondrion|autophagic vacuole|cytosol|membrane|	autophagy|small GTPase mediated signal transduction|protein transport|	protein binding|GTP binding|	8	-0.5	0.498	9	2.5	26.7	2.5	23.9	0.00136	0	2.87	1.2	4.7
ENSG00000103148	NPRL3	nitrogen permease regulator-like 3 (S. cerevisiae)	cellular_component|	ventricular septum development|biological_process|aorta morphogenesis|positive regulation of GTPase activity|cardiac muscle tissue development|palate development|	molecular_function|GTPase activator activity|	10	0.7	8.62	10	0.9	14.6	0.8	22.6	0.00136	0	2.87	0.5	1.3
ENSG00000071537	SEL1L	sel-1 suppressor of lin-12-like (C. elegans)	endoplasmic reticulum membrane|integral component of membrane|	Notch signaling pathway|response to endoplasmic reticulum stress|	protein binding|	9	1.2	10.9	10	1	11.7	1.2	22	0.00141	0	2.85	0.6	1.8
ENSG00000174775	HRAS	Harvey rat sarcoma viral oncogene homolog	Golgi membrane|nucleus|cytoplasm|Golgi apparatus|cytosol|plasma membrane|plasma membrane|perinuclear region of cytoplasm|	MAPK cascade|activation of MAPKK activity|positive regulation of protein phosphorylation|GTP catabolic process|endocytosis|chemotaxis|cell cycle arrest|cell cycle arrest|mitotic cell cycle checkpoint|signal transduction|cell surface receptor signaling pathway|epidermal growth factor receptor signaling pathway|small GTPase mediated signal transduction|Ras protein signal transduction|Ras protein si…	protein binding|GTP binding|protein C-terminus binding|	10	1.2	6.16	10	1	16.6	1.1	22	0.00141	0	2.85	0.6	1.7
ENSG00000188647	PTAR1	protein prenyltransferase alpha subunit repeat containing 1	None	protein prenylation|	protein prenyltransferase activity|	10	1.4	22.2	8	0.6	2.67	1.4	22.4	0.00142	0	2.85	0.7	2.1
ENSG00000101158	NELFCD	negative elongation factor complex member C/D	nucleoplasm|membrane|NELF complex|	transcription from RNA polymerase II promoter|transcription elongation from RNA polymerase II promoter|gene expression|viral process|negative regulation of transcription, DNA-templated|positive regulation of viral transcription|	protein binding|	8	0.1	0.00213	8	-2.6	24.3	-2.6	21.2	0.00142	0	2.85	-5	-1.2
ENSG00000104643	MTMR9	myotubularin related protein 9	cytoplasm|	dephosphorylation|regulation of catalytic activity|	protein binding|phosphatase activity|enzyme regulator activity|	10	-1.4	12.7	10	-0.9	11.8	-1	23.1	0.00145	0	2.84	-1.8	-0.6
ENSG00000185825	BCAP31	B-cell receptor-associated protein 31	Golgi membrane|endoplasmic reticulum|endoplasmic reticulum membrane|lipid particle|cytosol|integral component of plasma membrane|membrane|endoplasmic reticulum-Golgi intermediate compartment membrane|integral component of lumenal side of endoplasmic reticulum membrane|	antigen processing and presentation of peptide antigen via MHC class I|intracellular protein transport|apoptotic process|cellular component disassembly involved in execution phase of apoptosis|immune response|positive regulation of cytosolic calcium ion concentration|spermatogenesis|vesicle-mediated transport|negative regulation of endoplasmic reticulum calcium ion concentration|calcium-mediated …	protein binding|	10	-0.2	0.49	10	2.2	26.2	2	23.5	0.00147	0	2.83	0.7	3.7
ENSG00000198646	NCOA6	nuclear receptor coactivator 6	nucleus|nucleus|nucleoplasm|transcription factor complex|histone methyltransferase complex|intracellular membrane-bounded organelle|	DNA replication|DNA repair|DNA recombination|DNA-templated transcription, initiation|transcription initiation from RNA polymerase II promoter|cellular response to DNA damage stimulus|brain development|heart development|response to hormone|myeloid cell differentiation|intracellular estrogen receptor signaling pathway|glucocorticoid receptor signaling pathway|cellular lipid metabolic process|small …	chromatin binding|transcription coactivator activity|protein binding|enzyme binding|estrogen receptor binding|ligand-dependent nuclear receptor transcription coactivator activity|retinoid X receptor binding|thyroid hormone receptor binding|	10	2	24.9	10	-0.2	0.177	2	21.7	0.00148	0	2.83	0.7	3.7
ENSG00000205212	CCDC144NL	coiled-coil domain containing 144 family, N-terminal like	None	None	None	7	1.4	8.07	10	-0.9	3.64	1.3	7.06	0.0015	0	2.82	-0.9	3
ENSG00000122566	HNRNPA2B1	heterogeneous nuclear ribonucleoprotein A2/B1	nucleus|nucleoplasm|spliceosomal complex|cytoplasm|membrane|ribonucleoprotein complex|catalytic step 2 spliceosome|	mRNA splicing, via spliceosome|mRNA splicing, via spliceosome|mRNA processing|RNA splicing|gene expression|negative regulation of mRNA splicing, via spliceosome|RNA transport|	nucleotide binding|RNA binding|protein binding|single-stranded telomeric DNA binding|poly(A) RNA binding|pre-mRNA intronic binding|	9	1.5	17.4	9	0.8	5.09	1.2	21.6	0.00154	0	2.81	0.8	2.2
ENSG00000169710	FASN	fatty acid synthase	cytoplasm|mitochondrion|Golgi apparatus|cytosol|plasma membrane|membrane|melanosome|glycogen granule|extracellular vesicular exosome|	osteoblast differentiation|acetyl-CoA metabolic process|energy reserve metabolic process|fatty acid metabolic process|fatty acid biosynthetic process|vitamin metabolic process|water-soluble vitamin metabolic process|pantothenate metabolic process|triglyceride biosynthetic process|positive regulation of cellular metabolic process|long-chain fatty-acyl-CoA biosynthetic process|cellular lipid metabo…	fatty acid synthase activity|[acyl-carrier-protein] S-acetyltransferase activity|[acyl-carrier-protein] S-malonyltransferase activity|3-oxoacyl-[acyl-carrier-protein] synthase activity|3-oxoacyl-[acyl-carrier-protein] reductase (NADPH) activity|3-hydroxypalmitoyl-[acyl-carrier-protein] dehydratase activity|enoyl-[acyl-carrier-protein] reductase (NADPH, B-specific) activity|oleoyl-[acyl-carrier-pr…	9	1	15.2	9	0.9	6.96	1	21.6	0.00154	0	2.81	0.6	1.8
ENSG00000107960	OBFC1	oligonucleotide/oligosaccharide-binding fold containing 1	nuclear chromosome, telomeric region|nucleus|nucleus|nucleolus|intracellular membrane-bounded organelle|intermediate filament cytoskeleton|Stn1-Ten1 complex|	telomere maintenance|telomere maintenance via telomere lengthening|positive regulation of DNA replication|	single-stranded DNA binding|protein binding|single-stranded telomeric DNA binding|	10	0.6	10.2	10	0.7	12.3	0.7	22	0.00159	0	2.8	0.5	1.6
ENSG00000076201	PTPN23	protein tyrosine phosphatase, non-receptor type 23	nucleus|cytoplasm|endosome|early endosome|cytoplasmic membrane-bounded vesicle|ciliary basal body|extracellular vesicular exosome|	protein transport|regulation of cell migration|peptidyl-tyrosine dephosphorylation|ubiquitin-dependent protein catabolic process via the multivesicular body sorting pathway|cilium morphogenesis|	protein tyrosine phosphatase activity|protein binding|	8	0.9	8.07	9	1.2	15.4	0.9	22.9	0.00161	0	2.79	0.7	1.8
ENSG00000135845	PIGC	phosphatidylinositol glycan anchor biosynthesis, class C	glycosylphosphatidylinositol-N-acetylglucosaminyltransferase (GPI-GnT) complex|endoplasmic reticulum membrane|integral component of membrane|	C-terminal protein lipidation|GPI anchor biosynthetic process|preassembly of GPI anchor in ER membrane|post-translational protein modification|cellular protein metabolic process|	catalytic activity|phosphatidylinositol N-acetylglucosaminyltransferase activity|	10	2	23.5	9	-1.1	0.706	2	21.3	0.00167	0	2.78	0.4	3.4
ENSG00000183246	RIMBP3C	RIMS binding protein 3C	None	None	None	3	2.1	6.52	3	-2.3	8.33	-2.2	6.81	0.00174	0	2.76	-5	3.1
ENSG00000266996	TCEB3CL2	transcription elongation factor B polypeptide 3C-like 2	nucleus|integral component of membrane|	transcription, DNA-templated|regulation of transcription, DNA-templated|	DNA binding|	3	2.5	8.01	4	-2.2	5.07	2.5	6.75	0.00178	0	2.75	-3.2	5
ENSG00000109685	WHSC1	Wolf-Hirschhorn syndrome candidate 1	nucleus|chromosome|nucleolus|cytoplasm|nuclear membrane|	negative regulation of transcription from RNA polymerase II promoter|membranous septum morphogenesis|atrial septum primum morphogenesis|atrial septum secundum morphogenesis|transcription, DNA-templated|anatomical structure morphogenesis|histone lysine methylation|bone development|	DNA binding|chromatin binding|protein binding|zinc ion binding|histone-lysine N-methyltransferase activity|	10	1	9.96	9	1.3	12	1.2	21	0.00185	0	2.73	0.7	1.8
ENSG00000223802	CERS1	ceramide synthase 1	Golgi membrane|endoplasmic reticulum|endoplasmic reticulum membrane|membrane|integral component of membrane|intracellular membrane-bounded organelle|	sphingolipid metabolic process|sphingolipid biosynthetic process|sphingolipid biosynthetic process|cellular response to drug|cellular response to mycotoxin|small molecule metabolic process|ceramide biosynthetic process|ceramide biosynthetic process|negative regulation of telomerase activity|cellular response to UV-A|cellular response to dithiothreitol|	molecular_function|sphingosine N-acyltransferase activity|	9	0.7	2.35	9	2.6	24.2	2.5	22.7	0.00189	0	2.72	0.8	4.7
ENSG00000065615	CYB5R4	cytochrome b5 reductase 4	endoplasmic reticulum|perinuclear region of cytoplasm|	detection of oxygen|generation of precursor metabolites and energy|NADP metabolic process|superoxide metabolic process|insulin secretion|glucose homeostasis|response to antibiotic|cell development|oxidation-reduction process|	NADPH-hemoprotein reductase activity|cytochrome-b5 reductase activity, acting on NAD(P)H|NAD(P)H oxidase activity|oxidoreductase activity, acting on NAD(P)H, heme protein as acceptor|heme binding|metal ion binding|flavin adenine dinucleotide binding|	10	0.2	0.737	10	1	28.6	0.8	27.2	0.00194	0	2.71	0.6	1.5
ENSG00000182180	MRPS16	mitochondrial ribosomal protein S16	mitochondrial small ribosomal subunit|	translation|	structural constituent of ribosome|protein binding|	10	0.7	7.56	10	0.9	20.3	0.8	27.1	0.00197	0	2.71	0.5	1.4
ENSG00000170759	KIF5B	kinesin family member 5B	cytoplasm|microtubule organizing center|kinesin complex|microtubule|membrane|vesicle|ciliary rootlet|neuron projection|perinuclear region of cytoplasm|	microtubule-based movement|cytoplasm organization|stress granule disassembly|regulation of membrane potential|positive regulation of potassium ion transport|cellular protein metabolic process|vesicle transport along microtubule|positive regulation of establishment of protein localization to plasma membrane|	microtubule motor activity|protein binding|ATP binding|microtubule binding|	10	-0.9	7.91	10	-0.9	14.9	-0.9	22.4	0.002	0	2.7	-1.5	-0.6
ENSG00000249437	NAIP	NLR family, apoptosis inhibitory protein	cytoplasm|basolateral plasma membrane|extracellular vesicular exosome|	inflammatory response|nervous system development|metabolic process|negative regulation of apoptotic process|negative regulation of cysteine-type endopeptidase activity involved in apoptotic process|negative regulation of neuron apoptotic process|innate immune response|	protein binding|ATP binding|nucleoside-triphosphatase activity|cysteine-type endopeptidase inhibitor activity involved in apoptotic process|metal ion binding|	10	-2.2	23.8	10	0.5	0.928	-2.2	20.7	0.00202	0	2.69	-3.9	-0.7
ENSG00000089818	NECAP1	NECAP endocytosis associated 1	plasma membrane|coated pit|clathrin vesicle coat|	endocytosis|protein transport|	None	10	1.7	10.3	10	2.1	12.9	2	22.2	0.00216	0	2.67	1.1	3.8
ENSG00000151779	NBAS	neuroblastoma amplified sequence	cytoplasm|membrane|	nuclear-transcribed mRNA catabolic process|negative regulation of nuclear-transcribed mRNA catabolic process, nonsense-mediated decay|	None	10	1.7	16.4	9	1	6.3	1.6	20.4	0.00221	0	2.66	0.6	2.4
ENSG00000130962	PRRG1	proline rich Gla (G-carboxyglutamic acid) 1	extracellular region|integral component of plasma membrane|	None	calcium ion binding|	9	-1.3	4.29	9	-2	25.3	-1.9	28.2	0.00229	0	2.64	-3.6	-1
ENSG00000011485	PPP5C	protein phosphatase 5, catalytic subunit	nucleus|cytoplasm|cytosol|membrane|neuron projection|neuronal cell body|intracellular membrane-bounded organelle|	DNA repair|transcription, DNA-templated|protein dephosphorylation|mitotic nuclear division|signal transduction|cell death|positive regulation of I-kappaB kinase/NF-kappaB signaling|response to morphine|protein heterooligomerization|	RNA binding|phosphoprotein phosphatase activity|protein serine/threonine phosphatase activity|signal transducer activity|protein binding|lipid binding|identical protein binding|metal ion binding|	9	0.6	1.41	9	-1.9	25.3	-1.9	22.1	0.0023	0	2.64	-3.7	-1
ENSG00000123144	C19ORF43	chromosome 19 open reading frame 43	None	None	None	9	0.8	20.1	9	0.5	7.43	0.8	26.4	0.00232	0	2.63	0.5	1.2
ENSG00000113812	ACTR8	ARP8 actin-related protein 8 homolog (yeast)	nucleus|Ino80 complex|	DNA repair|DNA recombination|chromatin remodeling|transcription, DNA-templated|regulation of transcription, DNA-templated|mitotic nuclear division|	protein binding|ATP binding|	10	1	10.1	10	1.1	10.7	1	20.2	0.00234	0	2.63	0.6	1.6
ENSG00000267618	RAD51L3-RFFL	RAD51L3-RFFL readthrough	None	None	None	7	1.5	12.5	1	0	0	1.5	11.7	0.00234	0	2.63	0.6	2.8
ENSG00000196371	FUT4	fucosyltransferase 4 (alpha (1,3) fucosyltransferase, myeloid-specific)	Golgi apparatus|cell surface|membrane|integral component of membrane|Golgi cisterna membrane|cell periphery|	carbohydrate metabolic process|protein glycosylation|protein glycosylation|fucosylation|fucosylation|L-fucose catabolic process|	fucosyltransferase activity|alpha-(1->3)-fucosyltransferase activity|	10	1.5	3.42	10	1.7	25.1	1.6	28.1	0.00236	0	2.63	0.9	2.8
ENSG00000090061	CCNK	cyclin K	cyclin K-CDK12 complex|cyclin K-CDK13 complex|nucleus|	regulation of cyclin-dependent protein serine/threonine kinase activity|in utero embryonic development|regulation of transcription, DNA-templated|transcription from RNA polymerase II promoter|protein phosphorylation|cellular response to DNA damage stimulus|mitotic nuclear division|negative regulation of cell cycle arrest|	cyclin-dependent protein serine/threonine kinase activity|protein binding|RNA polymerase II carboxy-terminal domain kinase activity|protein kinase binding|	10	1	10.7	9	0.9	9.76	1	20.1	0.00237	0	2.63	0.6	1.8
ENSG00000168385	2023-09-02	septin 2	exocyst|condensed chromosome kinetochore|nucleus|nucleolus|cytoplasm|spindle|cell cortex|actin cytoskeleton|midbody|septin complex|cleavage furrow|synapse|perinuclear region of cytoplasm|ciliary membrane|extracellular vesicular exosome|	regulation of L-glutamate transport|mitotic nuclear division|smoothened signaling pathway|neuron projection development|regulation of protein localization|cilium assembly|regulation of catalytic activity|	protein binding|GTP binding|enzyme regulator activity|protein complex scaffold|	10	1.1	16	10	0.5	6.04	1.1	20	0.00243	0	2.61	0.5	1.9
ENSG00000021776	AQR	aquarius intron-binding spliceosomal factor	nucleus|membrane|catalytic step 2 spliceosome|	mRNA splicing, via spliceosome|	protein binding|poly(A) RNA binding|	9	1.1	15.8	8	0.9	4.88	1	19.8	0.0025	0	2.6	0.6	1.7
ENSG00000133961	NUMB	numb homolog (Drosophila)	nucleus|early endosome|plasma membrane|integral component of plasma membrane|basolateral plasma membrane|extrinsic component of plasma membrane|apical part of cell|	Notch signaling pathway|axon guidance|lateral ventricle development|neuroblast division in subventricular zone|positive regulation of polarized epithelial cell differentiation|adherens junction organization|negative regulation of Notch signaling pathway|positive regulation of neurogenesis|lung epithelial cell differentiation|	protein binding|beta-catenin binding|alpha-catenin binding|cadherin binding|	10	-0.7	4.38	10	-1.5	16.6	-1.4	19.7	0.00257	0	2.59	-2.4	-0.8
ENSG00000071127	WDR1	WD repeat domain 1	podosome|extracellular region|cytoplasm|cytosol|cell junction|cell projection|extracellular vesicular exosome|	platelet degranulation|blood coagulation|sensory perception of sound|platelet activation|	actin binding|	10	0.8	11.2	10	1.1	15.4	1.1	25.9	0.00262	0	2.58	0.6	1.7
ENSG00000092978	GPATCH2	G patch domain containing 2	None	negative regulation of phosphatase activity|	nucleic acid binding|	8	-1.3	23.2	8	-0.1	0.354	-1.2	20.5	0.00262	0	2.58	-2.3	-0.6
ENSG00000155966	AFF2	AF4/FMR2 family, member 2	nuclear speck|	mRNA processing|brain development|learning or memory|RNA splicing|regulation of RNA splicing|	G-quadruplex RNA binding|	9	3.1	8.99	9	-2.9	4.22	3	6.2	0.00264	0	2.58	-2.7	6
ENSG00000169249	ZRSR2	zinc finger (CCCH type), RNA-binding motif and serine/arginine rich 2	U12-type spliceosomal complex|	spliceosomal complex assembly|mRNA splicing, via spliceosome|RNA splicing|	nucleotide binding|protein binding|pre-mRNA 3'-splice site binding|metal ion binding|	10	0.8	7.02	10	1.5	13.5	1.3	19.6	0.0027	0	2.57	0.7	2.3
ENSG00000032389	TSSC1	tumor suppressing subtransferable candidate 1	None	None	None	10	0.9	12.3	10	0.6	8.52	0.6	20.4	0.00271	0	2.57	0.4	1.2
ENSG00000138758	2023-09-11	septin 11	stress fiber|cell junction|axon|septin complex|dendritic spine|synapse|extracellular vesicular exosome|	cell cycle|protein heterooligomerization|cell division|	protein binding|GTP binding|	10	0.7	8.33	10	0.9	11.9	0.8	19.5	0.00271	0	2.57	0.4	1.3
ENSG00000164118	CEP44	centrosomal protein 44kDa	spindle pole|cytoplasm|centrosome|midbody|	None	None	9	0.4	2.07	9	2.2	22.6	2.2	20.3	0.0028	0	2.55	0.4	4
ENSG00000169188	APEX2	APEX nuclease (apurinic/apyrimidinic endonuclease) 2	nucleus|mitochondrial inner membrane|	DNA catabolic process, endonucleolytic|DNA catabolic process, endonucleolytic|DNA catabolic process, exonucleolytic|base-excision repair|DNA recombination|cell cycle|	DNA binding|DNA-(apurinic or apyrimidinic site) lyase activity|zinc ion binding|double-stranded DNA 3'-5' exodeoxyribonuclease activity|	10	1	9.58	10	1.1	10.2	1.1	19.3	0.0028	0	2.55	0.5	1.8
ENSG00000189375	TBC1D28	TBC1 domain family, member 28	None	positive regulation of Rab GTPase activity|	Rab GTPase activator activity|	10	1.6	8.3	10	-1.1	4.43	1.5	6.05	0.00281	0	2.55	-1.6	3.8
ENSG00000130402	ACTN4	actinin, alpha 4	stress fiber|extracellular region|extracellular space|nucleus|cytoplasm|cell-cell junction|Z disc|ribonucleoprotein complex|cortical cytoskeleton|platelet alpha granule lumen|pseudopodium|neuron projection|protein complex|perinuclear region of cytoplasm|extracellular vesicular exosome|	response to hypoxia|platelet degranulation|blood coagulation|protein transport|platelet activation|positive regulation of sodium:proton antiporter activity|regulation of apoptotic process|positive regulation of pinocytosis|actin filament bundle assembly|negative regulation of cellular component movement|positive regulation of cellular component movement|positive regulation of cellular component m…	nucleoside binding|actin binding|integrin binding|calcium ion binding|protein binding|protein homodimerization activity|poly(A) RNA binding|protein N-terminus binding|actin filament binding|	10	0.7	3	10	0.8	23	0.8	25.5	0.00283	0	2.55	0.6	1.4
ENSG00000117751	PPP1R8	protein phosphatase 1, regulatory subunit 8	nucleus|spliceosomal complex|cytoplasm|nuclear speck|	transcription, DNA-templated|regulation of transcription, DNA-templated|mRNA processing|RNA catabolic process|cell proliferation|RNA splicing|negative regulation of catalytic activity|negative regulation of catalytic activity|RNA phosphodiester bond hydrolysis|	DNA binding|RNA binding|endonuclease activity|protein serine/threonine phosphatase inhibitor activity|protein binding|protein phosphatase type 1 regulator activity|ribonuclease E activity|	8	-2	19.9	10	-0.7	2.81	-1.1	21.6	0.00286	0	2.54	-2.8	-0.4
ENSG00000164919	COX6C	cytochrome c oxidase subunit VIc	mitochondrion|mitochondrial inner membrane|integral component of membrane|	generation of precursor metabolites and energy|respiratory electron transport chain|cellular metabolic process|small molecule metabolic process|hydrogen ion transmembrane transport|	cytochrome-c oxidase activity|	10	0.9	12.5	9	0.9	7.11	0.9	19.2	0.00287	0	2.54	0.5	1.4
ENSG00000122592	HOXA7	homeobox A7	nucleus|	negative regulation of transcription from RNA polymerase II promoter|angiogenesis|negative regulation of cell-matrix adhesion|negative regulation of leukocyte migration|transcription, DNA-templated|anterior/posterior pattern specification|negative regulation of keratinocyte differentiation|negative regulation of monocyte differentiation|negative regulation of transcription, DNA-templated|positive…	sequence-specific DNA binding transcription factor activity|transcription factor binding|sequence-specific DNA binding|	9	2.6	22.4	9	0.1	0.13	2.6	19.3	0.00294	0	2.53	1	5
ENSG00000196199	MPHOSPH8	M-phase phosphoprotein 8	nuclear nucleosome|nucleus|nuclear heterochromatin|nucleolus|cytoplasm|plasma membrane|extracellular vesicular exosome|	transcription, DNA-templated|cell cycle|regulation of DNA methylation|negative regulation of transcription, DNA-templated|	protein binding|methylated histone binding|	10	0.7	4.93	10	0.8	14.6	0.8	19	0.003	0	2.52	0.5	1.5
ENSG00000225399	RP11-3B7.1	N/A	None	None	None	10	-1.2	11.8	1	0	0	-1.2	11	0.00307	0	2.51	-2	-0.5
ENSG00000069849	ATP1B3	ATPase, Na+/K+ transporting, beta 3 polypeptide	plasma membrane|sodium:potassium-exchanging ATPase complex|caveola|melanosome|extracellular vesicular exosome|	transport|potassium ion transport|blood coagulation|ion transmembrane transport|sodium ion transmembrane transport|sodium ion transmembrane transport|leukocyte migration|transmembrane transport|	sodium:potassium-exchanging ATPase activity|	10	0.8	8.14	10	2	23.5	0.8	26.8	0.00312	0	2.51	0.6	3
ENSG00000152292	SH2D6	SH2 domain containing 6	None	None	None	10	0.8	5.6	10	0.8	14.6	0.8	19.8	0.00312	0	2.51	0.5	1.3
ENSG00000198408	MGEA5	meningioma expressed antigen 5 (hyaluronidase)	nucleus|cytoplasm|membrane|	N-acetylglucosamine metabolic process|glycoprotein catabolic process|protein targeting to membrane|aging|positive regulation of calcium ion transport into cytosol|negative regulation of cardiac muscle adaptation|histone acetylation|positive regulation of cell killing|positive regulation of insulin secretion|positive regulation of protein complex disassembly|positive regulation of proteolysis|dATP…	histone acetyltransferase activity|hyalurononglucosaminidase activity|	10	0.7	6.84	10	1.1	12.7	1	18.8	0.00314	0	2.5	0.5	1.8
ENSG00000198176	TFDP1	transcription factor Dp-1	nucleoplasm|transcription factor complex|	G1/S transition of mitotic cell cycle|mitotic cell cycle|transcription, DNA-templated|regulation of transcription from RNA polymerase II promoter|transcription initiation from RNA polymerase II promoter|apoptotic process|transforming growth factor beta receptor signaling pathway|Notch signaling pathway|cell proliferation|gene expression|positive regulation of transcription from RNA polymerase II …	DNA binding|sequence-specific DNA binding transcription factor activity|transcription coactivator activity|protein binding|transcription factor binding|protein domain specific binding|	9	1	6.18	7	1.1	13.1	1	18.8	0.00314	0	2.5	0.6	1.7
ENSG00000115839	RAB3GAP1	RAB3 GTPase activating protein subunit 1 (catalytic)	cytoplasm|extracellular vesicular exosome|	brain development|hypothalamus development|positive regulation of Rab GTPase activity|positive regulation of Rab GTPase activity|lipid particle organization|camera-type eye development|regulation of GTPase activity|face morphogenesis|	Rab GTPase activator activity|Rab GTPase binding|	10	1	16.1	9	1	4.01	1	19.7	0.00324	0	2.49	0.6	1.6
ENSG00000203930	LINC00632	long intergenic non-protein coding RNA 632	None	None	None	9	2.7	8.47	10	-2	4.46	1.8	5.82	0.00324	0	2.49	-2.3	6
ENSG00000141499	WRAP53	WD repeat containing, antisense to TP53	nucleus|telomerase holoenzyme complex|cytoplasm|Cajal body|	telomere formation via telomerase|positive regulation of telomerase activity|	RNA binding|protein binding|	9	1	11.6	9	0.9	13.8	1	25	0.00325	0	2.49	0.6	1.5
ENSG00000123983	ACSL3	acyl-CoA synthetase long-chain family member 3	mitochondrial outer membrane|peroxisomal membrane|endoplasmic reticulum|endoplasmic reticulum membrane|Golgi apparatus|lipid particle|membrane|integral component of membrane|perinuclear region of cytoplasm|	long-chain fatty acid metabolic process|fatty acid biosynthetic process|brain development|response to nutrient|response to organic cyclic compound|very-low-density lipoprotein particle assembly|positive regulation of Golgi to plasma membrane protein transport|long-chain fatty acid import|positive regulation of secretion|positive regulation of phosphatidylcholine biosynthetic process|	long-chain fatty acid-CoA ligase activity|ATP binding|protein kinase binding|protein domain specific binding|	10	1.3	11.9	9	0.8	11	0.9	21.2	0.00331	0	2.48	0.6	1.8
ENSG00000145734	BDP1	B double prime 1, subunit of RNA polymerase III transcription initiation factor IIIB	nucleus|nucleoplasm|cytoplasm|	regulation of transcription, DNA-templated|transcription from RNA polymerase III promoter|gene expression|	DNA binding|chromatin binding|	8	-1.4	7	9	-1.1	12.5	-1.2	18.7	0.00351	0	2.45	-2.1	-0.7
ENSG00000120334	CENPL	centromere protein L	chromosome, centromeric region|nucleus|cytosol|	mitotic cell cycle|	None	7	1.7	19.3	7	0.5	1.52	1.7	18.2	0.00354	0	2.45	0.7	3.1
ENSG00000115760	BIRC6	baculoviral IAP repeat containing 6	spindle pole|endosome|trans-Golgi network|microtubule organizing center|membrane|midbody|	protein phosphorylation|apoptotic process|mitotic nuclear division|positive regulation of cell proliferation|negative regulation of endopeptidase activity|negative regulation of endopeptidase activity|protein ubiquitination|regulation of cytokinesis|regulation of cell proliferation|negative regulation of apoptotic process|negative regulation of apoptotic process|labyrinthine layer development|spo…	ubiquitin-protein transferase activity|cysteine-type endopeptidase inhibitor activity|protein binding|acid-amino acid ligase activity|	10	-0.8	2.37	10	-0.8	16.2	-0.8	18.2	0.00354	0	2.45	-1.6	-0.5
ENSG00000212938	KRTAP6-3	keratin associated protein 6-3	intermediate filament|	None	None	7	1.3	7.23	8	-1.2	5.33	1.2	5.65	0.00354	0	2.45	-2.5	3.5
ENSG00000147586	MRPS28	mitochondrial ribosomal protein S28	mitochondrion|mitochondrial small ribosomal subunit|	biological_process|	poly(A) RNA binding|	10	0.2	0.332	10	1.3	23	1.1	20.8	0.00364	0	2.44	0.7	2.2
ENSG00000163159	VPS72	vacuolar protein sorting 72 homolog (S. cerevisiae)	nucleus|nucleoplasm|protein complex|	negative regulation of transcription from RNA polymerase II promoter|chromatin organization|transcription, DNA-templated|chromatin modification|somatic stem cell maintenance|	DNA binding|protein binding|	10	-0.9	6.12	10	-1.1	12.3	-1	17.8	0.00374	0	2.43	-1.7	-0.6
ENSG00000182824	AC008132.1	N/A	None	None	None	7	1.6	10.7	0	0	0	1.6	10.5	0.00379	0	2.42	0.6	2.8
ENSG00000065802	ASB1	ankyrin repeat and SOCS box containing 1	intracellular|	protein ubiquitination|male genitalia development|intracellular signal transduction|negative regulation of cytokine biosynthetic process|	molecular_function|	10	-1.7	13.7	10	2.6	23.7	2.6	20.7	0.0038	0	2.42	1.4	5
ENSG00000136982	DSCC1	DNA replication and sister chromatid cohesion 1	chromosome, centromeric region|chromatin|nucleoplasm|	DNA replication|regulation of DNA replication|maintenance of mitotic sister chromatid cohesion|post-translational protein acetylation|	DNA binding|protein binding|	9	0.7	10.2	7	0.8	9.35	0.7	19.1	0.00386	0	2.41	0.4	1.2
ENSG00000154537	FAM27C	family with sequence similarity 27, member C	None	None	None	6	1.6	4.82	8	-1.6	5.58	1.5	5.47	0.00386	0	2.41	-2.8	3.9
ENSG00000152684	PELO	pelota homolog (Drosophila)	nucleus|cytoplasm|	cell cycle|cell proliferation|chromosome organization|cell division|nuclear-transcribed mRNA catabolic process, non-stop decay|nuclear-transcribed mRNA catabolic process, no-go decay|RNA surveillance|nucleic acid phosphodiester bond hydrolysis|	endonuclease activity|metal ion binding|	9	1.2	15.7	9	0.8	3.12	1	17.8	0.00388	0	2.41	0.5	1.8
ENSG00000106628	POLD2	polymerase (DNA directed), delta 2, accessory subunit	nucleus|nucleoplasm|delta DNA polymerase complex|	mitotic cell cycle|telomere maintenance via recombination|telomere maintenance|DNA replication|DNA strand elongation involved in DNA replication|DNA repair|transcription-coupled nucleotide-excision repair|base-excision repair|nucleotide-excision repair|nucleotide-excision repair, DNA gap filling|telomere maintenance via semi-conservative replication|	DNA binding|DNA-directed DNA polymerase activity|protein binding|	9	1.9	14.4	7	0.8	5.73	0.9	17.8	0.00388	0	2.41	0.4	3
ENSG00000160199	PKNOX1	PBX/knotted 1 homeobox 1	nucleus|transcription factor complex|cytoplasm|	angiogenesis|transcription from RNA polymerase II promoter|T cell differentiation|erythrocyte differentiation|camera-type eye development|positive regulation of transcription from RNA polymerase II promoter|	sequence-specific DNA binding transcription factor activity|RNA polymerase II distal enhancer sequence-specific DNA binding transcription factor activity|sequence-specific DNA binding|protein heterodimerization activity|	9	-1.5	12.5	9	-1.8	5.18	-1.6	17.2	0.00391	0	2.41	-2.9	-0.7
ENSG00000116906	GNPAT	glyceronephosphate O-acyltransferase	mitochondrion|peroxisome|peroxisome|peroxisomal membrane|peroxisomal membrane|peroxisomal matrix|membrane|	phospholipid metabolic process|phosphatidic acid biosynthetic process|synapse assembly|response to nutrient|ether lipid biosynthetic process|ether lipid biosynthetic process|cerebellum morphogenesis|paranodal junction assembly|response to drug|response to starvation|cellular lipid metabolic process|small molecule metabolic process|glycerophospholipid biosynthetic process|response to fatty acid|	receptor binding|glycerone-phosphate O-acyltransferase activity|glycerone-phosphate O-acyltransferase activity|palmitoyl-CoA hydrolase activity|	10	1.8	26.8	10	0.3	0.99	0.5	24.3	0.00394	0	2.4	0.4	2.7
ENSG00000104973	MED25	mediator complex subunit 25	nucleoplasm|	negative regulation of transcription from RNA polymerase II promoter|transcription initiation from RNA polymerase II promoter|cell death|gene expression|positive regulation of chromatin binding|positive regulation of transcription from RNA polymerase II promoter|negative regulation of fibroblast proliferation|positive regulation of cell cycle arrest|positive regulation of mediator complex assembl…	protein binding|transcription factor binding|retinoic acid receptor binding|retinoid X receptor binding|	10	-2.3	8.76	9	-1.2	11.3	-1.8	16.9	0.00396	0	2.4	-3.4	-0.8
ENSG00000182473	EXOC7	exocyst complex component 7	exocyst|microtubule organizing center|cytosol|plasma membrane|membrane|growth cone membrane|centriolar satellite|	exocytosis|protein transport|cellular protein metabolic process|membrane organization|	protein binding|	10	1.3	21.7	10	0.2	0.369	1.3	20.6	0.00397	0	2.4	0.8	2.4
ENSG00000168434	COG7	component of oligomeric golgi complex 7	Golgi membrane|Golgi apparatus|Golgi transport complex|	protein glycosylation|intracellular protein transport|retrograde vesicle-mediated transport, Golgi to ER|protein localization to organelle|protein localization to Golgi apparatus|protein stabilization|	protein binding|	9	1	16	9	0.8	3.61	1	18.9	0.00403	0	2.39	0.5	1.5
ENSG00000126870	WDR60	WD repeat domain 60	extracellular space|cilium|extracellular vesicular exosome|	cell projection organization|	None	9	0.1	0.251	9	-1.5	21.9	-1.5	18.9	0.00403	0	2.39	-3	-0.6
ENSG00000127152	BCL11B	B-cell CLL/lymphoma 11B (zinc finger protein)	nucleus|	keratinocyte development|epithelial cell morphogenesis|transcription, DNA-templated|negative regulation of cell proliferation|regulation of keratinocyte proliferation|regulation of lipid metabolic process|striatal medium spiny neuron differentiation|post-embryonic camera-type eye development|T cell differentiation in thymus|T cell receptor V(D)J recombination|odontogenesis of dentin-containing to…	RNA polymerase II core promoter proximal region sequence-specific DNA binding|RNA polymerase II core promoter proximal region sequence-specific DNA binding transcription factor activity involved in positive regulation of transcription|protein binding|metal ion binding|	10	2.2	17	10	0.7	3.51	2	17.6	0.00405	0	2.39	0.8	3.8
ENSG00000104320	NBN	nibrin	nuclear chromosome, telomeric region|nucleus|nucleoplasm|replication fork|nucleolus|PML body|Mre11 complex|site of double-strand break|nuclear inclusion body|	DNA damage checkpoint|telomere maintenance|double-strand break repair via homologous recombination|blastocyst growth|DNA repair|double-strand break repair|double-strand break repair|cell cycle arrest|mitotic cell cycle checkpoint|mitotic G2 DNA damage checkpoint|meiotic nuclear division|cell proliferation|regulation of DNA-dependent DNA replication initiation|DNA damage response, signal transduct…	damaged DNA binding|ATP-dependent DNA helicase activity|protein binding|transcription factor binding|protein N-terminus binding|	10	1	12.5	10	0.7	6.5	0.9	17.6	0.00405	0	2.39	0.5	1.5
ENSG00000109047	RCVRN	recoverin	dendrite|	signal transduction|visual perception|phototransduction, visible light|rhodopsin mediated signaling pathway|regulation of rhodopsin mediated signaling pathway|positive regulation of guanylate cyclase activity|regulation of calcium ion transport|	calcium ion binding|calcium sensitive guanylate cyclase activator activity|	9	-2.4	24.3	10	1.1	1.05	-2.4	20.7	0.00409	0	2.39	-5	-1.2
ENSG00000140854	KATNB1	katanin p80 (WD repeat containing) subunit B 1	spindle pole|nucleus|cytoplasm|centrosome|microtubule|katanin complex|katanin complex|membrane|axon|growth cone|midbody|neuronal cell body|	ATP catabolic process|protein targeting|negative regulation of microtubule depolymerization|mitotic chromosome movement towards spindle pole|positive regulation of cell death|positive regulation of neuron projection development|positive regulation of microtubule depolymerization|microtubule severing|	microtubule binding|microtubule-severing ATPase activity|dynein binding|protein heterodimerization activity|	8	1.6	6.25	7	1.5	11.7	1.5	17.5	0.00411	0	2.39	0.8	2.6
ENSG00000187736	NHEJ1	nonhomologous end-joining factor 1	nucleus|nonhomologous end joining complex|	double-strand break repair via nonhomologous end joining|DNA recombination|central nervous system development|response to ionizing radiation|B cell differentiation|T cell differentiation|positive regulation of ligase activity|	DNA binding|protein binding|	6	1.5	11.6	6	1.2	6.48	1.4	17.5	0.00411	0	2.39	0.7	2.4
ENSG00000113522	RAD50	RAD50 homolog (S. cerevisiae)	nuclear chromosome, telomeric region|nucleus|nucleoplasm|membrane|Mre11 complex|site of double-strand break|pronucleus|	regulation of mitotic recombination|telomere maintenance|double-strand break repair via homologous recombination|DNA catabolic process, endonucleolytic|DNA repair|DNA repair|double-strand break repair|double-strand break repair|DNA recombination|cellular response to DNA damage stimulus|telomere maintenance via telomerase|reciprocal meiotic recombination|positive regulation of protein autophosphor…	single-stranded DNA endodeoxyribonuclease activity|DNA binding|ATP-dependent DNA helicase activity|protein binding|ATP binding|zinc ion binding|3'-5' exonuclease activity|protein binding, bridging|	9	1.3	13.6	8	1	4.86	1.2	17.5	0.00411	0	2.39	0.6	2.1
ENSG00000185332	TMEM105	transmembrane protein 105	integral component of membrane|	None	None	6	2.1	6.84	9	-1.7	3.71	2	5.29	0.00412	0	2.39	-2.2	5
ENSG00000173011	TADA2B	transcriptional adaptor 2B	STAGA complex|SAGA-type complex|	chromatin organization|transcription, DNA-templated|regulation of transcription, DNA-templated|	DNA binding|chromatin binding|zinc ion binding|	10	-0.9	5.23	9	-1.6	13	-1.3	16.3	0.00414	0	2.38	-2.2	-0.7
ENSG00000111670	GNPTAB	N-acetylglucosamine-1-phosphate transferase, alpha and beta subunits	Golgi membrane|nucleus|Golgi apparatus|integral component of membrane|	lysosome organization|protein secretion|cell differentiation|carbohydrate phosphorylation|	UDP-N-acetylglucosamine-lysosomal-enzyme N-acetylglucosaminephosphotransferase activity|calcium ion binding|transcription factor binding|	10	1.1	14.3	10	0.7	7.41	0.8	20.4	0.00423	0	2.37	0.5	1.4
ENSG00000223501	VPS52	vacuolar protein sorting 52 homolog (S. cerevisiae)	Golgi apparatus|endosome membrane|	ectodermal cell differentiation|protein transport|embryonic ectodermal digestive tract development|	protein binding|	9	0.5	3.49	9	1.3	22.9	1.2	23.9	0.00427	0	2.37	0.6	2
ENSG00000100897	DCAF11	DDB1 and CUL4 associated factor 11	Cul4-RING E3 ubiquitin ligase complex|	protein ubiquitination|protein ubiquitination|	protein binding|	10	1.2	7.07	10	1.3	11.9	1.2	18.5	0.00429	0	2.37	0.6	2.1
ENSG00000165816	VWA2	von Willebrand factor A domain containing 2	basement membrane|extracellular space|extracellular vesicular exosome|	calcium-independent cell-matrix adhesion|regulation of insulin receptor signaling pathway|protein homooligomerization|	identical protein binding|	6	1.7	4.49	8	-1.7	4.2	1.6	5.14	0.00445	0	2.35	-2.8	3.8
ENSG00000118434	SPACA1	sperm acrosome associated 1	acrosomal membrane|integral component of membrane|	acrosome assembly|	None	5	1.4	5.94	7	-1.5	5.89	1.3	5.13	0.00448	0	2.35	-2.9	3
ENSG00000148444	COMMD3	COMM domain containing 3	None	None	protein binding|	3	0.8	5.81	3	1.4	13.6	1.1	18.2	0.00449	0	2.35	0.8	2
ENSG00000162441	LZIC	leucine zipper and CTNNBIP1 domain containing	None	response to ionizing radiation|	beta-catenin binding|	8	0.6	5.3	8	1.4	13.7	0.8	18.2	0.00449	0	2.35	0.4	1.8
ENSG00000082014	SMARCD3	SWI/SNF related, matrix associated, actin dependent regulator of chromatin, subfamily d, member 3	nuclear chromatin|nucleus|nucleoplasm|cytoplasm|SWI/SNF complex|SWI/SNF complex|npBAF complex|npBAF complex|nBAF complex|	positive regulation of neuroblast proliferation|secondary heart field specification|cardiac right ventricle formation|neural retina development|nucleosome disassembly|chromatin remodeling|chromatin remodeling|transcription, DNA-templated|regulation of transcription from RNA polymerase II promoter|regulation of transcription from RNA polymerase II promoter|muscle cell differentiation|regulation of…	transcription coactivator activity|receptor binding|protein binding|transcription factor binding|ligand-dependent nuclear receptor binding|ligand-dependent nuclear receptor transcription coactivator activity|nuclear hormone receptor binding|	9	2.5	18.6	9	0	0	2.4	15.5	0.00452	0	2.34	0.5	4.7
ENSG00000112651	MRPL2	mitochondrial ribosomal protein L2	mitochondrion|ribosome|	translation|	structural constituent of ribosome|poly(A) RNA binding|	10	0.2	0.385	10	1.2	26.1	1.1	23.7	0.00458	0	2.34	0.7	2
ENSG00000213057	C1ORF220	chromosome 1 open reading frame 220	None	None	None	7	2.1	5.22	8	-1.9	5.06	1.4	5.06	0.00462	0	2.34	-3.5	4.6
ENSG00000007520	TSR3	TSR3, 20S rRNA accumulation, homolog (S. cerevisiae)	None	rRNA processing|	None	9	1	11.6	8	0.8	7.19	0.9	18	0.00463	0	2.33	0.4	1.6
ENSG00000148985	PGAP2	post-GPI attachment to proteins 2	Golgi membrane|nucleus|endoplasmic reticulum membrane|integral component of membrane|	GPI anchor biosynthetic process|protein transport|signal transduction in response to DNA damage|intrinsic apoptotic signaling pathway in response to DNA damage by p53 class mediator|negative regulation of intrinsic apoptotic signaling pathway in response to DNA damage|	protein transporter activity|	10	1.3	5.81	10	1.8	12.6	1.7	16.9	0.00468	0	2.33	0.9	3.1
ENSG00000204370	SDHD	succinate dehydrogenase complex, subunit D, integral membrane protein	mitochondrion|mitochondrial envelope|mitochondrial inner membrane|mitochondrial inner membrane|mitochondrial inner membrane|mitochondrial respiratory chain complex II|integral component of membrane|	tricarboxylic acid cycle|tricarboxylic acid cycle|tricarboxylic acid cycle|respiratory electron transport chain|cellular metabolic process|small molecule metabolic process|	succinate dehydrogenase activity|electron carrier activity|heme binding|metal ion binding|ubiquinone binding|	10	0.2	0.741	9	0.9	18.7	0.8	16.9	0.00468	0	2.33	0.5	1.6
ENSG00000211813	TRAV34	T cell receptor alpha variable 34	None	None	None	7	1.2	10.2	0	0	0	1.2	9.97	0.00471	0	2.33	0.5	2.8
ENSG00000138085	ATRAID	all-trans retinoic acid-induced differentiation factor	nuclear envelope|plasma membrane|integral component of membrane|perinuclear region of cytoplasm|	regulation of gene expression|cell differentiation|positive regulation of bone mineralization|negative regulation of osteoblast proliferation|positive regulation of osteoblast differentiation|negative regulation of cyclin catabolic process|	molecular_function|protein binding|	10	0.6	3.7	10	1.4	16.7	1.4	16.8	0.00475	0	2.32	0.6	2.2
ENSG00000138750	NUP54	nucleoporin 54kDa	nuclear envelope|nuclear pore|nucleoplasm|cytoplasm|nuclear membrane|	mitotic cell cycle|carbohydrate metabolic process|protein targeting|nucleocytoplasmic transport|mitotic nuclear envelope disassembly|hexose transport|regulation of glucose transport|glucose transport|viral process|cytokine-mediated signaling pathway|small molecule metabolic process|mRNA transport|transmembrane transport|	nucleocytoplasmic transporter activity|	8	1	11.6	9	0.8	5.86	0.9	16.8	0.00475	0	2.32	0.5	1.6
ENSG00000005238	FAM214B	family with sequence similarity 214, member B	nucleus|	None	None	9	1.8	20.5	9	0.2	0.682	1.7	17.7	0.00484	0	2.32	0.6	3
ENSG00000020922	MRE11A	MRE11 meiotic recombination 11 homolog A (S. cerevisiae)	chromosome, telomeric region|chromatin|nucleus|nucleoplasm|cytosol|Mre11 complex|Mre11 complex|site of double-strand break|	regulation of mitotic recombination|telomere maintenance|double-strand break repair via homologous recombination|DNA catabolic process, endonucleolytic|DNA repair|base-excision repair|nucleotide-excision repair|double-strand break repair|double-strand break repair|double-strand break repair via nonhomologous end joining|DNA recombination|cellular response to DNA damage stimulus|telomere maintenan…	single-stranded DNA endodeoxyribonuclease activity|DNA binding|double-stranded DNA binding|ATP-dependent DNA helicase activity|nuclease activity|endonuclease activity|endodeoxyribonuclease activity|protein binding|protein C-terminus binding|3'-5' exonuclease activity|manganese ion binding|	9	0.9	7.24	8	1	9.82	1	16.6	0.00492	0	2.31	0.4	1.5
ENSG00000130348	QRSL1	glutaminyl-tRNA synthase (glutamine-hydrolyzing)-like 1	mitochondrion|glutamyl-tRNA(Gln) amidotransferase complex|	mitochondrial translation|glutaminyl-tRNAGln biosynthesis via transamidation|	ATP binding|glutaminyl-tRNA synthase (glutamine-hydrolyzing) activity|	10	1.3	20.2	9	0.9	4.16	1.2	23.2	0.0051	0	2.29	0.5	2.3
ENSG00000150628	SPATA4	spermatogenesis associated 4	cellular_component|cytoplasm|	None	molecular_function|	8	1.9	6.86	8	-1.8	5.99	1.9	4.94	0.00513	0	2.29	-3.3	5
ENSG00000112110	MRPL18	mitochondrial ribosomal protein L18	extracellular space|mitochondrion|mitochondrial ribosome|	translation|rRNA import into mitochondrion|	structural constituent of ribosome|5S rRNA binding|	9	0.4	3.04	9	1.1	22.8	1.1	23.1	0.00524	0	2.28	0.7	1.7
ENSG00000125170	DOK4	docking protein 4	None	MAPK cascade|transmembrane receptor protein tyrosine kinase signaling pathway|nervous system development|	receptor signaling protein activity|insulin receptor binding|protein binding|	10	0.8	9.88	9	1.5	9.14	1.1	17.2	0.00524	0	2.28	0.6	2.1
ENSG00000253506	NACA2	nascent polypeptide-associated complex alpha subunit 2	nucleus|cytoplasm|	protein transport|	None	9	0.7	13.4	9	1	4.66	1	17.2	0.00524	0	2.28	0.5	1.6
ENSG00000100393	EP300	E1A binding protein p300	histone acetyltransferase complex|chromatin|nucleus|nucleoplasm|transcription factor complex|cytoplasm|protein-DNA complex|	G2/M transition of mitotic cell cycle|negative regulation of transcription from RNA polymerase II promoter|mitotic cell cycle|response to hypoxia|somitogenesis|liver development|positive regulation of protein phosphorylation|chromatin organization|transcription, DNA-templated|regulation of transcription, DNA-templated|internal protein amino acid acetylation|apoptotic process|Notch signaling pathw…	RNA polymerase II core promoter proximal region sequence-specific DNA binding|core promoter binding|RNA polymerase II activating transcription factor binding|p53 binding|DNA binding|chromatin binding|transcription coactivator activity|transcription coactivator activity|antigen binding|histone acetyltransferase activity|lysine N-acetyltransferase activity|protein binding|beta-catenin binding|trans…	10	1.4	13.6	10	0.7	5.09	0.8	16.2	0.00524	0	2.28	0.4	2
ENSG00000257949	TEN1	TEN1 CST complex subunit	nuclear chromosome, telomeric region|nucleus|Stn1-Ten1 complex|	None	single-stranded DNA binding|protein binding|	9	0.8	15.6	8	0.4	3.29	0.8	17.1	0.0053	0	2.28	0.4	1.3
ENSG00000111445	RFC5	replication factor C (activator 1) 5, 36.5kDa	nucleoplasm|DNA replication factor C complex|	mitotic cell cycle|telomere maintenance via recombination|telomere maintenance|DNA replication|DNA replication|DNA strand elongation involved in DNA replication|DNA repair|DNA repair|transcription-coupled nucleotide-excision repair|nucleotide-excision repair|nucleotide-excision repair, DNA gap filling|telomere maintenance via semi-conservative replication|	DNA binding|protein binding|ATP binding|nucleoside-triphosphatase activity|enzyme binding|	7	1.4	13.2	6	1.3	3.2	1.4	16	0.00545	0	2.26	0.6	2.4
ENSG00000038219	BOD1L1	biorientation of chromosomes in cell division 1-like 1	nucleus|	None	DNA binding|	9	2.1	11.9	9	1.2	2.72	1.6	14.1	0.0055	0	2.26	0.7	3.3
ENSG00000164105	SAP30	Sin3A-associated protein, 30kDa	histone deacetylase complex|	negative regulation of transcription from RNA polymerase II promoter|transcription, DNA-templated|regulation of transcription, DNA-templated|skeletal muscle cell differentiation|	DNA binding|transcription corepressor activity|protein binding|metal ion binding|	10	-1.8	2.76	10	-2	11.8	-2	14.1	0.0055	0	2.26	-3.4	-1.1
ENSG00000259494	MRPL46	mitochondrial ribosomal protein L46	cellular_component|mitochondrion|ribosome|	biological_process|metabolic process|	molecular_function|hydrolase activity|	9	1.7	14.7	8	1.3	1.67	1.3	15.9	0.00557	0	2.25	0.6	2.9
ENSG00000168286	THAP11	THAP domain containing 11	nucleus|cytoplasm|intercellular bridge|	transcription, DNA-templated|regulation of transcription, DNA-templated|	DNA binding|protein binding|zinc ion binding|	7	1	5.31	8	1.3	9.19	1.1	13.9	0.0057	0	2.24	0.5	2.1
ENSG00000170876	TMEM43	transmembrane protein 43	nuclear inner membrane|endoplasmic reticulum|Golgi apparatus|integral component of membrane|	None	protein binding|	10	0.9	3.27	10	1.8	23.8	1.2	24.6	0.00575	0	2.24	0.6	2.8
ENSG00000077235	GTF3C1	general transcription factor IIIC, polypeptide 1, alpha 220kDa	transcription factor TFIIIC complex|nucleus|nucleoplasm|nucleolus|membrane|ribonucleoprotein complex|	transcription, DNA-templated|transcription from RNA polymerase III promoter|transcription from RNA polymerase III promoter|rRNA transcription|tRNA transcription|gene expression|5S class rRNA transcription from RNA polymerase III type 1 promoter|tRNA transcription from RNA polymerase III promoter|	DNA binding|protein binding|	6	-2.4	16.3	8	1.1	2.27	-2.4	13.8	0.00577	0	2.24	-4.7	-1.3
ENSG00000062716	VMP1	vacuole membrane protein 1	pre-autophagosomal structure|autophagic vacuole membrane|endoplasmic reticulum|plasma membrane|integral component of membrane|endoplasmic reticulum-Golgi intermediate compartment membrane|	autophagy|embryo implantation|regulation of autophagy|single organismal cell-cell adhesion|cell junction assembly|	protein binding|	9	0.8	7.32	9	1.1	16.2	1	22.7	0.00581	0	2.24	0.6	1.5
ENSG00000131368	MRPS25	mitochondrial ribosomal protein S25	mitochondrion|ribosome|	None	None	9	0.6	4.65	9	1	19.6	0.8	22.7	0.00581	0	2.24	0.5	1.5
ENSG00000111596	CNOT2	CCR4-NOT transcription complex, subunit 2	nucleus|cytoplasm|cytosol|membrane|CCR4-NOT complex|	negative regulation of transcription from RNA polymerase II promoter|nuclear-transcribed mRNA catabolic process, deadenylation-dependent decay|nuclear-transcribed mRNA poly(A) tail shortening|trophectodermal cell differentiation|regulation of transcription from RNA polymerase II promoter|transcription from RNA polymerase II promoter|regulation of translation|gene expression|positive regulation of…	RNA polymerase II transcription cofactor activity|RNA polymerase II transcription corepressor binding|poly(A)-specific ribonuclease activity|protein binding|	10	1.2	13.4	10	1.6	3.43	1.3	15.7	0.00581	0	2.24	0.6	2.2
ENSG00000167182	SP2	Sp2 transcription factor	nucleus|	in utero embryonic development|transcription, DNA-templated|regulation of transcription from RNA polymerase II promoter|immune response|multicellular organism growth|fibroblast proliferation|embryonic organ development|cardiovascular system development|	DNA binding|histone deacetylase binding|metal ion binding|	10	0	0	10	-2.2	16.6	-2.1	13.7	0.00584	0	2.23	-3.7	-0.4
ENSG00000204306	AP002348.1	N/A	None	None	None	10	0	0	8	0.9	11.9	0.6	9.18	0.00588	0	2.23	0.2	1.7
ENSG00000215621	AC174470.1	N/A	None	None	None	9	1	9.79	1	0	0	0.7	9.16	0.00591	0	2.23	0.3	2.3
ENSG00000143436	MRPL9	mitochondrial ribosomal protein L9	mitochondrion|mitochondrial ribosome|	translation|	structural constituent of ribosome|poly(A) RNA binding|	9	1.6	19.5	9	1.2	3.58	1.3	22.6	0.00593	0	2.23	0.6	2.6
ENSG00000197785	ATAD3A	ATPase family, AAA domain containing 3A	mitochondrion|mitochondrial inner membrane|integral component of membrane|mitochondrial nucleoid|	metabolic process|cell growth|negative regulation of apoptotic process|	ATP binding|nucleoside-triphosphatase activity|	8	0.5	2.3	10	0.8	20.9	0.7	22.4	0.00612	0	2.21	0.4	1.2
ENSG00000147160	AWAT2	acyl-CoA wax alcohol acyltransferase 2	endoplasmic reticulum membrane|integral component of membrane|	wax biosynthetic process|retinol metabolic process|	long-chain-alcohol O-fatty-acyltransferase activity|retinol O-fatty-acyltransferase activity|	10	1.9	22.5	10	0.1	0.233	1.9	19.3	0.00613	0	2.21	0.8	4
ENSG00000267893	AC007461.1	N/A	None	None	None	9	0	0	5	0.9	11.6	0.9	9	0.00618	0	2.21	0.2	1.8
ENSG00000167515	TRAPPC2L	trafficking protein particle complex 2-like	cytoplasm|endoplasmic reticulum|Golgi apparatus|perinuclear region of cytoplasm|	ER to Golgi vesicle-mediated transport|	protein binding|	10	1.4	7.5	10	1	16	1.3	22.3	0.00627	0	2.2	0.8	1.8
ENSG00000178209	PLEC	plectin	cytoplasm|cytosol|plasma membrane|focal adhesion|sarcoplasm|hemidesmosome|sarcolemma|costamere|intermediate filament cytoskeleton|extracellular vesicular exosome|	apoptotic process|cellular component disassembly involved in execution phase of apoptosis|extracellular matrix organization|hemidesmosome assembly|hemidesmosome assembly|cell junction assembly|	actin binding|protein binding|structural constituent of muscle|structural constituent of muscle|ankyrin binding|poly(A) RNA binding|	10	1.5	12.7	10	0.8	5.31	1.1	15.3	0.00635	0	2.2	0.6	2.1
ENSG00000133703	KRAS	Kirsten rat sarcoma viral oncogene homolog	mitochondrion|plasma membrane|membrane|membrane raft|	MAPK cascade|activation of MAPKK activity|positive regulation of protein phosphorylation|GTP catabolic process|epidermal growth factor receptor signaling pathway|small GTPase mediated signal transduction|Ras protein signal transduction|axon guidance|blood coagulation|positive regulation of cell proliferation|insulin receptor signaling pathway|visual learning|fibroblast growth factor receptor sign…	protein binding|GTP binding|GMP binding|GDP binding|LRR domain binding|protein complex binding|	10	0.6	2.89	10	1.1	14.1	0.9	15.3	0.00635	0	2.2	0.5	1.6
ENSG00000262526	CTD-2545G14.7	N/A	None	None	None	8	1	9.98	2	0	0	0.9	8.9	0.00638	0	2.2	0.5	1.8
ENSG00000155729	KCTD18	potassium channel tetramerization domain containing 18	None	protein homooligomerization|	None	10	2	22.6	10	-0.5	3.36	2	19.1	0.00643	0	2.19	1.1	4
ENSG00000113048	MRPS27	mitochondrial ribosomal protein S27	mitochondrion|ribosome|	None	protein binding|	9	0.9	6.05	9	0.9	16.5	0.9	22.2	0.00644	0	2.19	0.6	1.5
ENSG00000163684	RPP14	ribonuclease P/MRP 14kDa subunit	nucleus|	tRNA processing|RNA phosphodiester bond hydrolysis, endonucleolytic|	RNA binding|ribonuclease P activity|	9	0.7	10.9	9	0.8	11.9	0.8	22.2	0.00644	0	2.19	0.5	1.3
ENSG00000109775	UFSP2	UFM1-specific peptidase 2	nucleus|cytoplasm|endoplasmic reticulum|	proteolysis|	thiolester hydrolase activity|small conjugating protein-specific protease activity|	9	0.6	4.16	9	0.8	12.6	0.7	15.8	0.00644	0	2.19	0.4	1.3
ENSG00000151778	SERP2	stress-associated endoplasmic reticulum protein family member 2	endoplasmic reticulum membrane|integral component of membrane|	protein transport|	None	10	0.6	4.14	10	1.1	15.9	1	19	0.00649	0	2.19	0.5	1.7
ENSG00000165476	REEP3	receptor accessory protein 3	endoplasmic reticulum membrane|microtubule|integral component of membrane|	nuclear envelope organization|mitotic nuclear division|mitotic nuclear envelope reassembly|	None	10	0.1	0.0519	10	-2.1	27.1	-0.7	24.1	0.00658	0	2.18	-3.5	-0.5
ENSG00000182831	C16ORF72	chromosome 16 open reading frame 72	None	None	None	8	0.6	8.75	7	1	9.77	0.9	15.6	0.00662	0	2.18	0.5	1.6
ENSG00000152601	MBNL1	muscleblind-like splicing regulator 1	nucleus|cytoplasm|cytoplasmic stress granule|	alternative mRNA splicing, via spliceosome|regulation of alternative mRNA splicing, via spliceosome|in utero embryonic development|mRNA splice site selection|nervous system development|skeletal muscle tissue development|RNA splicing|embryonic limb morphogenesis|regulation of RNA splicing|myoblast differentiation|	RNA binding|double-stranded RNA binding|protein binding|poly(A) RNA binding|metal ion binding|	10	-0.6	1.46	10	-1	12.5	-0.9	12.9	0.00667	0	2.18	-1.6	-0.4
ENSG00000149485	FADS1	fatty acid desaturase 1	nucleus|mitochondrion|endoplasmic reticulum membrane|membrane|membrane|integral component of membrane|intracellular membrane-bounded organelle|	regulation of transcription, DNA-templated|unsaturated fatty acid biosynthetic process|unsaturated fatty acid biosynthetic process|cell-cell signaling|aging|phospholipid biosynthetic process|cellular response to starvation|response to sucrose|response to organic cyclic compound|arachidonic acid metabolic process|response to insulin|response to vitamin A|unsaturated fatty acid metabolic process|al…	C-5 sterol desaturase activity|iron ion binding|oxidoreductase activity|heme binding|	10	-2.3	22.9	9	0.5	3.32	-2.2	19.5	0.00677	0	2.17	-4	-0.7
ENSG00000260272	RP11-20I23.1	N/A	None	None	None	2	1.7	10.1	2	0	0	1.7	8.73	0.00677	0	2.17	0.6	3
ENSG00000035928	RFC1	replication factor C (activator 1) 1, 145kDa	nucleus|nucleoplasm|DNA replication factor C complex|Golgi apparatus|cell junction|extracellular vesicular exosome|	negative regulation of transcription from RNA polymerase II promoter|mitotic cell cycle|telomere maintenance via recombination|telomere maintenance|ATP catabolic process|DNA-dependent DNA replication|DNA strand elongation involved in DNA replication|DNA repair|transcription-coupled nucleotide-excision repair|nucleotide-excision repair|nucleotide-excision repair, DNA gap filling|transcription, DNA…	DNA binding|DNA clamp loader activity|double-stranded DNA binding|protein binding|ATP binding|enzyme activator activity|protein domain specific binding|sequence-specific DNA binding|	9	1.4	15.1	9	0.6	3.46	1.3	15	0.00678	0	2.17	0.5	2.4
ENSG00000165699	TSC1	tuberous sclerosis 1	cytoplasm|cytosol|cytosol|actin filament|cell cortex|membrane|lamellipodium|growth cone|TSC1-TSC2 complex|intracellular membrane-bounded organelle|protein complex|	kidney development|neural tube closure|regulation of cell-matrix adhesion|rRNA export from nucleus|regulation of translation|potassium ion transport|cell cycle arrest|cell-matrix adhesion|negative regulation of cell proliferation|insulin receptor signaling pathway|negative regulation of translation|hippocampus development|cerebral cortex development|cell projection organization|negative regulatio…	protein binding|GTPase regulator activity|GTPase activating protein binding|protein N-terminus binding|chaperone binding|	10	0.2	0.305	10	1.2	15.2	1.1	15	0.00678	0	2.17	0.6	2.3
ENSG00000179468	OR9A2	olfactory receptor, family 9, subfamily A, member 2	plasma membrane|integral component of membrane|	G-protein coupled receptor signaling pathway|detection of chemical stimulus involved in sensory perception of smell|	G-protein coupled receptor activity|olfactory receptor activity|	10	0.8	8.9	0	0	0	0.8	8.71	0.00679	0	2.17	0.3	1.7
ENSG00000131653	TRAF7	TNF receptor-associated factor 7, E3 ubiquitin protein ligase	ubiquitin ligase complex|cytoplasmic membrane-bounded vesicle|	activation of MAPKKK activity|transcription, DNA-templated|regulation of transcription, DNA-templated|apoptotic process|protein ubiquitination|protein ubiquitination|positive regulation of MAPK cascade|positive regulation of apoptotic signaling pathway|	ubiquitin-protein transferase activity|protein binding|zinc ion binding|ligase activity|	9	1.7	14.7	10	0.9	6.18	1.2	18.7	0.00682	0	2.17	0.5	2.4
ENSG00000125633	CCDC93	coiled-coil domain containing 93	None	None	None	9	1.1	14.7	9	1.2	7.7	1.2	21.9	0.00683	0	2.17	0.6	1.7
ENSG00000173726	TOMM20	translocase of outer mitochondrial membrane 20 homolog (yeast)	mitochondrion|mitochondrial outer membrane translocase complex|mitochondrial outer membrane translocase complex|integral component of membrane|	protein targeting to mitochondrion|protein targeting to mitochondrion|cellular protein metabolic process|protein transmembrane transport|	protein binding|P-P-bond-hydrolysis-driven protein transmembrane transporter activity|unfolded protein binding|	9	0.9	8.52	9	0.9	13.7	0.9	21.9	0.00683	0	2.17	0.6	1.4
ENSG00000115286	NDUFS7	NADH dehydrogenase (ubiquinone) Fe-S protein 7, 20kDa (NADH-coenzyme Q reductase)	mitochondrial inner membrane|mitochondrial respiratory chain complex I|mitochondrial respiratory chain complex I|mitochondrial respiratory chain complex I|neuron projection|neuronal cell body|synaptic membrane|	mitochondrial electron transport, NADH to ubiquinone|respiratory electron transport chain|mitochondrial respiratory chain complex I assembly|cellular metabolic process|small molecule metabolic process|	protease binding|NADH dehydrogenase activity|protein binding|NADH dehydrogenase (ubiquinone) activity|oxidoreductase activity, acting on NAD(P)H, quinone or similar compound as acceptor|metal ion binding|quinone binding|4 iron, 4 sulfur cluster binding|	10	0.6	1.14	10	1	14.1	1	14.9	0.00699	0	2.16	0.5	2.1
ENSG00000124831	LRRFIP1	leucine rich repeat (in FLII) interacting protein 1	cellular_component|nucleus|cytoplasm|cytosol|cytoskeleton|plasma membrane|	transcription, DNA-templated|regulation of transcription from RNA polymerase II promoter|biological_process|positive regulation of type I interferon production|innate immune response|negative regulation of transcription, DNA-templated|	DNA binding|double-stranded RNA binding|protein binding|protein homodimerization activity|	10	-0.8	1.63	10	-2.1	12.5	-1.7	12.6	0.00708	0	2.15	-3.6	-0.7
ENSG00000163930	BAP1	BRCA1 associated protein-1 (ubiquitin carboxy-terminal hydrolase)	nucleus|cytoplasm|PR-DUB complex|	regulation of cell growth|cellular protein modification process|ubiquitin-dependent protein catabolic process|negative regulation of cell proliferation|protein deubiquitination|monoubiquitinated protein deubiquitination|monoubiquitinated histone H2A deubiquitination|regulation of cell cycle|protein K48-linked deubiquitination|	chromatin binding|ubiquitin thiolesterase activity|ubiquitin thiolesterase activity|ubiquitin-specific protease activity|protein binding|peptidase activity|	8	1.2	6.8	9	1.3	12.1	1.3	18.4	0.00709	0	2.15	0.7	2.2
ENSG00000272617	RP11-343C2.12	N/A	None	None	None	6	1.1	8.36	1	0.7	0.756	1	8.62	0.00709	0	2.15	0.4	2
ENSG00000205364	MT1M	metallothionein 1M	nucleus|cytoplasm|perinuclear region of cytoplasm|	negative regulation of growth|cellular response to zinc ion|	zinc ion binding|	7	-0.6	2.57	9	-1.5	2.68	1.3	4.45	0.00709	0	2.15	-2.5	2.7
ENSG00000115828	QPCT	glutaminyl-peptide cyclotransferase	extracellular vesicular exosome|	cellular protein modification process|proteolysis|peptidyl-pyroglutamic acid biosynthetic process, using glutaminyl-peptide cyclotransferase|	peptidase activity|zinc ion binding|glutaminyl-peptide cyclotransferase activity|	9	0.2	0.375	9	-2.2	22.6	-2.1	19.4	0.00711	0	2.15	-4	-1
ENSG00000228259	AC136604.1	N/A	None	None	None	9	0.6	9.15	1	0	0	0.6	8.6	0.00713	0	2.15	0.3	2.7
ENSG00000130489	SCO2	SCO2 cytochrome c oxidase assembly protein	nucleus|mitochondrion|mitochondrion|mitochondrial inner membrane|myofibril|	eye development|in utero embryonic development|muscle system process|copper ion transport|cellular copper ion homeostasis|respiratory chain complex IV assembly|response to activity|respiratory electron transport chain|oxidation-reduction process|	copper ion binding|	10	1.1	11.8	10	1.1	10.2	1.1	21.7	0.00716	0	2.15	0.6	1.9
ENSG00000144741	SLC25A26	solute carrier family 25 (S-adenosylmethionine carrier), member 26	mitochondrion|mitochondrial inner membrane|integral component of membrane|	S-adenosyl-L-methionine transport|S-adenosyl-L-methionine transmembrane transport|	S-adenosyl-L-methionine transmembrane transporter activity|	10	0.9	3.68	10	0.9	18.3	0.9	21.7	0.00716	0	2.15	0.5	1.6
ENSG00000155330	C16ORF87	chromosome 16 open reading frame 87	None	None	protein binding|	10	1.8	17.2	9	-0.3	0.721	1.8	15	0.00717	0	2.14	0.4	3
ENSG00000138131	LOXL4	lysyl oxidase-like 4	extracellular space|membrane|receptor complex|extracellular vesicular exosome|	receptor-mediated endocytosis|oxidation-reduction process|	protein-lysine 6-oxidase activity|scavenger receptor activity|copper ion binding|protein binding|	10	0.6	4.52	10	1.5	14.3	1.2	15	0.00717	0	2.14	0.4	2.2
ENSG00000177225	PDDC1	Parkinson disease 7 domain containing 1	extracellular vesicular exosome|	biological_process|	molecular_function|	9	0.8	4.69	8	1.2	11.7	1	14.9	0.00728	0	2.14	0.5	1.7
ENSG00000086475	SEPHS1	selenophosphate synthetase 1	cytoplasm|cytoplasm|plasma membrane|plasma membrane|nuclear membrane|nuclear membrane|	cellular protein modification process|phosphorylation|	selenide, water dikinase activity|protein binding|ATP binding|GTP binding|protein homodimerization activity|protein heterodimerization activity|	9	0.9	10.4	9	1	4.71	0.9	14.7	0.00728	0	2.14	0.4	1.9
ENSG00000167670	CHAF1A	chromatin assembly factor 1, subunit A (p150)	nuclear chromatin|CAF-1 complex|protein complex|	DNA replication|DNA repair|DNA replication-dependent nucleosome assembly|transcription, DNA-templated|regulation of transcription, DNA-templated|protein complex assembly|cell cycle|chromatin assembly|	chromatin binding|protein binding|identical protein binding|unfolded protein binding|chromo shadow domain binding|	10	0.7	7.4	9	0.7	7.65	0.7	14.7	0.00728	0	2.14	0.5	1.5
ENSG00000164049	FBXW12	F-box and WD repeat domain containing 12	None	None	None	9	-1.7	16.8	8	-0.7	2.9	-1.2	17.9	0.00733	0	2.13	-2.7	-0.4
ENSG00000134146	DPH6	diphthamine biosynthesis 6	None	peptidyl-diphthamide biosynthetic process from peptidyl-histidine|peptidyl-diphthamide biosynthetic process from peptidyl-histidine|	ATP binding|diphthine-ammonia ligase activity|	10	-0.6	9.59	10	-0.5	5.82	-0.6	14.8	0.00734	0	2.13	-1	-0.3
ENSG00000128513	POT1	protection of telomeres 1	chromosome, telomeric region|nuclear telomere cap complex|nucleus|nucleoplasm|cytoplasm|	telomere maintenance|telomere maintenance via telomerase|telomere capping|telomere capping|telomere formation via telomerase|negative regulation of telomere maintenance via telomerase|positive regulation of telomere maintenance via telomerase|DNA duplex unwinding|positive regulation of helicase activity|positive regulation of telomerase activity|negative regulation of telomerase activity|positive…	protein binding|telomerase inhibitor activity|DEAD/H-box RNA helicase binding|single-stranded telomeric DNA binding|single-stranded telomeric DNA binding|	9	1	7.99	9	1.1	4.85	1.1	12.4	0.00737	0	2.13	0.4	1.9
ENSG00000186141	POLR3C	polymerase (RNA) III (DNA directed) polypeptide C (62kD)	nucleus|nucleoplasm|DNA-directed RNA polymerase III complex|DNA-directed RNA polymerase III complex|cytosol|	regulation of transcription from RNA polymerase III promoter|transcription from RNA polymerase III promoter|transcription elongation from RNA polymerase III promoter|termination of RNA polymerase III transcription|gene expression|positive regulation of type I interferon production|positive regulation of interferon-beta production|innate immune response|positive regulation of innate immune respons…	RNA polymerase III activity|DNA binding|DNA-directed RNA polymerase activity|	8	-0.4	0.542	8	-1.3	13	-1.2	12.4	0.00737	0	2.13	-2.5	-0.6
ENSG00000089280	FUS	FUS RNA binding protein	nucleus|nucleoplasm|cytoplasm|	mRNA splicing, via spliceosome|cell death|RNA splicing|gene expression|	nucleotide binding|DNA binding|RNA binding|protein binding|zinc ion binding|identical protein binding|poly(A) RNA binding|	10	1	11.2	10	0.8	4.21	1	14.6	0.0074	0	2.13	0.4	1.9
ENSG00000106245	BUD31	BUD31 homolog (S. cerevisiae)	nucleus|	regulation of transcription from RNA polymerase II promoter|	sequence-specific DNA binding transcription factor activity|	10	-1.2	14.4	7	0.2	0.0711	-1.1	12.3	0.00749	0	2.13	-2.4	-0.6
ENSG00000178404	DDC8	N/A	None	None	None	2	-0.4	0.0537	7	1.4	5.26	1.4	4.37	0.00749	0	2.13	-0.2	3
ENSG00000061987	MON2	MON2 homolog (S. cerevisiae)	trans-Golgi network|	Golgi to endosome transport|protein transport|vesicle-mediated transport|actin cytoskeleton organization|positive regulation of GTPase activity|	ARF guanyl-nucleotide exchange factor activity|protein binding|	8	0.9	5.76	9	1.5	12.7	1.2	17.1	0.00753	0	2.12	0.7	2.3
ENSG00000177023	DEFB104B	defensin, beta 104B	extracellular region|	defense response to bacterium|	None	9	1.3	9.68	2	-0.1	0.292	1.3	8.44	0.00765	0	2.12	0.3	2.6
ENSG00000134014	ELP3	elongator acetyltransferase complex subunit 3	nucleolus|cytoplasm|transcription elongation factor complex|DNA-directed RNA polymerase II, holoenzyme|Elongator holoenzyme complex|	chromatin organization|regulation of transcription from RNA polymerase II promoter|regulation of transcription from RNA polymerase II promoter|transcription elongation from RNA polymerase II promoter|histone acetylation|positive regulation of cell migration|regulation of protein kinase activity|	DNA binding|histone acetyltransferase activity|protein binding|phosphorylase kinase regulator activity|metal ion binding|iron-sulfur cluster binding|	3	-0.5	0.29	5	1.7	18.5	1.7	16.7	0.00766	0	2.12	1.1	3
ENSG00000168282	MGAT2	mannosyl (alpha-1,6-)-glycoprotein beta-1,2-N-acetylglucosaminyltransferase	Golgi membrane|Golgi stack|membrane|integral component of membrane|	protein N-linked glycosylation|oligosaccharide metabolic process|oligosaccharide biosynthetic process|protein N-linked glycosylation via asparagine|post-translational protein modification|cellular protein metabolic process|	alpha-1,6-mannosylglycoprotein 2-beta-N-acetylglucosaminyltransferase activity|carbohydrate binding|	9	0.4	4.07	9	0.9	12.9	0.9	16.4	0.00777	0	2.11	0.5	1.6
ENSG00000224132	AC112715.2	N/A	None	None	None	6	0.1	0.28	3	1	9.94	0.9	8.38	0.0078	0	2.11	0.2	1.9
ENSG00000112303	VNN2	vanin 2	plasma membrane|anchored component of membrane|	cellular component movement|pantothenate metabolic process|	pantetheine hydrolase activity|	10	-0.6	2.12	10	1.7	24.6	1.2	23.5	0.00783	0	2.11	0.4	2.7
ENSG00000140740	UQCRC2	ubiquinol-cytochrome c reductase core protein II	mitochondrion|mitochondrial inner membrane|mitochondrial respiratory chain complex III|extracellular vesicular exosome|	oxidative phosphorylation|proteolysis|aerobic respiration|respiratory electron transport chain|cellular metabolic process|small molecule metabolic process|	metalloendopeptidase activity|protein binding|protein complex binding|metal ion binding|	9	1.3	16.8	9	0.1	0.0276	1.3	14.4	0.00785	0	2.11	0.6	2.4
ENSG00000118193	KIF14	kinesin family member 14	nucleus|cytoplasm|spindle|kinesin complex|microtubule|membrane|	microtubule-based movement|metabolic process|regulation of cell adhesion|regulation of cell migration|regulation of Rap protein signal transduction|negative regulation of integrin activation|substrate adhesion-dependent cell spreading|establishment of protein localization|	microtubule motor activity|protein binding|ATP binding|microtubule binding|PDZ domain binding|	10	0.9	13.8	10	1.5	1.58	0.9	14.4	0.00785	0	2.11	0.5	1.9
ENSG00000101040	ZMYND8	zinc finger, MYND-type containing 8	nucleus|	negative regulation of transcription from RNA polymerase II promoter|	RNA polymerase II transcription corepressor activity|protein binding|zinc ion binding|repressing transcription factor binding|	10	0.9	4.14	10	1.3	16	1.2	19.1	0.00795	0	2.1	0.7	2
ENSG00000214510	SPINK13	serine peptidase inhibitor, Kazal type 13 (putative)	extracellular region|	negative regulation of endopeptidase activity|negative regulation of acrosome reaction|	serine-type endopeptidase inhibitor activity|	8	1	4.04	9	-1	2.43	1	4.28	0.00796	0	2.1	-2	2.4
ENSG00000137770	CTDSPL2	CTD (carboxy-terminal domain, RNA polymerase II, polypeptide A) small phosphatase like 2	None	dephosphorylation|	phosphoprotein phosphatase activity|	8	1.1	3.55	8	0.9	11.2	1	14.3	0.00797	0	2.1	0.5	1.7
ENSG00000143155	TIPRL	TOR signaling pathway regulator	cytoplasm|intracellular membrane-bounded organelle|	DNA damage checkpoint|negative regulation of protein phosphatase type 2A activity|	protein binding|	9	0.6	5.28	9	1	9.76	0.7	14.3	0.00797	0	2.1	0.4	1.5
ENSG00000203896	LIME1	Lck interacting transmembrane adaptor 1	extracellular space|plasma membrane|integral component of membrane|	T cell receptor signaling pathway|B cell receptor signaling pathway|	None	7	0.6	6.7	7	0.7	8.08	0.6	14.3	0.00797	0	2.1	0.3	1.2
ENSG00000119537	KDSR	3-ketodihydrosphingosine reductase	extracellular space|endoplasmic reticulum|endoplasmic reticulum membrane|membrane|integral component of membrane|	sphingolipid metabolic process|3-keto-sphinganine metabolic process|sphingolipid biosynthetic process|small molecule metabolic process|oxidation-reduction process|	3-dehydrosphinganine reductase activity|	8	1	10.8	8	0.7	4.82	0.9	14.3	0.00801	0	2.1	0.5	1.6
ENSG00000089597	GANAB	glucosidase, alpha; neutral AB	endoplasmic reticulum lumen|Golgi apparatus|membrane|glucosidase II complex|melanosome|extracellular vesicular exosome|	protein folding|protein N-linked glycosylation via asparagine|post-translational protein modification|cellular protein metabolic process|	carbohydrate binding|glucan 1,3-alpha-glucosidase activity|poly(A) RNA binding|	10	0.6	3.52	10	1	12.3	0.8	14.3	0.00801	0	2.1	0.4	1.5
ENSG00000204311	DFNB59	deafness, autosomal recessive 59	neuronal cell body|	sensory perception of sound|	None	10	1.8	17.2	10	0.3	0.275	1.8	14.2	0.00806	0	2.09	0.4	3
ENSG00000104835	SARS2	seryl-tRNA synthetase 2, mitochondrial	mitochondrion|mitochondrial matrix|	tRNA aminoacylation for protein translation|seryl-tRNA aminoacylation|gene expression|selenocysteinyl-tRNA(Sec) biosynthetic process|	serine-tRNA ligase activity|serine-tRNA ligase activity|ATP binding|poly(A) RNA binding|	8	0.6	1.87	8	1.3	16	1.2	15.8	0.00812	0	2.09	0.6	2.3
ENSG00000198730	CTR9	CTR9, Paf1/RNA polymerase II complex component	Cdc73/Paf1 complex|nuclear speck|transcriptionally active chromatin|	negative regulation of transcription from RNA polymerase II promoter|endodermal cell fate commitment|transcription, DNA-templated|JAK-STAT cascade|histone monoubiquitination|Wnt signaling pathway|stem cell maintenance|positive regulation of transcription elongation from RNA polymerase II promoter|histone H2B ubiquitination|negative regulation of myeloid cell differentiation|positive regulation of…	protein binding|SH2 domain binding|	8	-1.3	4.12	8	-1.1	8.26	-1.2	11.9	0.00812	0	2.09	-2.3	-0.6
ENSG00000180992	MRPL14	mitochondrial ribosomal protein L14	mitochondrion|ribosome|	translation|	structural constituent of ribosome|poly(A) RNA binding|	10	1.3	9.07	10	1.6	12.8	1.4	21.1	0.00813	0	2.09	0.7	2.5
ENSG00000148248	SURF4	surfeit 4	Golgi membrane|endoplasmic reticulum membrane|endoplasmic reticulum-Golgi intermediate compartment|integral component of membrane|endoplasmic reticulum-Golgi intermediate compartment membrane|	Golgi organization|positive regulation of organelle organization|	protein binding|	10	0.7	12.4	10	0.7	9.13	0.7	21.1	0.00813	0	2.09	0.4	1.1
ENSG00000146834	MEPCE	methylphosphate capping enzyme	None	negative regulation of transcription from RNA polymerase II promoter|RNA methylation|snRNA metabolic process|negative regulation of chromatin binding|snRNA modification|positive regulation of G1/S transition of mitotic cell cycle|	RNA methyltransferase activity|S-adenosylmethionine-dependent methyltransferase activity|poly(A) RNA binding|	9	2.2	14.2	7	0.7	3.4	1.9	14.2	0.00817	0	2.09	0.7	3.9
ENSG00000136710	CCDC115	coiled-coil domain containing 115	lysosome|endosome|membrane|	None	None	10	1.2	13	10	0.6	5.48	0.9	15.5	0.00825	0	2.08	0.4	1.6
ENSG00000232216	IGHV3-43	immunoglobulin heavy variable 3-43	None	None	None	10	0	0	4	1	10.3	0.6	8.23	0.00826	0	2.08	0.2	1.8
ENSG00000185201	IFITM2	interferon induced transmembrane protein 2	plasma membrane|integral component of membrane|	immune response|response to virus|cytokine-mediated signaling pathway|response to interferon-gamma|response to interferon-alpha|response to interferon-beta|negative regulation of viral genome replication|negative regulation of viral entry into host cell|defense response to virus|type I interferon signaling pathway|	None	7	0.9	1.07	7	1.9	24.3	1.8	23.3	0.00829	0	2.08	0.8	3.8
ENSG00000101126	ADNP	activity-dependent neuroprotector homeobox	extracellular space|nucleus|	transcription, DNA-templated|regulation of transcription, DNA-templated|negative regulation of neuron apoptotic process|	chromatin binding|sequence-specific DNA binding transcription factor activity|protein binding|sequence-specific DNA binding|metal ion binding|	10	1.2	5.59	9	1.3	6.65	1.3	11.8	0.00834	0	2.08	0.4	2.5
ENSG00000168661	ZNF30	zinc finger protein 30	nucleus|	transcription, DNA-templated|regulation of transcription, DNA-templated|	DNA binding|sequence-specific DNA binding transcription factor activity|metal ion binding|	10	0.4	1.22	9	-1.3	14.4	-1.3	11.8	0.00834	0	2.08	-2.5	-0.5
ENSG00000156831	NSMCE2	non-SMC element 2, MMS21 homolog (S. cerevisiae)	chromosome, telomeric region|nucleus|PML body|Smc5-Smc6 complex|	telomere maintenance via recombination|double-strand break repair via homologous recombination|mitotic nuclear division|protein sumoylation|positive regulation of maintenance of mitotic sister chromatid cohesion|positive regulation of mitotic metaphase/anaphase transition|cellular senescence|	protein binding|zinc ion binding|SUMO ligase activity|	10	0.6	2.2	8	1.2	12.7	1.2	14.1	0.00841	0	2.08	0.5	2.2
ENSG00000232119	MCTS1	malignant T cell amplified sequence 1	cytoplasm|plasma membrane|cytosolic small ribosomal subunit|	formation of translation preinitiation complex|IRES-dependent translational initiation|transcription, DNA-templated|regulation of transcription, DNA-templated|cellular response to DNA damage stimulus|cell cycle|positive regulation of cell proliferation|ribosome disassembly|regulation of growth|	RNA binding|	7	0.7	2.67	7	1.1	12.9	1	14.1	0.00841	0	2.08	0.5	1.8
ENSG00000183856	IQGAP3	IQ motif containing GTPase activating protein 3	cytoplasm|cell-cell junction|lateral plasma membrane|	G1/S transition of mitotic cell cycle|activation of MAPK activity|Ras protein signal transduction|regulation of cell size|positive regulation of gene expression|negative regulation of gene expression|positive regulation of Ras GTPase activity|positive regulation of mammary gland epithelial cell proliferation|ERK1 and ERK2 cascade|cellular response to organic substance|	Ras GTPase activator activity|calmodulin binding|Rho GTPase binding|	10	0.7	1.98	10	0.7	12.2	0.7	13.9	0.00853	0	2.07	0.3	1.2
ENSG00000183060	LYSMD4	LysM, putative peptidoglycan-binding, domain containing 4	integral component of membrane|	None	None	10	-0.6	0.253	10	1.8	25.1	1.7	23.2	0.00854	0	2.07	0.5	2.8
ENSG00000111229	ARPC3	actin related protein 2/3 complex, subunit 3, 21kDa	cytosol|Arp2/3 protein complex|actin cytoskeleton|membrane|lamellipodium|extracellular vesicular exosome|	cellular component movement|Arp2/3 complex-mediated actin nucleation|Fc-gamma receptor signaling pathway involved in phagocytosis|innate immune response|	actin binding|structural constituent of cytoskeleton|protein binding|	9	1.1	13	8	0.8	6.96	1	18.9	0.00854	0	2.07	0.6	1.6
ENSG00000115446	UNC50	unc-50 homolog (C. elegans)	Golgi membrane|nuclear inner membrane|integral component of membrane|	cell surface receptor signaling pathway|protein transport|	RNA binding|	8	0.9	7.39	9	1	8.09	0.9	15.1	0.00857	0	2.07	0.5	1.5
ENSG00000085721	RRN3	RRN3 RNA polymerase I transcription factor homolog (S. cerevisiae)	nucleus|nucleoplasm|nucleolus|	in utero embryonic development|transcription from RNA polymerase I promoter|transcription initiation from RNA polymerase I promoter|nucleolus organization|cytoplasm organization|cell proliferation|gene expression|ribosome biogenesis|positive regulation of transcription, DNA-templated|homeostasis of number of cells|negative regulation of intrinsic apoptotic signaling pathway by p53 class mediator|…	RNA polymerase binding|	9	1	2.77	9	-1.3	10.5	-1.3	11.7	0.00857	0	2.07	-2.4	-0.5
ENSG00000014164	ZC3H3	zinc finger CCCH-type containing 3	nucleus|	mRNA polyadenylation|regulation of mRNA export from nucleus|poly(A)+ mRNA export from nucleus|	molecular_function|metal ion binding|	8	-1.6	12.1	8	-0.6	2.89	-1.5	11.7	0.00857	0	2.07	-2.9	-0.5
ENSG00000180921	FAM83H	family with sequence similarity 83, member H	None	biomineral tissue development|	None	10	0.8	8.39	9	1.2	6.15	0.8	13.8	0.00871	0	2.06	0.4	1.6
ENSG00000178307	TMEM11	transmembrane protein 11	integral component of plasma membrane|integral component of mitochondrial inner membrane|	mitochondrion organization|	molecular_function|protein binding|	9	0.9	7.93	9	0.8	13.4	0.8	20.8	0.00876	0	2.06	0.5	1.5
ENSG00000166471	TMEM41B	transmembrane protein 41B	integral component of membrane|	nervous system development|	None	10	0.9	15.1	10	0.8	8.47	0.9	23.1	0.00884	0	2.05	0.5	1.5
ENSG00000268941	MGC4294	N/A	None	None	None	3	1.1	0.641	7	1.3	3.77	1.2	4.12	0.00884	0	2.05	-1.1	3
ENSG00000267884	AL626787.1	N/A	None	None	None	8	1.3	8.65	1	0.1	0.105	1.3	8.03	0.00888	0	2.05	0.4	2.8
ENSG00000104756	KCTD9	potassium channel tetramerization domain containing 9	None	protein homooligomerization|	None	9	1.8	15.3	10	0.9	1.25	1.6	14.7	0.00892	0	2.05	0.6	2.9
ENSG00000069974	RAB27A	RAB27A, member RAS oncogene family	photoreceptor outer segment|lysosome|late endosome|Golgi apparatus|apical plasma membrane|dendrite|secretory granule membrane|multivesicular body membrane|melanosome|extracellular vesicular exosome|exocytic vesicle|	GTP catabolic process|protein targeting|exocytosis|small GTPase mediated signal transduction|blood coagulation|antigen processing and presentation|melanocyte differentiation|melanosome transport|cytotoxic T cell degranulation|natural killer cell degranulation|cellular protein metabolic process|positive regulation of exocytosis|multivesicular body sorting pathway|	GTPase activity|protein binding|GTP binding|GTP binding|GDP binding|protein domain specific binding|myosin V binding|	8	2	23.4	8	-0.5	1.12	2	20.7	0.00894	0	2.05	1.1	4
ENSG00000150990	DHX37	DEAH (Asp-Glu-Ala-His) box polypeptide 37	None	metabolic process|	nucleic acid binding|helicase activity|ATP binding|	9	0.6	5.51	9	1	17.2	0.9	20.7	0.00894	0	2.05	0.5	1.5
ENSG00000184389	A3GALT2	alpha 1,3-galactosyltransferase 2	None	None	None	7	2.3	4.56	9	-1.8	2.25	1.4	4.1	0.00896	0	2.05	-2.8	4.8
ENSG00000174684	B3GNT1	UDP-GlcNAc:betaGal beta-1,3-N-acetylglucosaminyltransferase 1	Golgi membrane|integral component of Golgi membrane|extracellular vesicular exosome|	carbohydrate metabolic process|protein glycosylation|axon guidance|keratan sulfate biosynthetic process|glycosaminoglycan metabolic process|poly-N-acetyllactosamine biosynthetic process|keratan sulfate metabolic process|small molecule metabolic process|	N-acetyllactosaminide beta-1,3-N-acetylglucosaminyltransferase activity|	10	-1.8	17.8	10	0.7	0.739	-1.7	14.5	0.00899	0	2.05	-3	-0.5
ENSG00000204775	KM-PA-2	N/A	None	None	None	2	-0.1	0.00991	4	1.7	5.07	1.6	4.09	0.009	0	2.05	-0.3	3
ENSG00000067836	ROGDI	rogdi homolog (Drosophila)	intracellular|nuclear envelope|	positive regulation of cell proliferation|hemopoiesis|	None	9	1.4	7.76	9	1.1	6.61	1.3	13.8	0.00901	0	2.05	0.6	2.3
ENSG00000143437	ARNT	aryl hydrocarbon receptor nuclear translocator	nucleus|nucleoplasm|transcription factor complex|cytoplasm|	response to hypoxia|embryonic placenta development|positive regulation of endothelial cell proliferation|transcription, DNA-templated|positive regulation vascular endothelial growth factor production|cell differentiation|intracellular receptor signaling pathway|positive regulation of vascular endothelial growth factor receptor signaling pathway|positive regulation of protein sumoylation|mRNA tran…	sequence-specific DNA binding transcription factor activity|RNA polymerase II distal enhancer sequence-specific DNA binding transcription factor activity|transcription coactivator activity|aryl hydrocarbon receptor activity|protein binding|transcription factor binding|aryl hydrocarbon receptor binding|enhancer binding|sequence-specific DNA binding|protein heterodimerization activity|	10	-1.1	3.35	10	-1.1	10.8	-1.1	13.8	0.00901	0	2.05	-2	-0.5
ENSG00000105254	TBCB	tubulin folding cofactor B	nucleus|cytoplasm|microtubule|microtubule cytoskeleton|	nervous system development|cell differentiation|cellular protein metabolic process|'de novo' posttranslational protein folding|	protein binding|	5	0	0	8	1.1	16	1	14.4	0.00904	0	2.04	0.6	1.8
ENSG00000065970	FOXJ2	forkhead box J2	nucleus|nucleus|nucleolus|	transcription, DNA-templated|positive regulation of transcription, DNA-templated|positive regulation of transcription from RNA polymerase II promoter|	RNA polymerase II core promoter proximal region sequence-specific DNA binding|RNA polymerase II core promoter proximal region sequence-specific DNA binding transcription factor activity involved in positive regulation of transcription|sequence-specific DNA binding|	10	-1.4	5.91	10	-1.2	5.93	-1.4	11.4	0.00912	0	2.04	-2.4	-0.6
ENSG00000121068	TBX2	T-box 2	nucleus|transcription factor complex|	negative regulation of transcription from RNA polymerase II promoter|outflow tract septum morphogenesis|outflow tract morphogenesis|endocardial cushion morphogenesis|regulation of transcription from RNA polymerase II promoter involved in myocardial precursor cell differentiation|transcription, DNA-templated|muscle cell fate determination|cell aging|positive regulation of cell proliferation|aorta …	DNA binding|sequence-specific DNA binding transcription factor activity|protein binding|sequence-specific DNA binding|	9	-1.5	10.3	8	-1.7	1.47	-1.6	11.4	0.00912	0	2.04	-3.4	-0.7
ENSG00000157833	GAREML	GRB2 associated, regulator of MAPK1-like	extracellular vesicular exosome|	None	None	10	1.1	11.9	10	1.3	2	1.1	13.5	0.00919	0	2.04	0.5	1.9
ENSG00000182504	CEP97	centrosomal protein 97kDa	cytoplasm|centrosome|microtubule organizing center|protein complex|	cell projection organization|	protein binding|calmodulin binding|	8	0.8	8.98	7	0.6	5.28	0.8	13.5	0.00919	0	2.04	0.4	1.4
ENSG00000111639	MRPL51	mitochondrial ribosomal protein L51	mitochondrial ribosome|mitochondrial large ribosomal subunit|	translation|	structural constituent of ribosome|protein binding|	8	1.4	12.7	9	1	2.08	1.1	14.3	0.0092	0	2.04	0.4	2.2
ENSG00000106636	YKT6	YKT6 v-SNARE homolog (S. cerevisiae)	Golgi membrane|cytoplasm|mitochondrion|endosome|endoplasmic reticulum|Golgi apparatus|cytosol|integral component of plasma membrane|cytoplasmic vesicle membrane|SNARE complex|SNARE complex|extracellular vesicular exosome|	ER to Golgi vesicle-mediated transport|vesicle targeting|vesicle docking involved in exocytosis|metabolic process|metabolic process|protein transport|retrograde transport, endosome to Golgi|	SNAP receptor activity|protein-cysteine S-palmitoyltransferase activity|	4	-1.7	17.2	7	1.3	12.1	-1.7	14.3	0.0092	0	2.04	-3	1.7
ENSG00000151445	VIPAS39	VPS33B interacting protein, apical-basolateral polarity regulator, spe-39 homolog	cytoplasm|early endosome|late endosome|cytoplasmic membrane-bounded vesicle|HOPS complex|recycling endosome|	transcription, DNA-templated|regulation of transcription, DNA-templated|intracellular protein transport|spermatogenesis|endosome to lysosome transport|cell differentiation|	protein binding|	10	1.6	7.78	10	0.8	6.65	1.1	13.7	0.00926	0	2.03	0.5	2.1
ENSG00000011347	SYT7	synaptotagmin VII	lysosome|plasma membrane|integral component of membrane|cell junction|synaptic vesicle membrane|dense core granule|	plasma membrane repair|exocytosis|positive regulation of calcium ion-dependent exocytosis|regulation of insulin secretion|	transporter activity|calcium ion binding|	10	-1.5	4.44	10	1.6	17.4	1.6	14.2	0.00927	0	2.03	0.9	2.8
ENSG00000162298	SYVN1	synovial apoptosis inhibitor 1, synoviolin	nucleus|endoplasmic reticulum|endoplasmic reticulum membrane|membrane|integral component of membrane|	in utero embryonic development|activation of signaling protein activity involved in unfolded protein response|protein ubiquitination|protein N-linked glycosylation via asparagine|ER-associated ubiquitin-dependent protein catabolic process|ER-associated ubiquitin-dependent protein catabolic process|endoplasmic reticulum unfolded protein response|cellular protein metabolic process|negative regulati…	protein binding|zinc ion binding|acid-amino acid ligase activity|	7	1.5	13.7	8	0.6	3.1	1.3	14.2	0.00927	0	2.03	0.5	2.5
ENSG00000105499	PLA2G4C	phospholipase A2, group IVC (cytosolic, calcium-independent)	nuclear envelope|nucleoplasm|endoplasmic reticulum membrane|cytosol|cell cortex|membrane|	phospholipid metabolic process|inflammatory response|parturition|arachidonic acid metabolic process|intracellular signal transduction|phosphatidylinositol acyl-chain remodeling|phosphatidylcholine acyl-chain remodeling|phosphatidylethanolamine acyl-chain remodeling|small molecule metabolic process|glycerophospholipid biosynthetic process|glycerophospholipid catabolic process|	phospholipid binding|calcium-independent phospholipase A2 activity|	9	1.2	18.2	10	0.6	3.66	1	20.5	0.00931	0	2.03	0.4	2.1
ENSG00000120008	WDR11	WD repeat domain 11	nucleus|cytoplasm|lysosomal membrane|cilium|membrane|integral component of membrane|	None	protein binding|	10	0.8	8.99	10	0.8	5.46	0.8	14.1	0.00937	0	2.03	0.4	1.5
ENSG00000182518	FAM104B	family with sequence similarity 104, member B	None	None	None	8	1.2	5.84	8	0.9	8.29	1	13.4	0.00939	0	2.03	0.5	1.7
ENSG00000242028	HYPK	huntingtin interacting protein K	nucleus|cytoplasm|	None	None	7	-1	8.79	8	0.6	6.97	0.8	13.4	0.00939	0	2.03	0.3	1.6
ENSG00000268040	PRED62	N/A	None	None	None	8	1.1	5.33	8	-1.2	4.74	1.1	4.03	0.0094	0	2.03	-2.3	2.5
ENSG00000136451	VEZF1	vascular endothelial zinc finger 1	nucleus|	angiogenesis|endothelial cell development|regulation of transcription from RNA polymerase II promoter|transcription from RNA polymerase II promoter|cellular defense response|	DNA binding|metal ion binding|	9	-1	4.75	8	-1.4	7.12	-1.1	11.2	0.00946	0	2.02	-2.2	-0.5
ENSG00000264324	RP11-287D1.3	N/A	None	None	None	10	0.6	8.01	0	0	0	0.6	7.83	0.0095	0	2.02	0.3	2.7
ENSG00000099901	RANBP1	RAN binding protein 1	nucleus|nuclear envelope|cytoplasm|centrosome|	spindle organization|signal transduction|viral process|positive regulation of GTPase activity|positive regulation of mitotic centrosome separation|intracellular transport|regulation of catalytic activity|	GDP-dissociation inhibitor activity|GTPase activator activity|Ran GTPase binding|	10	-2.3	15.3	10	0.6	1.8	-2.2	13.6	0.00951	0	2.02	-4	-0.5
ENSG00000084733	RAB10	RAB10, member RAS oncogene family	exocyst|endosome|endoplasmic reticulum membrane|Golgi apparatus|trans-Golgi network|plasma membrane|cytoplasmic vesicle membrane|phagocytic vesicle membrane|insulin-responsive compartment|recycling endosome|recycling endosome membrane|extracellular vesicular exosome|endoplasmic reticulum tubular network|primary cilium|	GTP catabolic process|Golgi to plasma membrane transport|small GTPase mediated signal transduction|axonogenesis|vesicle-mediated transport|endosomal transport|antigen processing and presentation|polarized epithelial cell differentiation|cellular response to insulin stimulus|Golgi to plasma membrane protein transport|establishment of neuroblast polarity|membrane organization|basolateral protein lo…	GTPase activity|GTP binding|GDP binding|myosin V binding|	8	0	0	8	1.2	16.5	1.2	13.9	0.00959	0	2.02	0.7	1.9
ENSG00000116750	UCHL5	ubiquitin carboxyl-terminal hydrolase L5	proteasome complex|nucleus|cytosol|Ino80 complex|Ino80 complex|	DNA repair|DNA recombination|transcription, DNA-templated|regulation of transcription, DNA-templated|ubiquitin-dependent protein catabolic process|transforming growth factor beta receptor signaling pathway|negative regulation of endopeptidase activity|protein deubiquitination|lateral ventricle development|negative regulation of transforming growth factor beta receptor signaling pathway|midbrain d…	ubiquitin-specific protease activity|endopeptidase inhibitor activity|protein binding|omega peptidase activity|poly(A) RNA binding|proteasome binding|	9	0.6	4.86	10	1	10.3	0.9	13.9	0.00959	0	2.02	0.5	1.6
ENSG00000198833	UBE2J1	ubiquitin-conjugating enzyme E2, J1	endoplasmic reticulum membrane|integral component of membrane|	protein ubiquitination|protein N-linked glycosylation via asparagine|ER-associated ubiquitin-dependent protein catabolic process|	ATP binding|acid-amino acid ligase activity|	9	0.7	5.69	9	0.8	8.62	0.7	13.9	0.00959	0	2.02	0.4	1.4
ENSG00000107185	RGP1	RGP1 retrograde golgi transport homolog (S. cerevisiae)	None	None	None	10	0.6	6.97	9	0.6	6.69	0.6	13.3	0.00959	0	2.02	0.3	1.1
ENSG00000100916	BRMS1L	breast cancer metastasis-suppressor 1-like	nucleus|	transcription, DNA-templated|regulation of transcription, DNA-templated|regulation of growth|	None	9	1.3	8.02	10	1.2	3.49	1.3	11.1	0.00963	0	2.02	0.6	2.4
ENSG00000198791	CNOT7	CCR4-NOT transcription complex, subunit 7	cytoplasmic mRNA processing body|nucleus|cytosol|membrane|CCR4-NOT complex|CCR4-NOT complex|	nuclear-transcribed mRNA catabolic process, deadenylation-dependent decay|nuclear-transcribed mRNA poly(A) tail shortening|deadenylation-dependent decapping of nuclear-transcribed mRNA|carbohydrate metabolic process|transcription, DNA-templated|regulation of translation|signal transduction|positive regulation of cell proliferation|negative regulation of cell proliferation|gene expression|RNA meta…	3'-5'-exoribonuclease activity|sequence-specific DNA binding transcription factor activity|RNA binding|exoribonuclease activity|poly(A)-specific ribonuclease activity|signal transducer activity|protein binding|metal ion binding|	10	0.8	4.12	10	1.6	8.21	0.9	11.1	0.00963	0	2.02	0.4	2.5
ENSG00000196936	OR2L8	olfactory receptor, family 2, subfamily L, member 8	plasma membrane|integral component of membrane|	G-protein coupled receptor signaling pathway|biological_process|detection of chemical stimulus involved in sensory perception of smell|	molecular_function|G-protein coupled receptor activity|olfactory receptor activity|	8	1.1	8	0	0	0	1.1	7.81	0.00964	0	2.02	0.4	2
ENSG00000117481	NSUN4	NOP2/Sun domain family, member 4	mitochondrial large ribosomal subunit|	rRNA processing|methylation|	RNA binding|protein binding|methyltransferase activity|	10	0.9	12.3	9	0.3	2.97	0.6	13.2	0.00975	0	2.01	0.3	1.4
ENSG00000119402	FBXW2	F-box and WD repeat domain containing 2	None	cellular protein modification process|proteolysis|protein ubiquitination|	ubiquitin-protein transferase activity|protein binding|	10	0.9	3.6	10	1.5	11.5	1.2	13.5	0.00984	0	2.01	0.7	2.4
ENSG00000146574	CCZ1B	CCZ1 vacuolar protein trafficking and biogenesis associated homolog B (S. cerevisiae)	lysosomal membrane|	None	None	8	0.9	9.18	8	0.7	4.76	0.8	13.5	0.00984	0	2.01	0.4	1.5
ENSG00000083845	RPS5	ribosomal protein S5	cytosol|membrane|cytosolic small ribosomal subunit|ribonucleoprotein complex|extracellular vesicular exosome|	nuclear-transcribed mRNA catabolic process, nonsense-mediated decay|translation|translation|translation|translation|translational initiation|translational initiation|translational elongation|translational termination|regulation of translational fidelity|SRP-dependent cotranslational protein targeting to membrane|gene expression|viral process|RNA metabolic process|mRNA metabolic process|viral life…	RNA binding|mRNA binding|structural constituent of ribosome|poly(A) RNA binding|	8	1.6	15.3	8	0.7	7.9	0.6	20.2	0.00994	0	2	0.3	2.2
ENSG00000214645	AL162389.1	N/A	None	None	None	10	1	7.92	0	0	0	1	7.73	0.00994	0	2	0.4	1.9
ENSG00000174695	TMEM167A	transmembrane protein 167A	Golgi membrane|integral component of membrane|	None	None	4	0.9	4.1	4	1.2	9.99	1	13.6	0.00998	0	2	0.6	1.9
ENSG00000144649	FAM198A	family with sequence similarity 198, member A	extracellular region|	None	None	8	2.8	5.44	9	-2.5	2.26	2.5	3.96	0.01	0	2	-2.7	6
ENSG00000136448	NMT1	N-myristoyltransferase 1	cytoplasm|cytosol|plasma membrane|actin cytoskeleton|cell junction|	in utero embryonic development|N-terminal protein myristoylation|apoptotic process|phototransduction, visible light|protein lipoylation|viral process|rhodopsin mediated signaling pathway|regulation of rhodopsin mediated signaling pathway|intrinsic apoptotic signaling pathway|positive regulation of protein insertion into mitochondrial membrane involved in apoptotic signaling pathway|	catalytic activity|glycylpeptide N-tetradecanoyltransferase activity|	10	0.8	7.63	10	1.1	11.5	1	18.4	0.0101	0	2	0.5	1.5
ENSG00000177731	FLII	flightless I homolog (Drosophila)	nucleus|cytoplasm|microtubule organizing center|focal adhesion|	transcription, DNA-templated|regulation of transcription, DNA-templated|muscle contraction|multicellular organismal development|	actin binding|protein binding|	10	1.7	7.28	10	1.6	6.46	1.7	13.4	0.0101	0	2	0.6	2.6
ENSG00000179583	CIITA	class II, major histocompatibility complex, transactivator	nucleoplasm|cell surface|PML body|	negative regulation of transcription from RNA polymerase II promoter|transcription, DNA-templated|inflammatory response|immune response|aging|phosphorylation|cytokine-mediated signaling pathway|negative regulation of collagen biosynthetic process|response to interferon-gamma|positive regulation of MHC class I biosynthetic process|positive regulation of MHC class II biosynthetic process|negative r…	transcription coactivator activity|protein binding|ATP binding|GTP binding|protein C-terminus binding|kinase activity|transferase activity, transferring acyl groups|protein complex binding|activating transcription factor binding|transcription regulatory region DNA binding|	9	1.6	14.9	9	0.3	0.828	1.5	13.4	0.0101	0	2	0.8	2.7
ENSG00000172613	RAD9A	RAD9 homolog A (S. pombe)	nucleus|nucleoplasm|cytoplasm|checkpoint clamp complex|	DNA replication checkpoint|DNA damage checkpoint|DNA catabolic process, exonucleolytic|DNA replication|DNA repair|cellular response to DNA damage stimulus|intra-S DNA damage checkpoint|cellular response to ionizing radiation|nucleic acid phosphodiester bond hydrolysis|positive regulation of intrinsic apoptotic signaling pathway in response to DNA damage|	protein binding|3'-5' exonuclease activity|exodeoxyribonuclease III activity|SH3 domain binding|enzyme binding|protein kinase binding|histone deacetylase binding|	10	0.8	6.63	8	0.8	7.13	0.8	13.4	0.0101	0	2	0.4	1.4
ENSG00000114650	SCAP	SREBF chaperone	Golgi membrane|endoplasmic reticulum|endoplasmic reticulum membrane|Golgi apparatus|ER to Golgi transport vesicle membrane|integral component of membrane|protein complex|	response to hypoxia|aging|cholesterol metabolic process|response to insulin|SREBP signaling pathway|regulation of fatty acid biosynthetic process|small molecule metabolic process|negative regulation of cholesterol biosynthetic process|positive regulation of low-density lipoprotein particle receptor biosynthetic process|	protein binding|protein complex binding|unfolded protein binding|	10	-1.8	13.6	8	-0.6	2.52	-1.3	13.4	0.0101	0	2	-3	-0.4
ENSG00000197771	MCMBP	minichromosome maintenance complex binding protein	nucleus|cytoplasm|plasma membrane|MCM complex|	mitotic S phase|mitotic S phase|DNA-dependent DNA replication|sister chromatid cohesion|mitotic nuclear division|	chromatin binding|protein binding|	10	0.7	5.79	8	1.1	9.06	0.9	12.9	0.0101	0	2	0.5	1.7
ENSG00000165689	SDCCAG3	serologically defined colon cancer antigen 3	cytoplasm|	None	None	10	0.6	9.57	9	0.8	4.18	0.7	12.9	0.0101	0	2	0.4	1.3
ENSG00000034510	TMSB10	thymosin beta 10	cytoplasm|cytoskeleton|	actin cytoskeleton organization|sequestering of actin monomers|	actin binding|	6	1.7	21.4	6	0.5	1.68	1.6	20.1	0.0102	0	1.99	0.4	2.8
ENSG00000101104	PABPC1L	poly(A) binding protein, cytoplasmic 1-like	None	None	nucleotide binding|RNA binding|	10	2	3.76	10	-1.2	8.29	-1.1	10.9	0.0102	0	1.99	-2.3	-0.4
ENSG00000169740	ZNF32	zinc finger protein 32	nucleus|	transcription, DNA-templated|regulation of transcription, DNA-templated|	DNA binding|metal ion binding|	9	-1.5	12.1	8	0	0	-1.3	10.9	0.0102	0	1.99	-2.6	-0.7
ENSG00000105352	CEACAM4	carcinoembryonic antigen-related cell adhesion molecule 4	integral component of plasma membrane|membrane|	None	None	10	1	7.84	0	0	0	1	7.65	0.0102	0	1.99	0.5	2
ENSG00000205981	DNAJC19	DnaJ (Hsp40) homolog, subfamily C, member 19	mitochondrion|mitochondrial inner membrane|integral component of membrane|	protein folding|protein targeting to mitochondrion|protein targeting to mitochondrion|visual perception|cellular protein metabolic process|genitalia development|	None	6	-0.1	0.0229	6	1.8	15.6	1.7	13.4	0.0103	0	1.99	1.1	3
ENSG00000129559	NEDD8	neural precursor cell expressed, developmentally down-regulated 8	nucleus|cytosol|extracellular vesicular exosome|	regulation of transcription from RNA polymerase II promoter|cellular protein modification process|proteolysis|ubiquitin-dependent protein catabolic process|transforming growth factor beta receptor signaling pathway|protein localization|anatomical structure morphogenesis|response to organic cyclic compound|protein neddylation|	protein binding|ubiquitin protein ligase binding|	4	1.6	11.3	2	0.8	3.54	1.5	13.4	0.0103	0	1.99	0.6	2.9
ENSG00000146540	C7ORF50	chromosome 7 open reading frame 50	None	None	poly(A) RNA binding|	9	0.8	8.22	9	1.3	5.89	0.9	13.3	0.0103	0	1.99	0.4	1.8
ENSG00000129159	KCNC1	potassium voltage-gated channel, Shaw-related subfamily, member 1	plasma membrane|voltage-gated potassium channel complex|	potassium ion transport|synaptic transmission|regulation of ion transmembrane transport|protein homooligomerization|potassium ion transmembrane transport|	voltage-gated potassium channel activity|delayed rectifier potassium channel activity|	6	2.5	4.85	7	-2.4	3.02	2.2	3.92	0.0103	0	1.99	-3.2	5
ENSG00000173334	TRIB1	tribbles pseudokinase 1	nucleus|cytoplasm|	negative regulation of protein kinase activity|JNK cascade|negative regulation of smooth muscle cell migration|negative regulation of lipopolysaccharide-mediated signaling pathway|positive regulation of proteasomal ubiquitin-dependent protein catabolic process|response to lipopolysaccharide|response to lipopolysaccharide|regulation of MAP kinase activity|negative regulation of sequence-specific D…	protein kinase inhibitor activity|transcription factor binding|mitogen-activated protein kinase kinase binding|ubiquitin protein ligase binding|ubiquitin-protein transferase regulator activity|	10	1.8	11.4	10	1.2	8.14	1.3	18.3	0.0104	0	1.98	0.8	2.6
ENSG00000101266	CSNK2A1	casein kinase 2, alpha 1 polypeptide	nucleus|cytosol|plasma membrane|Sin3 complex|NuRD complex|PcG protein complex|	mitotic cell cycle|transcription, DNA-templated|regulation of transcription, DNA-templated|protein phosphorylation|signal transduction|axon guidance|positive regulation of cell proliferation|Wnt signaling pathway|positive regulation of Wnt signaling pathway|positive regulation of cell growth|negative regulation of cysteine-type endopeptidase activity involved in apoptotic process|positive regulat…	protein serine/threonine kinase activity|protein serine/threonine kinase activity|protein binding|ATP binding|protein N-terminus binding|Hsp90 protein binding|	10	-1.1	9.49	10	-0.9	9.35	-1.1	18.3	0.0104	0	1.98	-1.6	-0.5
ENSG00000134152	KATNBL1	katanin p80 subunit B-like 1	nucleolus|	None	None	10	-0.8	2.84	9	-2.1	10.4	-1.2	10.8	0.0104	0	1.98	-3.3	-0.3
ENSG00000144230	GPR17	G protein-coupled receptor 17	plasma membrane|integral component of plasma membrane|	G-protein coupled receptor signaling pathway|chemokine-mediated signaling pathway|	chemokine receptor activity|	9	1.3	5.54	10	-0.8	1.97	1.3	3.91	0.0104	0	1.98	-1.2	2.9
ENSG00000215251	FASTKD5	FAST kinase domains 5	mitochondrion|	protein phosphorylation|cellular respiration|	protein kinase activity|poly(A) RNA binding|	10	0.8	11.7	10	0.9	8.61	0.9	19.9	0.0106	0	1.97	0.4	1.6
ENSG00000128713	HOXD11	homeobox D11	nucleus|	metanephros development|branching involved in ureteric bud morphogenesis|organ induction|transcription, DNA-templated|regulation of transcription, DNA-templated|anterior/posterior pattern specification|dorsal/ventral pattern formation|proximal/distal pattern formation|positive regulation of cell development|positive regulation of chondrocyte differentiation|embryonic forelimb morphogenesis|embryo…	sequence-specific DNA binding transcription factor activity|sequence-specific DNA binding|	10	0	0	10	1.1	15.8	1.1	13.2	0.0106	0	1.97	0.5	2.1
ENSG00000100294	MCAT	malonyl CoA:ACP acyltransferase (mitochondrial)	mitochondrion|	fatty acid biosynthetic process|fatty acid biosynthetic process|metabolic process|	[acyl-carrier-protein] S-malonyltransferase activity|transferase activity|poly(A) RNA binding|	10	0.7	4.6	10	1	9.41	0.8	13.2	0.0106	0	1.97	0.4	1.9
ENSG00000214042	IFNA7	interferon, alpha 7	extracellular region|extracellular space|	adaptive immune response|T cell activation involved in immune response|natural killer cell activation involved in immune response|humoral immune response|cell-cell signaling|blood coagulation|response to virus|cytokine-mediated signaling pathway|cytokine-mediated signaling pathway|B cell differentiation|positive regulation of peptidyl-serine phosphorylation of STAT protein|B cell proliferation|re…	cytokine activity|type I interferon receptor binding|	10	0.5	3.42	10	1.1	10.9	0.9	13.1	0.0107	0	1.97	0.4	2
ENSG00000070761	C16ORF80	N/A	None	None	None	10	1.1	11.3	10	0.2	0.244	1.1	10.7	0.0107	0	1.97	0.4	2
ENSG00000138172	CALHM2	calcium homeostasis modulator 2	integral component of membrane|	ion transport|	None	5	1.1	2.62	7	1.4	1.58	1.1	3.88	0.0107	0	1.97	-1	3
ENSG00000177575	CD163	CD163 molecule	extracellular region|plasma membrane|integral component of plasma membrane|endocytic vesicle membrane|	receptor-mediated endocytosis|receptor-mediated endocytosis|acute-phase response|	scavenger receptor activity|protein binding|	7	2.9	5.54	7	-2.9	4.9	2.7	3.87	0.0107	0	1.97	-4.7	6
ENSG00000054267	ARID4B	AT rich interactive domain 4B (RBP1-like)	cellular_component|nucleus|cytoplasm|	regulation of gene expression by genetic imprinting|transcription, DNA-templated|regulation of transcription, DNA-templated|biological_process|histone H4-K20 trimethylation|histone H3-K9 trimethylation|	molecular_function|DNA binding|protein binding|	10	1.2	11.9	10	0.6	9.23	0.8	19.8	0.0108	0	1.97	0.4	1.6
ENSG00000203697	CAPN8	calpain 8	cytoplasm|Golgi apparatus|	proteolysis|	calcium-dependent cysteine-type endopeptidase activity|calcium ion binding|	9	1.2	6.64	9	2	8.74	1.4	13	0.0108	0	1.97	0.7	3.4
ENSG00000198901	PRC1	protein regulator of cytokinesis 1	spindle pole|nucleus|cytoplasm|spindle|spindle microtubule|plasma membrane|microtubule cytoskeleton|	mitotic spindle elongation|cytokinesis|	protein binding|microtubule binding|protein kinase binding|identical protein binding|	6	0.8	3.35	7	1.6	10.6	1	13.1	0.0109	0	1.96	0.5	2.4
ENSG00000031691	CENPQ	centromere protein Q	chromosome, centromeric region|nucleus|nucleoplasm|nucleolus|cytoplasm|cytosol|intermediate filament cytoskeleton|	mitotic cell cycle|nucleosome assembly|centromere-specific nucleosome assembly|	None	10	0.8	8.93	10	1.2	5.35	0.9	13.1	0.0109	0	1.96	0.4	1.5
ENSG00000105325	FZR1	fizzy/cell division cycle 20 related 1 (Drosophila)	nucleus|nucleoplasm|anaphase-promoting complex|cytosol|nuclear membrane|	mitotic cell cycle|DNA repair|mitotic nuclear division|positive regulation of cell proliferation|anaphase-promoting complex-dependent proteasomal ubiquitin-dependent protein catabolic process|anaphase-promoting complex-dependent proteasomal ubiquitin-dependent protein catabolic process|G2 DNA damage checkpoint|regulation of meiosis|positive regulation of protein catabolic process|negative regulat…	protein binding|	10	0.9	9.15	10	0.4	5.5	0.8	13.1	0.0109	0	1.96	0.3	1.3
ENSG00000014123	UFL1	UFM1-specific ligase 1	nucleus|cytoplasm|endoplasmic reticulum|membrane|	osteoblast differentiation|negative regulation of protein ubiquitination|negative regulation of NF-kappaB transcription factor activity|regulation of proteasomal ubiquitin-dependent protein catabolic process|response to endoplasmic reticulum stress|protein ufmylation|protein ufmylation|	protein binding|UFM1 conjugating enzyme activity|	10	0.6	7.62	10	0.8	6.47	0.7	12.9	0.011	0	1.96	0.3	1.3
ENSG00000154529	CNTNAP3B	contactin associated protein-like 3B	integral component of membrane|	cell adhesion|	None	10	-1.9	22.5	10	-1	1.29	-1.7	22.1	0.0112	0	1.95	-3	-1
ENSG00000114127	XRN1	5'-3' exoribonuclease 1	cytoplasmic mRNA processing body|cytosol|membrane|	nuclear-transcribed mRNA catabolic process, deadenylation-dependent decay|nuclear-transcribed mRNA catabolic process|gene expression|RNA metabolic process|mRNA metabolic process|rRNA catabolic process|exonucleolytic nuclear-transcribed mRNA catabolic process involved in deadenylation-dependent decay|nuclear mRNA surveillance|histone mRNA catabolic process|nucleic acid phosphodiester bond hydrolys…	DNA binding|protein binding|5'-3' exonuclease activity|poly(A) RNA binding|	9	1.1	6.5	8	1.2	6.94	1.1	13	0.0112	0	1.95	0.5	2
ENSG00000145388	METTL14	methyltransferase like 14	nucleus|MIS complex|	stem cell maintenance|mRNA destabilization|mRNA methylation|	RNA binding|mRNA (2'-O-methyladenosine-N6-)-methyltransferase activity|	10	1.1	13.3	10	0.5	1.69	1	13	0.0112	0	1.95	0.4	1.7
ENSG00000182858	ALG12	ALG12, alpha-1,6-mannosyltransferase	endoplasmic reticulum|endoplasmic reticulum membrane|membrane|integral component of membrane|	protein folding|protein N-linked glycosylation|dolichol-linked oligosaccharide biosynthetic process|dolichol-linked oligosaccharide biosynthetic process|protein N-linked glycosylation via asparagine|post-translational protein modification|cellular protein metabolic process|mannosylation|mannosylation|	alpha-1,6-mannosyltransferase activity|dol-P-Man:Man(7)GlcNAc(2)-PP-Dol alpha-1,6-mannosyltransferase activity|	10	1	13.5	9	0.6	0.318	0.9	13	0.0112	0	1.95	0.5	1.6
ENSG00000170348	TMED10	transmembrane emp24-like trafficking protein 10 (yeast)	Golgi membrane|Golgi membrane|endoplasmic reticulum|endoplasmic reticulum membrane|endoplasmic reticulum-Golgi intermediate compartment|Golgi apparatus|cis-Golgi network|plasma membrane|integral component of membrane|COPI-coated vesicle|trans-Golgi network transport vesicle|transport vesicle membrane|secretory granule membrane|endoplasmic reticulum-Golgi intermediate compartment membrane|melanoso…	response to acid|kidney development|intracellular protein transport|ER to Golgi vesicle-mediated transport|retrograde vesicle-mediated transport, Golgi to ER|Golgi organization|beta-amyloid formation|cargo loading into vesicle|COPI-coated vesicle budding|response to alkaloid|regulated secretory pathway|vesicle targeting, to, from or within Golgi|COPI coating of Golgi vesicle|COPII vesicle coating…	protein binding|syntaxin binding|protein complex binding|	7	1.1	1.24	8	1.4	12.3	1.3	12.8	0.0112	0	1.95	0.6	2.5
ENSG00000053501	USE1	unconventional SNARE in the ER 1 homolog (S. cerevisiae)	endoplasmic reticulum|endoplasmic reticulum membrane|integral component of membrane|	lysosomal transport|protein transport|protein catabolic process|secretion by cell|regulation of ER to Golgi vesicle-mediated transport|endoplasmic reticulum tubular network organization|	protein binding|	10	1.2	10.9	9	0.3	2.77	1.2	12.8	0.0112	0	1.95	0.4	2.2
ENSG00000107719	PALD1	phosphatase domain containing, paladin 1	cytosol|	None	protein binding|	10	2.2	8.27	9	0.7	3.77	0.8	10.5	0.0112	0	1.95	0.3	3
ENSG00000061936	SFSWAP	splicing factor, suppressor of white-apricot family	nucleus|	transcription, DNA-templated|regulation of transcription, DNA-templated|mRNA splice site selection|mRNA processing|negative regulation of mRNA splicing, via spliceosome|	RNA binding|	9	-1	3.43	9	-1.5	8.22	-1.3	10.5	0.0112	0	1.95	-2.5	-0.5
ENSG00000228567	VN1R4	vomeronasal 1 receptor 4	plasma membrane|integral component of membrane|	G-protein coupled receptor signaling pathway|response to pheromone|	pheromone receptor activity|	6	1.9	4.79	7	-1.8	4.74	1.8	3.81	0.0112	0	1.95	-3.2	3.8
ENSG00000182077	PTCHD3	patched domain containing 3	cellular_component|integral component of membrane|	signal transduction|spermatid development|	molecular_function|hedgehog receptor activity|	9	2.5	6.05	9	-2.3	5.58	1.6	3.81	0.0112	0	1.95	-5	5
ENSG00000082515	MRPL22	mitochondrial ribosomal protein L22	mitochondrion|large ribosomal subunit|	translation|	structural constituent of ribosome|poly(A) RNA binding|	10	0.8	11.4	10	0.6	8.86	0.7	19.6	0.0113	0	1.95	0.4	1.1
ENSG00000211812	TRAV26-2	T cell receptor alpha variable 26-2	None	None	None	10	1	7.55	0	0	0	1	7.36	0.0113	0	1.95	0.3	1.9
ENSG00000137513	NARS2	asparaginyl-tRNA synthetase 2, mitochondrial (putative)	mitochondrion|mitochondrial matrix|	tRNA aminoacylation for protein translation|asparaginyl-tRNA aminoacylation|gene expression|	nucleic acid binding|asparagine-tRNA ligase activity|ATP binding|	9	0.7	10	9	0.9	8.52	0.8	18	0.0114	0	1.94	0.5	1.3
ENSG00000181555	SETD2	SET domain containing 2	nucleus|chromosome|	angiogenesis|morphogenesis of a branching structure|neural tube closure|mismatch repair|regulation of transcription, DNA-templated|transcription elongation from RNA polymerase II promoter|regulation of mRNA export from nucleus|forebrain development|nucleosome organization|cell migration involved in vasculogenesis|mesoderm morphogenesis|embryonic cranial skeleton morphogenesis|stem cell developmen…	protein binding|histone-lysine N-methyltransferase activity|histone-lysine N-methyltransferase activity|	10	1.3	2.78	9	1.1	8.12	1.1	10.4	0.0114	0	1.94	0.4	2
ENSG00000179431	FJX1	four jointed box 1 (Drosophila)	extracellular space|	None	None	10	1.3	3.63	10	1	9.86	0.9	12.9	0.0115	0	1.94	0.3	1.9
ENSG00000101079	NDRG3	NDRG family member 3	cytoplasm|extracellular vesicular exosome|	spermatogenesis|cell differentiation|negative regulation of cell growth|	molecular_function|	10	1.1	11.3	10	0.7	2.83	0.8	12.9	0.0115	0	1.94	0.5	1.7
ENSG00000212123	PRR22	proline rich 22	None	None	None	9	0	0	9	1.9	22.7	1.9	19.5	0.0116	0	1.94	1.3	4
ENSG00000159199	ATP5G1	ATP synthase, H+ transporting, mitochondrial Fo complex, subunit C1 (subunit 9)	mitochondrion|mitochondrial inner membrane|mitochondrial proton-transporting ATP synthase complex|integral component of membrane|proton-transporting ATP synthase complex, coupling factor F(o)|	ATP hydrolysis coupled proton transport|respiratory electron transport chain|mitochondrial ATP synthesis coupled proton transport|cellular metabolic process|small molecule metabolic process|	transporter activity|lipid binding|hydrogen ion transmembrane transporter activity|	10	1	9.53	10	1.1	3.33	1.1	12.5	0.0116	0	1.94	0.4	2.2
ENSG00000136152	COG3	component of oligomeric golgi complex 3	nucleus|cytoplasm|Golgi apparatus|cis-Golgi network|plasma membrane|Golgi transport complex|Golgi cisterna membrane|	protein glycosylation|intracellular protein transport|ER to Golgi vesicle-mediated transport|retrograde vesicle-mediated transport, Golgi to ER|intra-Golgi vesicle-mediated transport|protein localization to organelle|protein stabilization|	protein binding|protein transporter activity|	9	1	1.17	9	1	11.6	1	12.5	0.0116	0	1.94	0.5	1.7
ENSG00000123594	ATXN3L	ataxin 3-like	nucleus|	transcription, DNA-templated|regulation of transcription, DNA-templated|proteolysis|protein deubiquitination|	ubiquitin-specific protease activity|omega peptidase activity|	10	0	0	9	-1.3	15.6	-1.1	12.5	0.0116	0	1.94	-2	-0.8
ENSG00000213139	CRYGS	crystallin, gamma S	None	morphogenesis of an epithelium|lens development in camera-type eye|	structural constituent of eye lens|	10	-0.8	5.51	10	-1.8	9.06	-1.2	12.5	0.0116	0	1.94	-2.5	-0.5
ENSG00000196865	NHLRC2	NHL repeat containing 2	None	None	None	9	0.8	10.3	8	0.5	2.82	0.7	12.2	0.0116	0	1.94	0.3	1.5
ENSG00000211957	IGHV3-35	immunoglobulin heavy variable 3-35 (non-functional)	None	None	None	10	1.6	8.09	1	-0.1	0.261	1.6	7.27	0.0116	0	1.94	0.5	3
ENSG00000108953	YWHAE	tyrosine 3-monooxygenase/tryptophan 5-monooxygenase activation protein, epsilon	mitochondrion|cytosol|kinesin complex|membrane|cytoplasmic vesicle membrane|melanosome|extracellular vesicular exosome|	G2/M transition of mitotic cell cycle|mitotic cell cycle|neuron migration|regulation of heart rate by hormone|protein targeting|apoptotic process|viral process|substantia nigra development|hippocampus development|cerebral cortex development|hippo signaling|intracellular signal transduction|regulation of cysteine-type endopeptidase activity involved in apoptotic process|neurotrophin TRK receptor s…	protein binding|potassium channel regulator activity|enzyme binding|protein domain specific binding|MHC class II protein complex binding|histone deacetylase binding|ion channel binding|poly(A) RNA binding|protein heterodimerization activity|phosphoserine binding|phosphoprotein binding|	8	0.6	1.49	8	0.9	11.7	0.9	12.8	0.0117	0	1.93	0.5	2.1
ENSG00000141027	NCOR1	nuclear receptor corepressor 1	histone deacetylase complex|nuclear chromatin|nucleus|nucleus|nucleoplasm|transcription factor complex|cytoplasm|spindle microtubule|membrane|Sin3 complex|transcriptional repressor complex|	negative regulation of transcription from RNA polymerase II promoter|negative regulation of transcription from RNA polymerase II promoter|CD4-positive, CD25-positive, alpha-beta regulatory T cell differentiation|transcription, DNA-templated|transcription from RNA polymerase II promoter|transcription initiation from RNA polymerase II promoter|transforming growth factor beta receptor signaling path…	RNA polymerase II activating transcription factor binding|chromatin binding|sequence-specific DNA binding transcription factor activity|transcription corepressor activity|transcription corepressor activity|protein binding|histone deacetylase regulator activity|nuclear hormone receptor binding|histone deacetylase binding|sequence-specific DNA binding|transcription regulatory region DNA binding|ret…	10	0.7	4.32	10	0.8	8.89	0.8	12.8	0.0117	0	1.93	0.3	1.3
ENSG00000138107	ACTR1A	ARP1 actin-related protein 1 homolog A, centractin alpha (yeast)	cytoplasm|centrosome|cytosol|dynactin complex|microtubule associated complex|extracellular vesicular exosome|	G2/M transition of mitotic cell cycle|mitotic cell cycle|vesicle-mediated transport|antigen processing and presentation of exogenous peptide antigen via MHC class II|	ATP binding|	8	1	9.67	8	0.6	3.86	0.8	12.4	0.0118	0	1.93	0.4	1.5
ENSG00000129932	DOHH	deoxyhypusine hydroxylase/monooxygenase	cellular_component|cytosol|	peptidyl-lysine modification to peptidyl-hypusine|peptidyl-lysine modification to peptidyl-hypusine|post-translational protein modification|cellular protein metabolic process|oxidation-reduction process|	protein binding|deoxyhypusine monooxygenase activity|deoxyhypusine monooxygenase activity|metal ion binding|	10	-1.1	9.31	9	-0.6	2.97	-1	10.3	0.0118	0	1.93	-2.3	-0.3
ENSG00000090006	LTBP4	latent transforming growth factor beta binding protein 4	extracellular region|proteinaceous extracellular matrix|extracellular space|extracellular matrix|extracellular matrix|extracellular vesicular exosome|	regulation of cell growth|protein folding|transforming growth factor beta receptor signaling pathway|multicellular organismal development|regulation of transforming growth factor beta receptor signaling pathway|regulation of proteolysis|extracellular matrix organization|growth hormone secretion|regulation of cell differentiation|	transforming growth factor beta-activated receptor activity|integrin binding|calcium ion binding|protein binding|glycosaminoglycan binding|transforming growth factor beta binding|transforming growth factor beta binding|	9	0.7	3	9	1.2	10.6	1	12.3	0.0119	0	1.92	0.4	2.2
ENSG00000170454	KRT75	keratin 75	keratin filament|extracellular vesicular exosome|	None	structural molecule activity|	6	2	5.06	7	-2.1	5.45	1.9	3.71	0.0119	0	1.92	-4	3.9
ENSG00000262484	CCER2	coiled-coil glutamate-rich protein 2	extracellular region|	None	None	4	1.7	1.56	8	1.1	2.69	1.4	3.71	0.0119	0	1.92	-2	4
ENSG00000105486	LIG1	ligase I, DNA, ATP-dependent	nucleus|nucleus|nucleoplasm|chromosome|mitochondrion|Golgi apparatus|intracellular membrane-bounded organelle|	mitotic cell cycle|telomere maintenance via recombination|telomere maintenance|double-strand break repair via homologous recombination|DNA metabolic process|DNA strand elongation involved in DNA replication|lagging strand elongation|DNA repair|transcription-coupled nucleotide-excision repair|base-excision repair|nucleotide-excision repair|nucleotide-excision repair, DNA gap filling|double-strand …	DNA binding|DNA ligase activity|DNA ligase (ATP) activity|ATP binding|metal ion binding|	9	0.6	1.66	8	1	12	0.9	12.7	0.012	0	1.92	0.4	1.6
ENSG00000105492	SIGLEC6	sialic acid binding Ig-like lectin 6	extracellular region|integral component of plasma membrane|membrane|	cell adhesion|cell-cell signaling|	None	9	1	11.6	9	0.4	1.81	0.8	12	0.0121	0	1.92	0.4	1.6
ENSG00000115282	TTC31	tetratricopeptide repeat domain 31	None	None	None	10	0.2	0.64	7	-1.4	14.5	-1.4	12	0.0121	0	1.92	-2	-0.4
ENSG00000105996	HOXA2	homeobox A2	nucleus|	negative regulation of transcription from RNA polymerase II promoter|cell fate determination|osteoblast development|transcription, DNA-templated|segment specification|motor neuron axon guidance|anterior/posterior pattern specification|dorsal/ventral pattern formation|rhombomere 2 development|rhombomere 3 morphogenesis|brain segmentation|middle ear morphogenesis|negative regulation of neuron diffe…	sequence-specific DNA binding transcription factor activity|sequence-specific DNA binding|	9	-1.2	8.71	9	-1.3	1.84	-1.2	10.2	0.0121	0	1.92	-2.4	-0.5
ENSG00000211826	TRDJ4	T cell receptor delta joining 4	None	None	None	6	1.7	8	1	0	0	1.7	7.17	0.0121	0	1.92	0.4	3
ENSG00000125454	SLC25A19	solute carrier family 25 (mitochondrial thiamine pyrophosphate carrier), member 19	nucleus|mitochondrial inner membrane|integral component of membrane|	deoxynucleotide transport|transmembrane transport|	deoxynucleotide transmembrane transporter activity|	10	1	8.22	10	1.1	11.5	1	19.3	0.0122	0	1.91	0.5	1.8
ENSG00000261509	TP53TG3B	TP53 target 3B	nucleus|cytoplasm|	None	None	2	-0.4	0.241	4	1.6	4.61	1.5	3.68	0.0122	0	1.91	-0.7	3
ENSG00000143379	SETDB1	SET domain, bifurcated 1	nucleus|chromosome|cytoplasm|Golgi apparatus|plasma membrane|	inner cell mass cell proliferation|transcription, DNA-templated|regulation of transcription, DNA-templated|histone lysine methylation|bone development|	DNA binding|protein binding|zinc ion binding|histone-lysine N-methyltransferase activity|	9	1.6	5.89	9	0.9	7.71	1	12.6	0.0123	0	1.91	0.4	2
ENSG00000156876	SASS6	spindle assembly 6 homolog (C. elegans)	centrosome|centrosome|centriole|deuterosome|	centriole replication|centrosome duplication|	protein binding|	9	0.7	7.24	7	0.8	5.78	0.7	12.6	0.0123	0	1.91	0.3	1.6
ENSG00000259024	TVP23C-CDRT4	TVP23C-CDRT4 readthrough	None	None	None	4	1	4.1	4	0.9	8.27	1	11.9	0.0123	0	1.91	0.5	1.9
ENSG00000214941	ZSWIM7	zinc finger, SWIM-type containing 7	nucleus|Shu complex|	double-strand break repair via homologous recombination|protein stabilization|	protein binding|zinc ion binding|	10	0.7	9.06	10	0.5	3.57	0.6	11.9	0.0123	0	1.91	0.3	1.2
ENSG00000178966	RMI1	RecQ mediated genome instability 1	nucleus|	DNA replication|	protein binding|	9	0.7	9.51	9	0.5	3.44	0.6	11.9	0.0123	0	1.91	0.3	1.1
ENSG00000114573	ATP6V1A	ATPase, H+ transporting, lysosomal 70kDa, V1 subunit A	mitochondrion|lysosomal membrane|cytosol|cytosol|plasma membrane|integral component of plasma membrane|microvillus|apical plasma membrane|proton-transporting two-sector ATPase complex|proton-transporting V-type ATPase, V1 domain|extracellular vesicular exosome|	transport|cellular iron ion homeostasis|insulin receptor signaling pathway|ATP hydrolysis coupled proton transport|transferrin transport|ATP metabolic process|interaction with host|transmembrane transport|phagosome maturation|	ATP binding|proton-transporting ATPase activity, rotational mechanism|	7	0.9	7.38	8	2	12.7	1.3	17.2	0.0125	0	1.9	0.8	2.9
ENSG00000268708	BX088651.2	N/A	None	None	None	10	1.1	7.27	0	0	0	1.1	7.09	0.0125	0	1.9	0.2	2
ENSG00000184293	CLECL1	C-type lectin-like 1	plasma membrane|integral component of membrane|	None	None	10	0	0	10	2	24.6	1.9	21.7	0.0126	0	1.9	0.9	3.9
ENSG00000100949	RABGGTA	Rab geranylgeranyltransferase, alpha subunit	Rab-protein geranylgeranyltransferase complex|	cellular protein modification process|visual perception|protein geranylgeranylation|	Rab geranylgeranyltransferase activity|zinc ion binding|Rab GTPase binding|	9	1.1	4.36	8	1	13.1	1.1	17	0.0126	0	1.9	0.6	1.9
ENSG00000167346	MMP26	matrix metallopeptidase 26	proteinaceous extracellular matrix|	proteolysis|collagen catabolic process|	metalloendopeptidase activity|zinc ion binding|	10	-1.7	3.24	10	-1.8	14.1	-1.8	16.9	0.0126	0	1.9	-3.1	-0.5
ENSG00000080573	COL5A3	collagen, type V, alpha 3	extracellular region|collagen type V trimer|endoplasmic reticulum lumen|extracellular vesicular exosome|	cell-matrix adhesion|axon guidance|extracellular matrix disassembly|extracellular matrix organization|collagen fibril organization|collagen catabolic process|skin development|	extracellular matrix structural constituent|collagen binding|heparin binding|proteoglycan binding|	10	1.7	4.92	10	1.2	8.59	1.2	12.5	0.0127	0	1.9	0.6	2.4
ENSG00000143226	FCGR2A	Fc fragment of IgG, low affinity IIa, receptor (CD32)	plasma membrane|integral component of membrane|extracellular vesicular exosome|	Fc-gamma receptor signaling pathway involved in phagocytosis|innate immune response|	IgG binding|	10	0.9	8.81	9	0.6	4.62	0.8	12.5	0.0127	0	1.9	0.4	1.4
ENSG00000173599	PC	pyruvate carboxylase	mitochondrion|mitochondrial inner membrane|mitochondrial matrix|cytosol|	carbohydrate metabolic process|glucose metabolic process|pyruvate metabolic process|gluconeogenesis|gluconeogenesis|oxaloacetate metabolic process|lipid metabolic process|vitamin metabolic process|water-soluble vitamin metabolic process|biotin metabolic process|small molecule metabolic process|	DNA binding|biotin carboxylase activity|pyruvate carboxylase activity|protein binding|ATP binding|biotin binding|metal ion binding|	10	-1.1	13.5	10	-0.3	0.86	-1	12.5	0.0127	0	1.9	-1.8	-0.5
ENSG00000174842	GLMN	glomulin, FKBP associated protein	intracellular|cullin-RING ubiquitin ligase complex|Cul2-RING ubiquitin ligase complex|Cul3-RING ubiquitin ligase complex|Cul4A-RING E3 ubiquitin ligase complex|	vasculogenesis|neural tube closure|negative regulation of protein ubiquitination|regulation of proteasomal ubiquitin-dependent protein catabolic process|regulation of gene expression, epigenetic|negative regulation of T cell proliferation|positive regulation of phosphorylation|muscle cell differentiation|positive regulation of interleukin-2 biosynthetic process|positive regulation of cytokine sec…	hepatocyte growth factor receptor binding|protein binding|ubiquitin protein ligase binding|ubiquitin-protein transferase inhibitor activity|	9	0.8	8.96	8	0.7	3.26	0.7	11.8	0.0127	0	1.9	0.2	1.5
ENSG00000268578	AL354718.1	N/A	None	None	None	10	0.4	0.639	1	1.1	7.3	1	7.05	0.0127	0	1.9	0.3	2
ENSG00000198373	WWP2	WW domain containing E3 ubiquitin protein ligase 2	ubiquitin ligase complex|nucleus|cytoplasm|cytoplasm|membrane|	negative regulation of transcription from RNA polymerase II promoter|negative regulation of transcription from RNA polymerase II promoter|cellular protein modification process|negative regulation of gene expression|protein ubiquitination|negative regulation of transporter activity|regulation of ion transmembrane transport|regulation of membrane potential|protein ubiquitination involved in ubiquit…	RNA polymerase II transcription factor binding|RNA polymerase II transcription factor binding|ubiquitin-protein transferase activity|ubiquitin-protein transferase activity|protein binding|transcription factor binding|ligase activity|	10	0.4	1.01	10	1.5	13	1.4	11.8	0.0128	0	1.89	0.6	2.6
ENSG00000185897	FFAR3	free fatty acid receptor 3	plasma membrane|plasma membrane|integral component of plasma membrane|	mucosal immune response|positive regulation of cytokine production involved in immune response|positive regulation of acute inflammatory response to non-antigenic stimulus|G-protein coupled receptor signaling pathway|adenylate cyclase-inhibiting G-protein coupled receptor signaling pathway|regulation of norepinephrine secretion|positive regulation of chemokine production|negative regulation of bl…	G-protein coupled receptor activity|lipid binding|	7	0.8	5.93	7	1	6.48	0.9	11.8	0.0128	0	1.89	0.4	1.6
ENSG00000100558	PLEK2	pleckstrin 2	cytoplasm|cytoskeleton|lamellipodium membrane|	actin cytoskeleton organization|intracellular signal transduction|	None	9	1.3	3.85	9	1.7	6.95	1.5	10	0.0128	0	1.89	0.6	3.1
ENSG00000110063	DCPS	decapping enzyme, scavenger	nucleus|cytoplasm|mitochondrion|cytosol|	nuclear-transcribed mRNA catabolic process, deadenylation-dependent decay|deadenylation-dependent decapping of nuclear-transcribed mRNA|gene expression|RNA metabolic process|mRNA metabolic process|cellular response to menadione|negative regulation of programmed cell death|exonucleolytic nuclear-transcribed mRNA catabolic process involved in deadenylation-dependent decay|mRNA cis splicing, via spl…	RNA 7-methylguanosine cap binding|protein binding|m7G(5')pppN diphosphatase activity|	7	1.3	10.7	8	1.5	6.28	1.4	16.5	0.0129	0	1.89	0.7	2.3
ENSG00000135976	ANKRD36	ankyrin repeat domain 36	None	None	None	9	1.6	13.6	9	0.4	1.26	1.6	11.7	0.0129	0	1.89	1	3
ENSG00000139350	NEDD1	neural precursor cell expressed, developmentally down-regulated 1	centrosome|cytosol|	G2/M transition of mitotic cell cycle|mitotic cell cycle|mitotic nuclear division|	None	10	0.9	9.98	9	0.6	2.42	0.7	11.7	0.0129	0	1.89	0.4	1.6
ENSG00000072310	SREBF1	sterol regulatory element binding transcription factor 1	Golgi membrane|nucleus|nuclear envelope|nucleoplasm|cytoplasm|endoplasmic reticulum|endoplasmic reticulum membrane|cytosol|ER to Golgi transport vesicle membrane|integral component of membrane|protein complex|	negative regulation of transcription from RNA polymerase II promoter|regulation of heart rate by chemical signal|transcription, DNA-templated|regulation of transcription from RNA polymerase II promoter|lipid metabolic process|aging|cholesterol metabolic process|insulin receptor signaling pathway|lipid biosynthetic process|cellular response to starvation|response to glucose|positive regulation of …	DNA binding|chromatin binding|sequence-specific DNA binding transcription factor activity|protein binding|protein kinase binding|protein complex binding|sterol response element binding|sequence-specific DNA binding|protein dimerization activity|	10	-1.2	7.84	9	-1	5.18	-1	12.4	0.0131	0	1.88	-2	-0.4
ENSG00000163466	ARPC2	actin related protein 2/3 complex, subunit 2, 34kDa	cytoplasm|endosome|Golgi apparatus|cytosol|Arp2/3 protein complex|plasma membrane|focal adhesion|actin cytoskeleton|cell leading edge|neuron projection|synapse|extracellular vesicular exosome|	cellular component movement|positive regulation of lamellipodium assembly|positive regulation of actin filament polymerization|Fc-gamma receptor signaling pathway involved in phagocytosis|innate immune response|positive regulation of substrate adhesion-dependent cell spreading|	actin binding|structural constituent of cytoskeleton|protein binding|kinesin binding|AP-1 adaptor complex binding|Arp2/3 complex binding|	10	1.1	8.81	10	0.7	8.03	0.9	15.9	0.0132	0	1.88	0.5	1.5
ENSG00000205629	LCMT1	leucine carboxyl methyltransferase 1	None	cellular protein modification process|protein methylation|C-terminal protein methylation|negative regulation of protein complex assembly|regulation of apoptotic process|regulation of mitotic cell cycle spindle assembly checkpoint|	protein C-terminal carboxyl O-methyltransferase activity|protein binding|S-adenosylmethionine-dependent methyltransferase activity|	10	-1.4	17.6	9	-0.2	0.458	-1.3	15.8	0.0132	0	1.88	-2.3	-0.6
ENSG00000151304	SRFBP1	serum response factor binding protein 1	nucleus|perinuclear region of cytoplasm|	transcription, DNA-templated|regulation of transcription, DNA-templated|	poly(A) RNA binding|	10	1.1	11.7	9	0.3	1.04	1.1	11.6	0.0132	0	1.88	0.6	1.9
ENSG00000133422	MORC2	MORC family CW-type zinc finger 2	nucleus|cytoplasm|cytosol|	None	ATP binding|zinc ion binding|	10	1	11.8	10	0.3	0.641	1	11.6	0.0132	0	1.88	0.4	1.6
ENSG00000115275	MOGS	mannosyl-oligosaccharide glucosidase	endoplasmic reticulum|endoplasmic reticulum membrane|membrane|integral component of membrane|extracellular vesicular exosome|	protein folding|protein N-linked glycosylation|oligosaccharide metabolic process|protein N-linked glycosylation via asparagine|post-translational protein modification|cellular protein metabolic process|	mannosyl-oligosaccharide glucosidase activity|glucosidase activity|	9	0.5	2.39	9	1.1	10.8	0.7	11.6	0.0132	0	1.88	0.3	1.6
ENSG00000168502	SOGA2	N/A	None	None	None	10	-1.5	14.7	9	0	0	-1.5	11.6	0.0132	0	1.88	-3	-0.6
ENSG00000268012	AC016559.1	N/A	None	None	None	7	0.6	7.13	0	0	0	0.6	6.94	0.0132	0	1.88	0.3	2.8
ENSG00000062038	CDH3	cadherin 3, type 1, P-cadherin (placental)	cytoplasm|plasma membrane|plasma membrane|cell-cell adherens junction|integral component of membrane|	retina homeostasis|cell adhesion|homophilic cell adhesion|visual perception|positive regulation of gene expression|positive regulation of keratinocyte proliferation|single organismal cell-cell adhesion|hair cycle process|keratinization|positive regulation of monophenol monooxygenase activity|negative regulation of transforming growth factor beta2 production|cell junction assembly|adherens junctio…	molecular_function|calcium ion binding|	10	1.6	21.4	10	0.1	0.337	1.4	18.8	0.0133	0	1.88	0.3	2.7
ENSG00000168538	TRAPPC11	trafficking protein particle complex 11	Golgi apparatus|	vesicle-mediated transport|	None	9	0.9	10.9	9	1.2	8.7	1	18.8	0.0133	0	1.88	0.6	1.7
ENSG00000144559	TAMM41	TAM41, mitochondrial translocator assembly and maintenance protein, homolog (S. cerevisiae)	extrinsic component of mitochondrial inner membrane|	protein import into mitochondrial matrix|	None	10	1	13.4	10	0.5	7.81	0.7	18.8	0.0133	0	1.88	0.4	1.3
ENSG00000147416	ATP6V1B2	ATPase, H+ transporting, lysosomal 56/58kDa, V1 subunit B2	lysosomal membrane|cytosol|cytosol|plasma membrane|microvillus|endomembrane system|integral component of membrane|proton-transporting V-type ATPase, V1 domain|melanosome|intracellular membrane-bounded organelle|extracellular vesicular exosome|	cellular iron ion homeostasis|insulin receptor signaling pathway|ATP hydrolysis coupled proton transport|proton transport|transferrin transport|ATP metabolic process|interaction with host|transmembrane transport|phagosome maturation|	ATP binding|hydrogen ion transmembrane transporter activity|proton-transporting ATPase activity, rotational mechanism|	7	0.5	2.24	8	1.9	16.5	1.7	15.6	0.0133	0	1.88	0.8	3.2
ENSG00000139780	METTL21C	methyltransferase like 21C	nucleus|	protein methylation|peptidyl-lysine methylation|	protein-lysine N-methyltransferase activity|	8	1	2.17	7	-1.4	3.9	-0.8	3.57	0.0133	0	1.88	-3	2.1
ENSG00000135637	CCDC142	coiled-coil domain containing 142	None	None	None	9	1.8	14.5	9	0.1	0.12	1.7	11.5	0.0134	0	1.87	0.3	3
ENSG00000139372	TDG	thymine-DNA glycosylase	nucleus|nucleoplasm|plasma membrane|PML body|	negative regulation of transcription from RNA polymerase II promoter|DNA repair|base-excision repair|base-excision repair|base-excision repair, AP site formation|mismatch repair|transcription from RNA polymerase II promoter|embryo development|chromatin modification|negative regulation of protein binding|negative regulation of chromatin binding|regulation of gene expression, epigenetic|depyrimidin…	RNA polymerase II transcription cofactor activity|damaged DNA binding|double-stranded DNA binding|protein kinase C binding|protein binding|pyrimidine-specific mismatch base pair DNA N-glycosylase activity|DNA N-glycosylase activity|mismatched DNA binding|SUMO binding|protein homodimerization activity|structure-specific DNA binding|	9	1.5	12.1	9	-1.6	1.5	1.5	9.85	0.0134	0	1.87	0.5	3.5
ENSG00000162714	ZNF496	zinc finger protein 496	nucleus|nucleus|nuclear body|	negative regulation of transcription from RNA polymerase II promoter|transcription from RNA polymerase II promoter|positive regulation of transcription, DNA-templated|	sequence-specific DNA binding RNA polymerase II transcription factor activity|DNA binding|protein binding|protein self-association|metal ion binding|	8	1.5	10	9	-1.7	2.43	1.1	9.85	0.0134	0	1.87	0.4	2.5
ENSG00000091483	FH	fumarate hydratase	cytoplasm|mitochondrion|mitochondrial matrix|tricarboxylic acid cycle enzyme complex|extracellular vesicular exosome|	tricarboxylic acid cycle|tricarboxylic acid cycle|fumarate metabolic process|cellular metabolic process|small molecule metabolic process|homeostasis of number of cells within a tissue|	fumarate hydratase activity|	7	1	7.52	8	0.9	5.26	0.9	12.3	0.0135	0	1.87	0.4	1.6
ENSG00000148229	POLE3	polymerase (DNA directed), epsilon 3, accessory subunit	nucleus|Ada2/Gcn5/Ada3 transcription activator complex|epsilon DNA polymerase complex|	DNA replication|DNA-dependent DNA replication|DNA-dependent DNA replication|histone H3 acetylation|	DNA-directed DNA polymerase activity|protein binding|sequence-specific DNA binding|protein heterodimerization activity|	10	0.9	10.9	10	0.4	2.6	0.8	12.3	0.0135	0	1.87	0.3	1.8
ENSG00000173545	ZNF622	zinc finger protein 622	nucleolus|cytoplasm|Golgi apparatus|	intrinsic apoptotic signaling pathway in response to oxidative stress|positive regulation of kinase activity|positive regulation of apoptotic process|positive regulation of MAPK cascade|positive regulation of JNK cascade|	protein binding|zinc ion binding|poly(A) RNA binding|	10	0.6	2.27	9	0.9	11	0.7	12.3	0.0135	0	1.87	0.3	1.4
ENSG00000134201	GSTM5	glutathione S-transferase mu 5	cytosol|	glutathione metabolic process|xenobiotic metabolic process|small molecule metabolic process|glutathione derivative biosynthetic process|	glutathione transferase activity|	9	1.3	4.3	9	-0.9	8.94	-0.9	12.3	0.0135	0	1.87	-1.7	-0.4
ENSG00000125107	CNOT1	CCR4-NOT transcription complex, subunit 1	cytoplasmic mRNA processing body|cytoplasmic mRNA processing body|extracellular space|nucleus|peroxisomal membrane|cytosol|membrane|CCR4-NOT complex|	negative regulation of transcription from RNA polymerase II promoter|nuclear-transcribed mRNA catabolic process, deadenylation-dependent decay|nuclear-transcribed mRNA poly(A) tail shortening|transcription, DNA-templated|regulation of translation|multicellular organismal development|gene expression|positive regulation of cytoplasmic mRNA processing body assembly|RNA metabolic process|mRNA metabol…	poly(A)-specific ribonuclease activity|protein binding|estrogen receptor binding|retinoic acid receptor binding|poly(A) RNA binding|	7	1.2	4.95	8	1.3	7	1.3	11.5	0.0135	0	1.87	0.6	2
ENSG00000184787	UBE2G2	ubiquitin-conjugating enzyme E2G 2	endoplasmic reticulum|cytosol|	ubiquitin-dependent protein catabolic process|protein N-linked glycosylation via asparagine|ER-associated ubiquitin-dependent protein catabolic process|protein K48-linked ubiquitination|	ubiquitin-protein transferase activity|protein binding|ATP binding|acid-amino acid ligase activity|	8	0.6	4.27	9	1.2	9.52	1.1	11.5	0.0135	0	1.87	0.5	1.8
ENSG00000198839	ZNF277	zinc finger protein 277	nucleus|	transcription, DNA-templated|regulation of transcription, DNA-templated|	DNA binding|metal ion binding|	10	-2	5.11	10	-1.2	6.03	-1.8	9.82	0.0135	0	1.87	-3.2	-0.6
ENSG00000064607	SUGP2	SURP and G patch domain containing 2	nucleus|	mRNA processing|RNA splicing|	poly(A) RNA binding|	9	-1.1	3.48	10	-1.8	6.95	-1.6	9.81	0.0135	0	1.87	-3.2	-0.6
ENSG00000186967	KRTAP19-4	keratin associated protein 19-4	intermediate filament|	None	None	9	2.8	6.24	10	-2.3	5.83	2.6	3.55	0.0135	0	1.87	-4.5	6
ENSG00000114767	RRP9	ribosomal RNA processing 9, small subunit (SSU) processome component, homolog (yeast)	nucleus|nucleolus|small nucleolar ribonucleoprotein complex|small nuclear ribonucleoprotein complex|	rRNA processing|	poly(A) RNA binding|	7	-1.1	2.95	7	-1.1	7.18	-1.1	9.78	0.0136	0	1.87	-1.9	-0.5
ENSG00000125788	DEFB126	defensin, beta 126	extracellular region|cell surface|glycocalyx|	defense response to bacterium|	None	8	0.5	7.38	1	-0.1	0.2	0.5	6.88	0.0136	0	1.87	0.3	3
ENSG00000198877	OR5D13	olfactory receptor, family 5, subfamily D, member 13	plasma membrane|integral component of membrane|	G-protein coupled receptor signaling pathway|detection of chemical stimulus involved in sensory perception of smell|	G-protein coupled receptor activity|olfactory receptor activity|	9	0.8	7.05	0	0	0	0.8	6.87	0.0136	0	1.87	0.2	1.9
ENSG00000169181	GSG1L	GSG1-like	plasma membrane|integral component of membrane|cell junction|asymmetric synapse|	regulation of alpha-amino-3-hydroxy-5-methyl-4-isoxazole propionate selective glutamate receptor activity|	None	6	-0.3	0.151	10	1.5	4.84	0.8	3.54	0.0136	0	1.87	-0.3	2.9
ENSG00000120860	CCDC53	coiled-coil domain containing 53	actin cytoskeleton|intracellular membrane-bounded organelle|WASH complex|	biological_process|	protein binding|	10	1	16.9	10	0.5	4.28	0.9	18.6	0.0137	0	1.86	0.5	1.6
ENSG00000112855	HARS2	histidyl-tRNA synthetase 2, mitochondrial	mitochondrial matrix|	translation|tRNA aminoacylation for protein translation|histidyl-tRNA aminoacylation|gene expression|	histidine-tRNA ligase activity|ATP binding|poly(A) RNA binding|	10	0.4	4.31	9	0.9	16.8	0.7	18.6	0.0137	0	1.86	0.4	1.3
ENSG00000133028	SCO1	SCO1 cytochrome c oxidase assembly protein	mitochondrion|mitochondrial inner membrane|myofibril|	generation of precursor metabolites and energy|copper ion transport|cellular copper ion homeostasis|respiratory chain complex IV assembly|	copper ion binding|	10	0.3	1.43	10	0.8	19.4	0.7	18.6	0.0137	0	1.86	0.4	1.3
ENSG00000131969	ABHD12B	abhydrolase domain containing 12B	None	metabolic process|	hydrolase activity|	5	1.7	3.33	7	-1.1	2.36	1.4	3.53	0.0137	0	1.86	-2.5	3.8
ENSG00000144029	MRPS5	mitochondrial ribosomal protein S5	mitochondrion|ribosome|	translation|	structural constituent of ribosome|poly(A) RNA binding|	10	1.2	13.6	10	0.5	6.79	0.6	18.5	0.0138	0	1.86	0.3	1.7
ENSG00000122862	SRGN	serglycin	extracellular region|extracellular space|Golgi apparatus|platelet alpha granule lumen|zymogen granule|mast cell granule|	platelet degranulation|blood coagulation|granzyme-mediated apoptotic signaling pathway|protein processing|platelet activation|negative regulation of bone mineralization|biomineral tissue development|mast cell secretory granule organization|T cell secretory granule organization|maintenance of protease location in mast cell secretory granule|maintenance of granzyme B location in T cell secretory gr…	protein binding|collagen binding|	9	1.2	10.2	10	1.5	1.74	1.3	11.4	0.0138	0	1.86	0.5	2.4
ENSG00000119862	LGALSL	lectin, galactoside-binding-like	intracellular|	None	carbohydrate binding|	10	1.1	14.1	10	-0.3	2.02	1.1	11.4	0.0138	0	1.86	0.3	1.8
ENSG00000117899	MESDC2	mesoderm development candidate 2	cellular_component|endoplasmic reticulum|plasma membrane|	protein folding|mesoderm development|Wnt signaling pathway|protein localization to cell surface|	molecular_function|low-density lipoprotein particle receptor binding|	7	0.7	1.55	10	1	10.6	0.9	11.4	0.0138	0	1.86	0.4	1.7
ENSG00000108733	PEX12	peroxisomal biogenesis factor 12	peroxisome|peroxisomal membrane|integral component of peroxisomal membrane|integral component of peroxisomal membrane|	protein targeting to peroxisome|peroxisome organization|protein import into peroxisome matrix|protein import into peroxisome matrix|	protein binding|protein C-terminus binding|zinc ion binding|	8	0.8	9.81	8	0.7	2.1	0.8	11.4	0.0138	0	1.86	0.3	1.4
ENSG00000178741	COX5A	cytochrome c oxidase subunit Va	mitochondrial inner membrane|extracellular vesicular exosome|	respiratory electron transport chain|cellular metabolic process|small molecule metabolic process|hydrogen ion transmembrane transport|hydrogen ion transmembrane transport|	cytochrome-c oxidase activity|electron carrier activity|metal ion binding|	10	1.1	6.55	9	-2	17.9	-1.9	15	0.0139	0	1.86	-3.8	-0.4
ENSG00000129810	SGOL1	shugoshin-like 1 (S. pombe)	chromosome, centromeric region|kinetochore|kinetochore|condensed chromosome kinetochore|condensed chromosome, centromeric region|condensed nuclear chromosome, centromeric region|spindle pole|nucleus|cytoplasm|centrosome|cytosol|mitotic cohesin complex|	mitotic cell cycle|chromosome segregation|mitotic nuclear division|attachment of spindle microtubules to kinetochore|centriole-centriole cohesion|centriole-centriole cohesion|meiotic chromosome segregation|	protein binding|kinase binding|	10	0.9	4.09	10	0.9	8.43	0.9	12.2	0.0139	0	1.86	0.4	1.5
ENSG00000166411	IDH3A	isocitrate dehydrogenase 3 (NAD+) alpha	nucleus|mitochondrion|mitochondrial matrix|	carbohydrate metabolic process|tricarboxylic acid cycle|cellular metabolic process|small molecule metabolic process|	magnesium ion binding|isocitrate dehydrogenase (NAD+) activity|NAD binding|	10	-1.2	6.38	10	-1.2	8.85	-1.2	14.8	0.014	0	1.85	-2.3	-0.6
ENSG00000129048	ACKR4	atypical chemokine receptor 4	early endosome|plasma membrane|integral component of plasma membrane|recycling endosome|	receptor-mediated endocytosis|chemotaxis|immune response|G-protein coupled receptor signaling pathway|chemokine-mediated signaling pathway|chemokine-mediated signaling pathway|chemokine-mediated signaling pathway|	chemokine receptor activity|scavenger receptor activity|protein binding|chemokine binding|	9	1	6.97	0	0	0	1	6.78	0.014	0	1.85	0.2	2.7
ENSG00000111405	ENDOU	endonuclease, polyU-specific	extracellular region|extracellular space|cytoplasm|cytoplasm|plasma membrane|	proteolysis|receptor-mediated endocytosis|immune response|female pregnancy|RNA phosphodiester bond hydrolysis, endonucleolytic|	RNA binding|endoribonuclease activity|scavenger receptor activity|growth factor activity|serine-type peptidase activity|manganese ion binding|polysaccharide binding|	9	1.7	14.5	10	0	0	1.7	11.3	0.0141	0	1.85	0.5	3
ENSG00000184432	COPB2	coatomer protein complex, subunit beta 2 (beta prime)	cytosol|COPI vesicle coat|	intracellular protein transport|retrograde vesicle-mediated transport, Golgi to ER|intra-Golgi vesicle-mediated transport|COPI coating of Golgi vesicle|membrane organization|	structural molecule activity|	5	0.8	2.29	6	1.9	11	1.6	11.3	0.0141	0	1.85	0.6	2.8
ENSG00000123349	PFDN5	prefoldin subunit 5	nucleus|cytoplasm|prefoldin complex|	regulation of transcription, DNA-templated|protein folding|cellular protein metabolic process|negative regulation of transcription, DNA-templated|'de novo' posttranslational protein folding|retina development in camera-type eye|negative regulation of canonical Wnt signaling pathway|	transcription corepressor activity|protein binding|unfolded protein binding|	6	1	4.98	7	0.9	6.67	0.9	11.3	0.0141	0	1.85	0.4	1.7
ENSG00000157895	C12ORF43	chromosome 12 open reading frame 43	None	None	None	9	0.5	6.52	9	0.6	5.36	0.5	11.3	0.0141	0	1.85	0.2	1
ENSG00000163632	C3ORF49	chromosome 3 open reading frame 49	None	None	None	5	-0.1	0.00843	8	1.4	5.18	1.3	3.49	0.0141	0	1.85	-0.2	3
ENSG00000139726	DENR	density-regulated protein	cellular_component|	formation of translation preinitiation complex|IRES-dependent translational initiation|biological_process|ribosome disassembly|	molecular_function|translation initiation factor activity|protein binding|	9	0.9	6.25	9	0.8	3.9	0.9	9.66	0.0142	0	1.85	0.3	1.9
ENSG00000130640	TUBGCP2	tubulin, gamma complex associated protein 2	spindle pole|centrosome|microtubule organizing center|cytosol|cytoplasmic microtubule|membrane|	G2/M transition of mitotic cell cycle|mitotic cell cycle|protein complex assembly|microtubule nucleation|	protein binding|	10	1.3	5.3	9	0.9	7.7	0.9	12.1	0.0143	0	1.84	0.3	2
ENSG00000115234	SNX17	sorting nexin 17	cytoplasm|endosome|early endosome|Golgi apparatus|cytosol|endosome membrane|membrane|cytoplasmic membrane-bounded vesicle|cytoplasmic vesicle membrane|intracellular membrane-bounded organelle|protein complex|	cholesterol catabolic process|intracellular protein transport|receptor-mediated endocytosis|signal transduction|endosomal transport|regulation of endocytosis|	receptor binding|protein binding|protein C-terminus binding|phosphatidylinositol binding|low-density lipoprotein particle receptor binding|	8	0.9	3.49	9	2	10.1	0.9	11.2	0.0143	0	1.84	0.5	3.4
ENSG00000103723	AP3B2	adaptor-related protein complex 3, beta 2 subunit	nucleus|cytoplasm|Golgi apparatus|AP-3 adaptor complex|COPI-coated vesicle|clathrin-coated vesicle membrane|	intracellular protein transport|post-Golgi vesicle-mediated transport|anterograde axon cargo transport|anterograde synaptic vesicle transport|	transporter activity|	10	0.7	3.07	10	1	8.78	0.9	11.2	0.0143	0	1.84	0.3	1.9
ENSG00000133059	DSTYK	dual serine/threonine and tyrosine protein kinase	cytoplasm|	peptidyl-tyrosine phosphorylation|	protein serine/threonine kinase activity|protein serine/threonine/tyrosine kinase activity|protein tyrosine kinase activity|ATP binding|	10	0.4	1.2	10	0.8	14.8	0.8	14.4	0.0144	0	1.84	0.4	1.5
ENSG00000167840	ZNF232	zinc finger protein 232	nucleus|	transcription, DNA-templated|regulation of transcription, DNA-templated|	DNA binding|sequence-specific DNA binding transcription factor activity|metal ion binding|	10	1.2	6.64	10	0.9	3.76	1	9.58	0.0145	0	1.84	0.3	2.2
ENSG00000132142	ACACA	acetyl-CoA carboxylase alpha	mitochondrion|cytosol|cytosol|extracellular vesicular exosome|	tissue homeostasis|acetyl-CoA metabolic process|energy reserve metabolic process|fatty acid biosynthetic process|vitamin metabolic process|water-soluble vitamin metabolic process|biotin metabolic process|carnitine shuttle|triglyceride biosynthetic process|positive regulation of cellular metabolic process|long-chain fatty-acyl-CoA biosynthetic process|cellular lipid metabolic process|multicellular…	acetyl-CoA carboxylase activity|acetyl-CoA carboxylase activity|biotin carboxylase activity|protein binding|ATP binding|metal ion binding|	8	-1.5	7.14	10	-0.7	10.4	-0.9	14.3	0.0146	0	1.84	-1.9	-0.4
ENSG00000119899	SLC17A5	solute carrier family 17 (acidic sugar transporter), member 5	cytoplasm|lysosomal membrane|lysosomal membrane|plasma membrane|integral component of plasma membrane|membrane|cell junction|synaptic vesicle membrane|	ion transport|anion transport|amino acid transport|sialic acid transport|proton transport|transmembrane transport|	sugar:proton symporter activity|sialic acid transmembrane transporter activity|	8	0.7	4.15	9	2	9.78	0.9	11.1	0.0146	0	1.84	0.3	3.3
ENSG00000170854	MINA	MYC induced nuclear antigen	nucleus|transcription factor complex|nucleolus|cytoplasm|cytosol|	negative regulation of transcription from RNA polymerase II promoter|transcription, DNA-templated|ribosome biogenesis|oxidation-reduction process|	RNA polymerase II transcription factor binding transcription factor activity involved in negative regulation of transcription|metal ion binding|dioxygenase activity|	10	1.6	12.5	10	0	0	1.5	9.55	0.0146	0	1.84	0.6	3.5
ENSG00000162851	TFB2M	transcription factor B2, mitochondrial	mitochondrial matrix|mitochondrial matrix|mitochondrial nucleoid|	transcription from mitochondrial promoter|transcription from mitochondrial promoter|transcription initiation from mitochondrial promoter|transcription initiation from mitochondrial promoter|gene expression|rRNA methylation|positive regulation of transcription, DNA-templated|	rRNA (adenine-N6,N6-)-dimethyltransferase activity|transcription cofactor activity|poly(A) RNA binding|	9	1.1	16.9	10	0.4	2.83	0.9	18.1	0.0147	0	1.83	0.4	1.9
ENSG00000171861	RNMTL1	RNA methyltransferase like 1	mitochondrion|	RNA methylation|RNA processing|	RNA methyltransferase activity|poly(A) RNA binding|	9	0.5	2.67	9	0.8	16.8	0.7	18.1	0.0147	0	1.83	0.4	1.3
ENSG00000116874	WARS2	tryptophanyl tRNA synthetase 2, mitochondrial	mitochondrial matrix|	vasculogenesis|tRNA aminoacylation for protein translation|tryptophanyl-tRNA aminoacylation|gene expression|	tryptophan-tRNA ligase activity|ATP binding|	9	0.7	3.89	10	1.7	12.7	1.5	14.2	0.0147	0	1.83	0.5	2.6
ENSG00000198771	RCSD1	RCSD domain containing 1	actin filament|	skeletal muscle contraction|cellular hyperosmotic response|	actin filament binding|	10	0.8	4.31	10	0.8	8.08	0.8	12	0.0147	0	1.83	0.4	1.5
ENSG00000106462	EZH2	enhancer of zeste 2 polycomb repressive complex 2 subunit	nuclear chromatin|nucleus|nucleoplasm|cytoplasm|ESC/E(Z) complex|pronucleus|	negative regulation of transcription from RNA polymerase II promoter|chromatin organization|transcription, DNA-templated|regulation of transcription, DNA-templated|positive regulation of epithelial to mesenchymal transition|regulation of gliogenesis|cerebellar cortex development|positive regulation of Ras GTPase activity|negative regulation of transcription elongation from RNA polymerase II promo…	core promoter binding|DNA binding|chromatin binding|RNA binding|protein binding|chromatin DNA binding|histone methyltransferase activity|sequence-specific DNA binding|histone methyltransferase activity (H3-K27 specific)|	9	-0.8	6.53	7	-0.8	5.87	-0.8	12	0.0147	0	1.83	-1.6	-0.4
ENSG00000184381	PLA2G6	phospholipase A2, group VI (cytosolic, calcium-independent)	mitochondrion|cytosol|membrane|	positive regulation of protein phosphorylation|phospholipid metabolic process|chemotaxis|positive regulation of cytosolic calcium ion concentration|memory|cell death|urinary bladder smooth muscle contraction|lipid catabolic process|cardiolipin biosynthetic process|response to endoplasmic reticulum stress|positive regulation of insulin secretion involved in cellular response to glucose stimulus|ca…	phospholipase A2 activity|calmodulin binding|ATP-dependent protein binding|calcium-independent phospholipase A2 activity|	10	-1.2	10.5	10	-0.7	2.32	-1.1	12	0.0147	0	1.83	-2.1	-0.5
ENSG00000144231	POLR2D	polymerase (RNA) II (DNA directed) polypeptide D	cytoplasmic mRNA processing body|nucleus|nucleoplasm|DNA-directed RNA polymerase II, core complex|	nuclear-transcribed mRNA catabolic process, deadenylation-dependent decay|mRNA splicing, via spliceosome|DNA repair|transcription-coupled nucleotide-excision repair|nucleotide-excision repair|transcription from RNA polymerase II promoter|transcription from RNA polymerase II promoter|transcription from RNA polymerase II promoter|transcription initiation from RNA polymerase II promoter|transcriptio…	nucleotide binding|single-stranded DNA binding|single-stranded RNA binding|DNA-directed RNA polymerase activity|translation initiation factor binding|	9	-1.4	14.4	7	0.5	0.719	-1.3	12	0.0147	0	1.83	-2.5	-0.6
ENSG00000003249	DBNDD1	dysbindin (dystrobrevin binding protein 1) domain containing 1	cytoplasm|	None	None	9	1.3	3.71	8	0.8	8.54	0.9	11.1	0.0147	0	1.83	0.4	1.8
ENSG00000185347	C14ORF80	chromosome 14 open reading frame 80	None	None	None	8	0.7	10.2	8	0.4	1.71	0.6	11.1	0.0147	0	1.83	0.3	1.4
ENSG00000204779	FOXD4L5	forkhead box D4-like 5	nucleus|	regulation of transcription, DNA-templated|transcription from RNA polymerase II promoter|	sequence-specific DNA binding transcription factor activity|sequence-specific DNA binding|	10	2.2	12.5	9	0	0	1.8	9.54	0.0147	0	1.83	0.4	3.7
ENSG00000133030	MPRIP	myosin phosphatase Rho interacting protein	cytoplasm|actin cytoskeleton|	None	actin binding|protein binding|	9	0.7	3.99	10	1	10.7	0.7	14.1	0.0148	0	1.83	0.4	1.6
ENSG00000127586	CHTF18	CTF18, chromosome transmission fidelity factor 18 homolog (S. cerevisiae)	nucleus|cytoplasm|membrane|	DNA replication|cell cycle|	DNA binding|ATP binding|nucleoside-triphosphatase activity|	10	0.9	11.8	10	1	6.57	1	18	0.0149	0	1.83	0.5	1.5
ENSG00000125629	INSIG2	insulin induced gene 2	endoplasmic reticulum membrane|SREBP-SCAP-Insig complex|	triglyceride metabolic process|cholesterol biosynthetic process|negative regulation of steroid biosynthetic process|response to insulin|SREBP signaling pathway|inner ear morphogenesis|middle ear morphogenesis|small molecule metabolic process|negative regulation of fatty acid biosynthetic process|palate development|cranial suture morphogenesis|response to fatty acid|	protein binding|transcription factor binding|	10	0.7	8.74	9	0.5	10.2	0.6	18	0.0149	0	1.83	0.3	1
ENSG00000018510	AGPS	alkylglycerone phosphate synthase	nucleolus|mitochondrion|peroxisome|peroxisomal membrane|peroxisomal matrix|membrane|intracellular membrane-bounded organelle|	lipid biosynthetic process|ether lipid biosynthetic process|ether lipid biosynthetic process|ether lipid biosynthetic process|cellular lipid metabolic process|small molecule metabolic process|oxidation-reduction process|	alkylglycerone-phosphate synthase activity|UDP-N-acetylmuramate dehydrogenase activity|FAD binding|	9	0.6	5.52	10	0.6	12.8	0.6	18	0.0149	0	1.83	0.3	1.1
ENSG00000113163	COL4A3BP	collagen, type IV, alpha 3 (Goodpasture antigen) binding protein	nucleus|mitochondrion|endoplasmic reticulum membrane|Golgi apparatus|cytosol|perinuclear region of cytoplasm|	cell morphogenesis|in utero embryonic development|heart morphogenesis|protein phosphorylation|sphingolipid metabolic process|ceramide metabolic process|muscle contraction|immune response|endoplasmic reticulum organization|signal transduction|cell proliferation|sphingolipid biosynthetic process|response to endoplasmic reticulum stress|ER to Golgi ceramide transport|ER to Golgi ceramide transport|s…	protein kinase activity|protein binding|ceramide transporter activity|phosphatidylinositol-4-phosphate binding|ceramide binding|	8	1.1	8	9	0.7	4.05	0.8	11	0.0149	0	1.83	0.4	1.7
ENSG00000184634	MED12	mediator complex subunit 12	nucleus|nucleoplasm|membrane|mediator complex|	neural tube closure|transcription initiation from RNA polymerase II promoter|transcription initiation from RNA polymerase II promoter|heart development|gene expression|oligodendrocyte development|Schwann cell development|stem cell maintenance|negative regulation of Wnt signaling pathway|intracellular steroid hormone receptor signaling pathway|androgen receptor signaling pathway|positive regulatio…	RNA polymerase II distal enhancer sequence-specific DNA binding|RNA polymerase II transcription cofactor activity|RNA polymerase II transcription factor binding transcription factor activity involved in positive regulation of transcription|chromatin binding|transcription cofactor activity|transcription coactivator activity|receptor activity|protein binding|beta-catenin binding|protein C-terminus …	9	-1.3	7.29	9	-0.8	4.22	-1	9.49	0.0149	0	1.83	-2.6	-0.3
ENSG00000099797	TECR	trans-2,3-enoyl-CoA reductase	nucleus|endoplasmic reticulum|endoplasmic reticulum membrane|integral component of endoplasmic reticulum membrane|	triglyceride biosynthetic process|fatty acid elongation|long-chain fatty-acyl-CoA biosynthetic process|very long-chain fatty acid biosynthetic process|cellular lipid metabolic process|small molecule metabolic process|oxidation-reduction process|	oxidoreductase activity, acting on the CH-CH group of donors|	10	0.6	6.97	10	1.1	12.5	0.9	17.9	0.0151	0	1.82	0.5	1.5
ENSG00000135409	AMHR2	anti-Mullerian hormone receptor, type II	integral component of plasma membrane|	Mullerian duct regression|protein phosphorylation|signal transduction|transforming growth factor beta receptor signaling pathway|sex differentiation|sex differentiation|signal transduction by phosphorylation|	receptor signaling protein serine/threonine kinase activity|receptor activity|transforming growth factor beta receptor activity, type II|protein binding|ATP binding|hormone binding|metal ion binding|	10	-2.1	17	10	0.1	0.00315	-2.1	13.8	0.0151	0	1.82	-3.8	-0.4
ENSG00000127804	METTL16	methyltransferase like 16	None	methylation|	methyltransferase activity|poly(A) RNA binding|	9	1.5	12.9	8	0.4	0.449	1.2	11	0.0151	0	1.82	0.5	2.5
ENSG00000149480	MTA2	metastasis associated 1 family, member 2	histone deacetylase complex|nuclear chromatin|nucleus|transcription factor complex|membrane|NuRD complex|protein complex|	negative regulation of transcription from RNA polymerase II promoter|DNA methylation|chromatin assembly or disassembly|histone deacetylation|ATP-dependent chromatin remodeling|positive regulation of transcription from RNA polymerase II promoter|	RNA polymerase II core promoter proximal region sequence-specific DNA binding|RNA polymerase II distal enhancer sequence-specific DNA binding|transcription factor binding transcription factor activity|RNA polymerase II transcription factor binding|RNA polymerase II repressing transcription factor binding|sequence-specific DNA binding transcription factor activity|histone deacetylase activity|prot…	10	1	5.58	10	0.7	4.45	0.9	9.45	0.0151	0	1.82	0.3	1.6
ENSG00000140382	HMG20A	high mobility group 20A	nucleus|	negative regulation of transcription from RNA polymerase II promoter|chromatin organization|transcription, DNA-templated|regulation of transcription, DNA-templated|chromatin modification|negative regulation of neuron differentiation|	DNA binding|sequence-specific DNA binding transcription factor activity|protein binding|protein heterodimerization activity|	9	-1.2	4.32	9	-1	5.63	-1	9.42	0.0153	0	1.82	-2.1	-0.4
ENSG00000007306	CEACAM7	carcinoembryonic antigen-related cell adhesion molecule 7	plasma membrane|integral component of membrane|anchored component of membrane|	None	None	10	1.1	6.74	0	0	0	1.1	6.55	0.0153	0	1.82	0.1	2
ENSG00000186523	FAM86B1	family with sequence similarity 86, member B1	None	None	None	1	-0.3	0.0667	3	1.6	3.97	1.6	3.4	0.0153	0	1.82	-0.9	3
ENSG00000204256	BRD2	bromodomain containing 2	nucleus|cytoplasm|	nucleosome assembly|transcription, DNA-templated|regulation of transcription from RNA polymerase II promoter|spermatogenesis|chromatin modification|	chromatin binding|protein binding|lysine-acetylated histone binding|	10	-0.6	5.55	10	-0.7	8.54	-0.6	13.6	0.0154	0	1.81	-1.3	-0.4
ENSG00000204386	NEU1	sialidase 1 (lysosomal sialidase)	lysosome|lysosomal membrane|plasma membrane|cytoplasmic membrane-bounded vesicle|cell junction|lysosomal lumen|intracellular membrane-bounded organelle|extracellular vesicular exosome|	sphingolipid metabolic process|glycosphingolipid metabolic process|oligosaccharide catabolic process|lipid catabolic process|small molecule metabolic process|	exo-alpha-sialidase activity|exo-alpha-(2->3)-sialidase activity|exo-alpha-(2->6)-sialidase activity|exo-alpha-(2->8)-sialidase activity|	10	0.6	6.98	10	0.7	7.04	0.6	13.5	0.0154	0	1.81	0.3	1.2
ENSG00000162961	DPY30	dpy-30 homolog (C. elegans)	nucleus|Golgi apparatus|trans-Golgi network|histone methyltransferase complex|Set1C/COMPASS complex|	transcription, DNA-templated|regulation of transcription, DNA-templated|endosomal transport|histone H3-K4 methylation|	protein binding|identical protein binding|protein homodimerization activity|	10	0.8	11	10	0.4	1.48	0.7	10.9	0.0154	0	1.81	0.3	1.3
ENSG00000110497	AMBRA1	autophagy/beclin-1 regulator 1	cytoplasm|autophagic vacuole|axoneme|cytoplasmic vesicle|	autophagy|negative regulation of cell proliferation|neural tube development|cell differentiation|negative regulation of neuron apoptotic process|	protein binding|	10	0.7	10.1	10	0.5	1.49	0.6	10.9	0.0154	0	1.81	0.2	1.3
ENSG00000107815	C10ORF2	chromosome 10 open reading frame 2	mitochondrial nucleoid|	mitochondrial DNA replication|mitochondrial DNA replication|DNA unwinding involved in DNA replication|transcription from mitochondrial promoter|cell death|protein hexamerization|protein homooligomerization|	protease binding|single-stranded DNA binding|ATP binding|5'-3' DNA helicase activity|	10	0.3	0.57	10	1.4	20.3	1.3	17.7	0.0155	0	1.81	0.7	2.4
ENSG00000129270	MMP28	matrix metallopeptidase 28	proteinaceous extracellular matrix|	proteolysis|	metalloendopeptidase activity|calcium ion binding|zinc ion binding|	10	-1.6	2.98	9	-0.9	10.9	-0.9	13.4	0.0156	0	1.81	-2.1	-0.5
ENSG00000158528	PPP1R9A	protein phosphatase 1, regulatory subunit 9A	cell junction|filopodium|growth cone|cortical actin cytoskeleton|dendritic spine|synapse|	actin filament organization|calcium-mediated signaling|neuron projection development|	actin binding|protein binding|	10	-1.8	7.12	10	-1.8	6.65	-1.8	13.4	0.0156	0	1.81	-2.9	-1.1
ENSG00000145386	CCNA2	cyclin A2	female pronucleus|male pronucleus|nucleus|nucleoplasm|cytoplasm|	regulation of cyclin-dependent protein serine/threonine kinase activity|G2/M transition of mitotic cell cycle|mitotic cell cycle|mitotic nuclear division|mitotic G2 DNA damage checkpoint|Ras protein signal transduction|regulation of G2/M transition of mitotic cell cycle|organ regeneration|response to estradiol|response to glucagon|positive regulation of transcription, DNA-templated|positive regul…	protein binding|protein kinase binding|	9	1.6	3.12	10	0.9	10.1	1	11.8	0.0156	0	1.81	0.4	2.2
ENSG00000124900	TRIM51	tripartite motif-containing 51	intracellular|	None	zinc ion binding|	9	1.2	1.83	10	1.5	9.56	1.4	10.8	0.0156	0	1.81	0.7	2.8
ENSG00000182472	CAPN12	calpain 12	cytoplasm|	proteolysis|	calcium-dependent cysteine-type endopeptidase activity|calcium ion binding|	9	0.5	0.418	9	1.4	12.1	1.4	10.8	0.0156	0	1.81	0.4	2.5
ENSG00000069329	VPS35	vacuolar protein sorting 35 homolog (S. cerevisiae)	lysosomal membrane|endosome|cytosol|cytosol|retromer complex|extracellular vesicular exosome|	cell death|protein transport|retrograde transport, endosome to Golgi|	protein binding|	10	0.9	4.02	10	0.9	7.15	0.9	10.8	0.0156	0	1.81	0.3	1.8
ENSG00000107187	LHX3	LIM homeobox 3	nucleus|transcription factor complex|	placenta development|transcription from RNA polymerase II promoter|motor neuron axon guidance|organ morphogenesis|spinal cord motor neuron cell fate specification|ventral spinal cord interneuron specification|medial motor column neuron differentiation|spinal cord association neuron differentiation|pituitary gland development|lung development|negative regulation of apoptotic process|positive regul…	RNA polymerase II transcription factor binding transcription factor activity|sequence-specific DNA binding transcription factor activity|zinc ion binding|sequence-specific DNA binding|	10	-1.1	2.92	10	-1.5	7.05	-1.3	9.36	0.0156	0	1.81	-2.8	-0.5
ENSG00000204316	MRPL38	mitochondrial ribosomal protein L38	mitochondrion|ribosome|	None	None	10	0.9	4.39	10	1	13.6	1	17.6	0.0157	0	1.8	0.5	1.6
ENSG00000108510	MED13	mediator complex subunit 13	nucleus|nucleoplasm|membrane|mediator complex|	transcription initiation from RNA polymerase II promoter|transcription initiation from RNA polymerase II promoter|gene expression|intracellular steroid hormone receptor signaling pathway|androgen receptor signaling pathway|positive regulation of transcription, DNA-templated|positive regulation of transcription from RNA polymerase II promoter|	RNA polymerase II transcription cofactor activity|transcription cofactor activity|transcription coactivator activity|receptor activity|ligand-dependent nuclear receptor transcription coactivator activity|vitamin D receptor binding|thyroid hormone receptor binding|	10	-1.4	2.45	10	-1.2	7.22	-1.3	9.32	0.0157	0	1.8	-2.3	-0.3
ENSG00000127463	EMC1	ER membrane protein complex subunit 1	integral component of membrane|ER membrane protein complex|	None	None	10	0.8	2.97	9	0.8	14.9	0.8	17.5	0.0159	0	1.8	0.4	1.3
ENSG00000124571	XPO5	exportin 5	nucleus|nucleoplasm|cytoplasm|cytosol|	protein export from nucleus|gene expression|gene silencing by RNA|	tRNA binding|RNA binding|protein binding|Ran GTPase binding|protein transporter activity|poly(A) RNA binding|	9	1.5	5.32	9	0.8	5.06	1	9.28	0.0159	0	1.8	0.4	2.2
ENSG00000136758	YME1L1	YME1-like 1 ATPase	mitochondrial inner membrane|membrane|integral component of membrane|	misfolded or incompletely synthesized protein catabolic process|mitochondrion organization|cell proliferation|	metalloendopeptidase activity|ATP binding|nucleoside-triphosphatase activity|metal ion binding|	9	0.8	3.16	10	1.4	8.3	1.3	10.7	0.016	0	1.8	0.6	2
ENSG00000255622	PCDHB17	protocadherin beta 17 pseudogene	None	None	None	7	-0.2	0.169	10	1.4	5.42	1.3	3.35	0.016	0	1.8	-0.4	2.9
ENSG00000117155	SSX2IP	synovial sarcoma, X breakpoint 2 interacting protein	nucleus|cell-cell adherens junction|cell leading edge|centriolar satellite|protein complex|	cell adhesion|regulation of Rac protein signal transduction|centrosome organization|regulation of cell motility|	protein binding|protein domain specific binding|	10	1.7	20.7	10	0	0	1.7	17.4	0.0161	0	1.79	0.3	2.8
ENSG00000143479	DYRK3	dual-specificity tyrosine-(Y)-phosphorylation regulated kinase 3	nucleus|	protein phosphorylation|peptidyl-tyrosine phosphorylation|erythrocyte differentiation|	magnesium ion binding|protein kinase activity|protein serine/threonine kinase activity|protein serine/threonine/tyrosine kinase activity|protein tyrosine kinase activity|ATP binding|	10	-0.9	7.53	10	-1.1	5.86	-1	13	0.0161	0	1.79	-1.8	-0.5
ENSG00000103111	MON1B	MON1 secretory trafficking family member B	None	None	protein binding|	9	0.6	8.5	9	0.4	3.16	0.5	10.7	0.0161	0	1.79	0.2	1.8
ENSG00000171476	HOPX	HOP homeobox	nucleus|	negative regulation of transcription from RNA polymerase II promoter|trophectodermal cell differentiation|transcription, DNA-templated|heart development|regulation of heart contraction|histone deacetylation|regulation of protein binding|positive regulation of skeletal muscle tissue regeneration|negative regulation of cell differentiation|lung alveolus development|positive regulation of striated m…	sequence-specific DNA binding transcription factor activity|sequence-specific DNA binding|	10	0.3	0.543	10	-1.9	10.7	-1.9	9.25	0.0161	0	1.79	-3.8	-1
ENSG00000067225	PKM	pyruvate kinase, muscle	nucleus|cytoplasm|mitochondrion|cytosol|cytosol|plasma membrane|cilium|extracellular vesicular exosome|	carbohydrate metabolic process|glucose metabolic process|glycolytic process|glycolytic process|programmed cell death|phosphorylation|small molecule metabolic process|	magnesium ion binding|pyruvate kinase activity|protein binding|ATP binding|MHC class II protein complex binding|potassium ion binding|poly(A) RNA binding|	8	-1.3	6.74	10	-0.8	7.58	-1	12.9	0.0163	0	1.79	-1.7	-0.4
ENSG00000116455	WDR77	WD repeat domain 77	nucleus|nucleus|cytoplasm|cytoplasm|Golgi apparatus|cytosol|cytosol|methylosome|	spliceosomal snRNP assembly|regulation of transcription from RNA polymerase II promoter|positive regulation of cell proliferation|gene expression|RNA metabolic process|ncRNA metabolic process|secretory columnal luminar epithelial cell differentiation involved in prostate glandular acinus development|negative regulation of epithelial cell proliferation involved in prostate gland development|	protein binding|ligand-dependent nuclear receptor transcription coactivator activity|	7	0.7	7.54	8	0.9	3.76	0.7	10.6	0.0165	0	1.78	0.3	1.5
ENSG00000108448	TRIM16L	tripartite motif containing 16-like	cytoplasm|	None	None	10	0.5	3.47	10	0.8	8.73	0.6	10.6	0.0165	0	1.78	0.3	1.3
ENSG00000185507	IRF7	interferon regulatory factor 7	nucleus|nucleoplasm|cytoplasm|cytosol|endosome membrane|	negative regulation of transcription from RNA polymerase II promoter|toll-like receptor signaling pathway|MyD88-independent toll-like receptor signaling pathway|regulation of adaptive immune response|transcription from RNA polymerase II promoter|cellular response to DNA damage stimulus|response to virus|immunoglobulin mediated immune response|establishment of viral latency|cytokine-mediated signa…	RNA polymerase II core promoter sequence-specific DNA binding|RNA polymerase II core promoter proximal region sequence-specific DNA binding transcription factor activity|DNA binding|protein binding|	8	1.2	5.05	9	0.7	5.02	1.1	9.16	0.0165	0	1.78	0.4	2.2
ENSG00000129562	DAD1	defender against cell death 1	endoplasmic reticulum membrane|oligosaccharyltransferase complex|oligosaccharyltransferase complex|membrane|integral component of membrane|extracellular vesicular exosome|	blastocyst development|protein glycosylation|apoptotic process|response to nutrient|protein N-linked glycosylation via asparagine|protein N-linked glycosylation via asparagine|response to drug|negative regulation of apoptotic process|post-translational protein modification|cellular protein metabolic process|	oligosaccharyl transferase activity|dolichyl-diphosphooligosaccharide-protein glycotransferase activity|	6	1	4.02	7	1.8	8.2	1.5	10.5	0.0166	0	1.78	0.7	2.8
ENSG00000090581	GNPTG	N-acetylglucosamine-1-phosphate transferase, gamma subunit	Golgi membrane|Golgi apparatus|extracellular vesicular exosome|	N-glycan processing to lysosome|carbohydrate phosphorylation|	protein homodimerization activity|	10	0.6	5.81	10	0.9	5.57	0.7	10.5	0.0166	0	1.78	0.3	1.7
ENSG00000255692	RP1-127H14.3	N/A	None	None	None	10	1.2	6.29	2	0.7	0.83	1.2	6.35	0.0166	0	1.78	0.2	2.7
ENSG00000178093	TSSK6	testis-specific serine kinase 6	nucleus|	protein phosphorylation|multicellular organismal development|sperm chromatin condensation|	magnesium ion binding|protein serine/threonine kinase activity|protein binding|ATP binding|	10	0.4	1.63	10	1.2	13.5	1.1	12.7	0.0167	0	1.78	-0.7	2
ENSG00000113578	FGF1	fibroblast growth factor 1 (acidic)	extracellular region|extracellular region|proteinaceous extracellular matrix|extracellular space|nucleus|cytosol|cell cortex|	angiogenesis|organ induction|positive regulation of protein phosphorylation|signal transduction|epidermal growth factor receptor signaling pathway|multicellular organismal development|positive regulation of cell proliferation|insulin receptor signaling pathway|fibroblast growth factor receptor signaling pathway|fibroblast growth factor receptor signaling pathway|fibroblast growth factor receptor …	fibroblast growth factor receptor binding|protein binding|growth factor activity|heparin binding|Hsp70 protein binding|S100 protein binding|	10	0.6	5.34	10	0.9	7.2	0.7	11.5	0.0167	0	1.78	0.3	1.3
ENSG00000072364	AFF4	AF4/FMR2 family, member 4	nucleus|nucleolus|mitochondrion|	regulation of transcription, DNA-templated|transcription from RNA polymerase II promoter|spermatid development|	sequence-specific DNA binding transcription factor activity|protein binding|	9	-1.4	8.48	10	-0.6	4.27	-0.8	11.5	0.0167	0	1.78	-1.9	-0.3
ENSG00000119686	FLVCR2	feline leukemia virus subgroup C cellular receptor family, member 2	plasma membrane|integral component of membrane|	heme transport|transmembrane transport|	heme transporter activity|heme binding|	10	0.2	0.0064	10	-2	24.2	-2	20.7	0.0169	0	1.77	-4	-0.8
ENSG00000166135	HIF1AN	hypoxia inducible factor 1, alpha subunit inhibitor	nucleus|nucleus|cytoplasm|cytosol|perinuclear region of cytoplasm|	transcription, DNA-templated|peptidyl-histidine hydroxylation|peptidyl-aspartic acid hydroxylation|peptidyl-asparagine hydroxylation|peptidyl-asparagine hydroxylation|positive regulation of myoblast differentiation|negative regulation of Notch signaling pathway|oxidation-reduction process|regulation of transcription from RNA polymerase II promoter in response to hypoxia|negative regulation of tra…	Notch binding|iron ion binding|protein binding|zinc ion binding|oxidoreductase activity, acting on paired donors, with incorporation or reduction of molecular oxygen, 2-oxoglutarate as one donor, and incorporation of one atom each of oxygen into both donors|oxygen sensor activity|carboxylic acid binding|peptidyl-histidine dioxygenase activity|peptidyl-asparagine 3-dioxygenase activity|peptidyl-as…	10	-0.8	6.61	9	-0.9	6.45	-0.8	12.6	0.0169	0	1.77	-1.6	-0.4
ENSG00000099364	FBXL19	F-box and leucine-rich repeat protein 19	SCF ubiquitin ligase complex|	proteasome-mediated ubiquitin-dependent protein catabolic process|	DNA binding|zinc ion binding|	9	1.1	11.6	9	-1.1	3.45	1	10.4	0.0169	0	1.77	0.4	2.4
ENSG00000136897	MRPL50	mitochondrial ribosomal protein L50	mitochondrion|ribosome|	None	None	8	1.5	10.6	8	0.7	8	0.8	17	0.017	0	1.77	0.4	1.9
ENSG00000115993	TRAK2	trafficking protein, kinesin binding 2	nucleus|cytoplasm|mitochondrion|early endosome|plasma membrane|	regulation of transcription from RNA polymerase II promoter|protein O-linked glycosylation|protein targeting|	receptor binding|protein binding|enzyme binding|GABA receptor binding|	10	0.3	1.18	10	0.6	16.7	0.6	17	0.017	0	1.77	0.3	1.1
ENSG00000104131	EIF3J	eukaryotic translation initiation factor 3, subunit J	cytosol|eukaryotic translation initiation factor 3 complex|eukaryotic 43S preinitiation complex|eukaryotic 48S preinitiation complex|	formation of translation preinitiation complex|translation|translational initiation|translational initiation|regulation of translational initiation|gene expression|cellular protein metabolic process|	translation initiation factor activity|protein binding|	9	-1.4	6.5	5	-0.9	3.12	-1	9.08	0.017	0	1.77	-2.4	-0.4
ENSG00000239998	LILRA2	leukocyte immunoglobulin-like receptor, subfamily A (with TM domain), member 2	integral component of membrane|	immune system process|defense response|signal transduction|	antigen binding|receptor activity|	10	0.9	6.95	1	0	0	0.9	6.3	0.017	0	1.77	0.2	1.9
ENSG00000040531	CTNS	cystinosin, lysosomal cystine transporter	lysosome|lysosomal membrane|lysosomal membrane|late endosome|plasma membrane|integral component of membrane|intracellular membrane-bounded organelle|intermediate filament cytoskeleton|extracellular vesicular exosome|	cellular amino acid metabolic process|glutathione metabolic process|brain development|long-term memory|grooming behavior|adult walking behavior|visual learning|L-cystine transport|L-cystine transport|L-cystine transport|ATP metabolic process|compound eye corneal lens development|cognition|	L-cystine transmembrane transporter activity|L-cystine transmembrane transporter activity|	10	0.7	4.59	10	1.9	8.79	0.8	12.5	0.0171	0	1.77	0.4	2.4
ENSG00000025770	NCAPH2	non-SMC condensin II complex, subunit H2	nucleoplasm|chromosome|membrane|	mitotic cell cycle|chromosome condensation|	protein binding|	8	-0.2	0.192	6	1.3	13.9	1.2	11.4	0.0171	0	1.77	0.6	2.7
ENSG00000221829	FANCG	Fanconi anemia, complementation group G	nucleoplasm|nucleolus|cytoplasm|mitochondrion|plasma membrane|Fanconi anaemia nuclear complex|	cell cycle checkpoint|ovarian follicle development|DNA repair|mitochondrion organization|spermatid development|response to radiation|	damaged DNA binding|protein binding|	10	0.4	2.44	10	1.1	10.4	0.9	11.4	0.0171	0	1.77	0.4	1.6
ENSG00000177889	UBE2N	ubiquitin-conjugating enzyme E2N	ubiquitin ligase complex|nucleus|cytoplasm|cytoplasm|cytosol|UBC13-MMS2 complex|UBC13-UEV1A complex|protein complex|extracellular vesicular exosome|	double-strand break repair via homologous recombination|DNA double-strand break processing|toll-like receptor signaling pathway|MyD88-dependent toll-like receptor signaling pathway|regulation of DNA repair|postreplication repair|cellular protein modification process|proteolysis|ubiquitin-dependent protein catabolic process|protein ubiquitination|protein ubiquitination|histone ubiquitination|cytok…	ubiquitin-protein transferase activity|protein binding|ATP binding|acid-amino acid ligase activity|ubiquitin binding|poly(A) RNA binding|	8	1.2	9.98	9	0.5	2.81	0.8	11.4	0.0171	0	1.77	0.3	2
ENSG00000100425	BRD1	bromodomain containing 1	nucleus|nucleus|MOZ/MORF histone acetyltransferase complex|	histone H3 acetylation|	zinc ion binding|histone binding|	9	0.5	3.31	9	0.9	9.33	0.7	11.4	0.0171	0	1.77	0.3	1.4
ENSG00000173166	RAPH1	Ras association (RalGDS/AF-6) and pleckstrin homology domains 1	cytoplasm|cytoskeleton|plasma membrane|lamellipodium|filopodium|	cell-matrix adhesion|signal transduction|axon extension|	None	9	-0.7	1.28	9	1.1	17.4	1.1	16.9	0.0172	0	1.76	0.7	1.8
ENSG00000211950	IGHV1-24	immunoglobulin heavy variable 1-24	None	None	None	10	0.4	1.44	5	0.6	5.46	0.6	6.26	0.0173	0	1.76	0.1	1.7
ENSG00000263563	UBBP4	ubiquitin B pseudogene 4	None	None	None	9	1.5	4.35	9	-1.1	5.33	-1	3.26	0.0173	0	1.76	-3.1	2.5
ENSG00000184206	GOLGA6L4	golgin A6 family-like 4	None	None	None	7	1.3	3.02	8	1.6	14.4	1.4	16.8	0.0174	0	1.76	0.9	2.7
ENSG00000158042	MRPL17	mitochondrial ribosomal protein L17	mitochondrial inner membrane|ribosome|	translation|	structural constituent of ribosome|protein domain specific binding|	10	0.4	1.34	10	0.6	16.1	0.6	16.8	0.0174	0	1.76	0.4	1.2
ENSG00000184014	DENND5A	DENN/MADD domain containing 5A	Golgi apparatus|membrane|	positive regulation of Rab GTPase activity|	Rab guanyl-nucleotide exchange factor activity|Rab GTPase binding|	10	1.1	6.27	10	0.6	6.25	0.9	10.4	0.0174	0	1.76	0.2	1.5
ENSG00000171471	MAP1LC3B2	microtubule-associated protein 1 light chain 3 beta 2	autophagic vacuole membrane|microtubule|endomembrane system|cytoplasmic vesicle|	autophagy|	None	8	0.6	2.97	8	0.8	8.18	0.7	10.4	0.0174	0	1.76	0.3	1.4
ENSG00000137713	PPP2R1B	protein phosphatase 2, regulatory subunit A, beta	membrane raft|	apoptotic process involved in morphogenesis|positive regulation of extrinsic apoptotic signaling pathway in absence of ligand|	protein binding|	10	1.1	4.95	10	0.9	7.91	1	12.2	0.0175	0	1.76	0.4	1.8
ENSG00000141252	VPS53	vacuolar protein sorting 53 homolog (S. cerevisiae)	GARP complex|endosome membrane|	protein transport|	protein binding|	7	1.3	8.33	9	0.8	2.88	0.9	10.2	0.0175	0	1.76	0.4	2.3
ENSG00000074603	DPP8	dipeptidyl-peptidase 8	nucleus|cytoplasm|cytoplasm|membrane|	proteolysis|immune response|	serine-type peptidase activity|dipeptidyl-peptidase activity|	8	-1.6	12.8	9	0.6	2.34	-1.6	10.2	0.0175	0	1.76	-2.8	-0.3
ENSG00000179055	OR13D1	olfactory receptor, family 13, subfamily D, member 1	plasma membrane|integral component of membrane|	G-protein coupled receptor signaling pathway|detection of chemical stimulus involved in sensory perception of smell|	G-protein coupled receptor activity|olfactory receptor activity|	9	0.5	7.29	3	0	0	0.5	6.23	0.0175	0	1.76	0.2	2.9
ENSG00000101460	MAP1LC3A	microtubule-associated protein 1 light chain 3 alpha	autophagic vacuole membrane|late endosome|autophagic vacuole|cytosol|microtubule|organelle membrane|cytoplasmic vesicle|	autophagic vacuole assembly|mitochondrion degradation|	protein binding|phospholipid binding|phosphatidylethanolamine binding|	10	0.6	4.33	10	1.6	8.62	1.1	11.3	0.0176	0	1.75	0.4	2.3
ENSG00000075292	ZNF638	zinc finger protein 638	nucleus|nucleoplasm|cytoplasm|nuclear speck|intracellular membrane-bounded organelle|	transcription, DNA-templated|regulation of transcription, DNA-templated|RNA splicing|	nucleotide binding|double-stranded DNA binding|RNA binding|zinc ion binding|poly(A) RNA binding|	10	1.6	8.51	7	-1.1	7.95	-1.1	8.98	0.0176	0	1.75	-3	2.6
ENSG00000121680	PEX16	peroxisomal biogenesis factor 16	peroxisome|peroxisomal membrane|integral component of peroxisomal membrane|integral component of peroxisomal membrane|endoplasmic reticulum|endoplasmic reticulum membrane|membrane|	protein targeting to peroxisome|peroxisome organization|peroxisome membrane biogenesis|protein import into peroxisome matrix|protein to membrane docking|ER-dependent peroxisome organization|protein import into peroxisome membrane|protein localization to endoplasmic reticulum|	protein binding|protein C-terminus binding|	9	1.2	14.3	10	0.7	4.02	1	16.7	0.0177	0	1.75	0.6	1.7
ENSG00000198563	DDX39B	DEAD (Asp-Glu-Ala-Asp) box polypeptide 39B	transcription export complex|nucleus|spliceosomal complex|U4 snRNP|U6 snRNP|cytoplasm|nuclear speck|	spliceosomal complex assembly|mRNA splicing, via spliceosome|ATP catabolic process|ATP catabolic process|mRNA export from nucleus|mRNA export from nucleus|RNA splicing|RNA secondary structure unwinding|positive regulation of DNA-templated transcription, elongation|viral mRNA export from host cell nucleus|negative regulation of DNA damage checkpoint|	ATP-dependent RNA helicase activity|protein binding|ATP binding|RNA-dependent ATPase activity|U6 snRNA binding|U4 snRNA binding|ATP-dependent protein binding|poly(A) RNA binding|	10	-1.2	7.2	8	-0.7	6.13	-1	12.1	0.0177	0	1.75	-1.9	-0.4
ENSG00000132964	CDK8	cyclin-dependent kinase 8	nucleus|nucleoplasm|mediator complex|	transcription, DNA-templated|transcription initiation from RNA polymerase II promoter|protein phosphorylation|transforming growth factor beta receptor signaling pathway|Notch signaling pathway|gene expression|positive regulation of transcription from RNA polymerase II promoter|regulation of cell cycle|	protein kinase activity|cyclin-dependent protein serine/threonine kinase activity|protein binding|ATP binding|RNA polymerase II carboxy-terminal domain kinase activity|	9	-0.1	0.119	9	-1.6	13.9	-1.3	12.1	0.0177	0	1.75	-2.8	-0.7
ENSG00000116350	SRSF4	serine/arginine-rich splicing factor 4	nucleus|nucleoplasm|nuclear speck|	RNA splicing, via transesterification reactions|mRNA splicing, via spliceosome|transcription from RNA polymerase II promoter|termination of RNA polymerase II transcription|mRNA processing|mRNA export from nucleus|RNA splicing|gene expression|mRNA 3'-end processing|negative regulation of mRNA splicing, via spliceosome|	nucleotide binding|poly(A) RNA binding|	10	-1.5	9.67	10	-0.6	1.17	-1	8.96	0.0177	0	1.75	-2.5	-0.5
ENSG00000110717	NDUFS8	NADH dehydrogenase (ubiquinone) Fe-S protein 8, 23kDa (NADH-coenzyme Q reductase)	mitochondrion|mitochondrial inner membrane|mitochondrial respiratory chain complex I|mitochondrial respiratory chain complex I|mitochondrial respiratory chain complex I|	mitochondrial electron transport, NADH to ubiquinone|response to oxidative stress|respiratory electron transport chain|mitochondrial respiratory chain complex I assembly|cellular metabolic process|small molecule metabolic process|	NADH dehydrogenase activity|NADH dehydrogenase (ubiquinone) activity|NADH dehydrogenase (ubiquinone) activity|metal ion binding|4 iron, 4 sulfur cluster binding|	10	1.2	10.4	10	-0.7	2.83	1.2	12	0.0178	0	1.75	0.6	2.2
ENSG00000105810	CDK6	cyclin-dependent kinase 6	cyclin-dependent protein kinase holoenzyme complex|ruffle|nucleus|cytoplasm|cytosol|	G1/S transition of mitotic cell cycle|mitotic cell cycle|positive regulation of cell-matrix adhesion|type B pancreatic cell development|protein phosphorylation|cell cycle arrest|negative regulation of cell proliferation|response to virus|regulation of gene expression|regulation of gene expression|astrocyte development|dentate gyrus development|lateral ventricle development|gliogenesis|cell dediff…	cyclin-dependent protein serine/threonine kinase activity|protein binding|ATP binding|cyclin binding|	10	1.2	7.75	10	0.6	6.53	0.7	12	0.0178	0	1.75	0.3	1.6
ENSG00000060069	CTDP1	CTD (carboxy-terminal domain, RNA polymerase II, polypeptide A) phosphatase, subunit 1	spindle pole|nucleus|nucleoplasm|cytoplasm|centrosome|spindle|actin cytoskeleton|midbody|spindle midzone|	transcription from RNA polymerase II promoter|transcription elongation from RNA polymerase II promoter|protein dephosphorylation|exit from mitosis|gene expression|viral process|positive regulation of viral transcription|	DNA-directed RNA polymerase activity|CTD phosphatase activity|	7	-1.3	3.67	8	-1.1	8.74	-1.2	12	0.0178	0	1.75	-2.2	-0.5
ENSG00000178950	GAK	cyclin G associated kinase	Golgi apparatus|focal adhesion|membrane|intracellular membrane-bounded organelle|perinuclear region of cytoplasm|	protein phosphorylation|cell cycle|	protein serine/threonine kinase activity|protein binding|ATP binding|	10	0.6	5.95	10	1	6.5	0.7	11.9	0.018	0	1.74	0.3	1.5
ENSG00000167965	MLST8	MTOR associated protein, LST8 homolog (S. cerevisiae)	cytoplasm|cytosol|	epidermal growth factor receptor signaling pathway|insulin receptor signaling pathway|fibroblast growth factor receptor signaling pathway|positive regulation of actin filament polymerization|T cell costimulation|positive regulation of TOR signaling|regulation of Rac GTPase activity|regulation of actin cytoskeleton organization|Fc-epsilon receptor signaling pathway|innate immune response|neurotrop…	protein binding|	10	-0.4	1	10	-0.7	9.48	-0.7	10.1	0.018	0	1.74	-1.4	-0.3
ENSG00000164754	RAD21	RAD21 homolog (S. pombe)	chromosome, centromeric region|nucleus|nucleoplasm|chromosome|cytosol|cohesin complex|membrane|nuclear meiotic cohesin complex|	mitotic cell cycle|double-strand break repair|DNA recombination|regulation of transcription from RNA polymerase II promoter|apoptotic process|chromosome segregation|mitotic nuclear division|reciprocal meiotic recombination|protein localization to chromatin|	protein binding|	10	1.2	8.54	10	1.1	3.03	1.2	11.2	0.0181	0	1.74	0.5	1.9
ENSG00000100345	MYH9	myosin, heavy chain 9, non-muscle	stress fiber|ruffle|immunological synapse|uropod|nucleus|cytoplasm|spindle|actomyosin contractile ring|cytosol|plasma membrane|plasma membrane|cell-cell adherens junction|COP9 signalosome|integrin complex|actin cytoskeleton|membrane|myosin II complex|cortical cytoskeleton|cell leading edge|neuromuscular junction|cleavage furrow|actomyosin|protein complex|extracellular vesicular exosome|myosin II …	meiotic spindle organization|cytokinesis|angiogenesis|in utero embryonic development|establishment of T cell polarity|ATP catabolic process|membrane protein ectodomain proteolysis|integrin-mediated signaling pathway|axon guidance|myoblast fusion|regulation of cell shape|protein transport|single organismal cell-cell adhesion|actin filament-based movement|platelet formation|monocyte differentiation…	microfilament motor activity|motor activity|actin binding|protein binding|calmodulin binding|ATP binding|ATPase activity|actin-dependent ATPase activity|actin-dependent ATPase activity|protein homodimerization activity|protein anchor|ADP binding|poly(A) RNA binding|actin filament binding|actin filament binding|actin filament binding|	10	0.7	2.01	10	0.9	9.72	0.8	11.2	0.0181	0	1.74	0.3	1.9
ENSG00000109854	HTATIP2	HIV-1 Tat interactive protein 2, 30kDa	nucleus|nuclear envelope|cytoplasm|membrane|	angiogenesis|regulation of transcription from RNA polymerase II promoter|apoptotic process|viral process|cell differentiation|negative regulation of apoptotic process|regulation of angiogenesis|nuclear import|oxidation-reduction process|	transcription coactivator activity|protein binding|oxidoreductase activity|	9	-2.2	10.2	9	-0.9	4.5	-1.8	11.2	0.0181	0	1.74	-3.5	-0.3
ENSG00000177426	TGIF1	TGFB-induced factor homeobox 1	nucleoplasm|	negative regulation of transcription from RNA polymerase II promoter|negative regulation of transcription from RNA polymerase II promoter|negative regulation of transcription from RNA polymerase II promoter|neural tube closure|transcription, DNA-templated|transcription initiation from RNA polymerase II promoter|transforming growth factor beta receptor signaling pathway|multicellular organismal de…	RNA polymerase II core promoter proximal region sequence-specific DNA binding|RNA polymerase II core promoter proximal region sequence-specific DNA binding transcription factor activity involved in negative regulation of transcription|RNA polymerase II core promoter proximal region sequence-specific DNA binding transcription factor activity involved in negative regulation of transcription|chromat…	10	0.9	4.62	9	0.7	4.72	0.8	8.89	0.0181	0	1.74	0.2	1.4
ENSG00000154719	MRPL39	mitochondrial ribosomal protein L39	mitochondrial ribosome|	biological_process|	nucleotide binding|poly(A) RNA binding|	10	0.8	7.23	10	0.6	10	0.7	16.5	0.0182	0	1.74	0.4	1.2
ENSG00000227839	AL645730.2	N/A	None	None	None	9	0.6	6.33	0	0	0	0.6	6.15	0.0182	0	1.74	0	3
ENSG00000228532	RP1-241P17.4	N/A	None	None	None	5	1	6.32	0	0	0	1	6.14	0.0183	0	1.74	0.2	2
ENSG00000095564	BTAF1	BTAF1 RNA polymerase II, B-TFIID transcription factor-associated, 170kDa	nucleus|	metabolic process|negative regulation of chromatin binding|negative regulation of transcription, DNA-templated|	DNA binding|sequence-specific DNA binding transcription factor activity|helicase activity|ATP binding|	10	0.9	8.49	9	1.2	8.54	1	16.4	0.0184	0	1.74	0.5	1.7
ENSG00000185324	CDK10	cyclin-dependent kinase 10	None	protein phosphorylation|traversing start control point of mitotic cell cycle|negative regulation of cell proliferation|	cyclin-dependent protein serine/threonine kinase activity|protein binding|ATP binding|	10	1.5	4.46	10	0.8	8.43	0.8	11.7	0.0184	0	1.74	0.3	1.8
ENSG00000110104	CCDC86	coiled-coil domain containing 86	nucleus|nucleolus|	viral process|	protein binding|poly(A) RNA binding|	8	1.3	9.48	7	0.9	1.29	1.1	10.2	0.0184	0	1.74	0.5	2.4
ENSG00000105245	NUMBL	numb homolog (Drosophila)-like	cytoplasm|	nervous system development|axonogenesis|cytokine-mediated signaling pathway|protein metabolic process|lateral ventricle development|neuroblast division in subventricular zone|adherens junction organization|positive regulation of neurogenesis|positive regulation of dendrite morphogenesis|	protein binding|	9	0.8	11.6	8	0.2	0.51	0.8	10.2	0.0184	0	1.74	0.3	1.7
ENSG00000130695	CEP85	centrosomal protein 85kDa	spindle pole|nucleolus|cytoplasm|centrosome|	None	protein binding|	10	0.4	5	10	1.2	8.41	0.8	10.2	0.0184	0	1.74	0.3	1.7
ENSG00000173113	TRMT112	tRNA methyltransferase 11-2 homolog (S. cerevisiae)	protein complex|extracellular vesicular exosome|	peptidyl-glutamine methylation|	protein binding|protein methyltransferase activity|	5	1.6	10.9	6	0.3	0.611	1.5	10	0.0184	0	1.74	0.5	2.9
ENSG00000156931	VPS8	vacuolar protein sorting 8 homolog (S. cerevisiae)	None	None	zinc ion binding|	10	0.6	5.33	9	1.2	5.97	0.8	10	0.0184	0	1.74	0.3	1.8
ENSG00000258289	CHURC1	churchill domain containing 1	None	transcription, DNA-templated|multicellular organismal development|positive regulation of transcription, DNA-templated|	zinc ion binding|	7	1.5	6.74	7	1.6	2.45	1.6	8.84	0.0184	0	1.74	0.6	2.9
ENSG00000140941	MAP1LC3B	microtubule-associated protein 1 light chain 3 beta	autophagic vacuole membrane|intracellular|autophagic vacuole|microtubule|axoneme|endomembrane system|organelle membrane|cytoplasmic vesicle|	autophagy|	protein binding|	8	-1.6	8.91	8	-0.5	3.41	-0.5	9.98	0.0185	0	1.73	-2.5	-0.2
ENSG00000171443	ZNF524	zinc finger protein 524	nucleus|	transcription, DNA-templated|regulation of transcription, DNA-templated|	DNA binding|metal ion binding|	10	2.1	12	9	0	0	2.1	8.83	0.0185	0	1.73	0.8	4
ENSG00000166823	MESP1	mesoderm posterior basic helix-loop-helix transcription factor 1	nucleus|	heart looping|secondary heart field specification|embryonic heart tube morphogenesis|cardiac atrium formation|cardiac ventricle formation|sinus venosus morphogenesis|growth involved in heart morphogenesis|cardioblast anterior-lateral migration|transcription, DNA-templated|Notch signaling pathway|gastrulation|mesodermal cell migration|neurogenesis|signal transduction involved in regulation of gene…	sequence-specific DNA binding transcription factor activity|enhancer binding|transcription regulatory region DNA binding|protein dimerization activity|	10	-0.4	1.31	10	-1.1	9.19	-0.8	8.83	0.0185	0	1.73	-1.7	-0.3
ENSG00000141696	LEPREL4	leprecan-like 4	condensed nuclear chromosome|synaptonemal complex|nucleolus|	synaptonemal complex assembly|	None	8	-2.1	11.1	6	0	0	-2.1	8.83	0.0185	0	1.73	-4.6	-1
ENSG00000196963	PCDHB16	protocadherin beta 16	plasma membrane|integral component of membrane|	homophilic cell adhesion|synaptic transmission|synapse assembly|calcium-dependent cell-cell adhesion|	calcium ion binding|	3	1.2	0.851	7	1.3	2.56	1.3	3.18	0.0185	0	1.73	-1.6	3
ENSG00000002834	LASP1	LIM and SH3 protein 1	focal adhesion|cortical actin cytoskeleton|extracellular vesicular exosome|	ion transport|positive regulation of signal transduction|ion transmembrane transport|	SH3/SH2 adaptor activity|protein binding|zinc ion binding|ion transmembrane transporter activity|actin filament binding|	10	1.2	3.37	8	1.1	8.07	1.2	11.1	0.0186	0	1.73	0.4	2.2
ENSG00000179314	WSCD1	WSC domain containing 1	integral component of membrane|	metabolic process|	sulfotransferase activity|	10	1.3	9.27	10	0.7	2.87	0.9	11.1	0.0186	0	1.73	0.4	2.1
ENSG00000131508	UBE2D2	ubiquitin-conjugating enzyme E2D 2	ubiquitin ligase complex|nucleoplasm|cytosol|protein complex|	protein polyubiquitination|toll-like receptor signaling pathway|MyD88-independent toll-like receptor signaling pathway|cellular protein modification process|ubiquitin-dependent protein catabolic process|protein ubiquitination|toll-like receptor 3 signaling pathway|toll-like receptor 4 signaling pathway|TRIF-dependent toll-like receptor signaling pathway|innate immune response|regulation of transc…	ubiquitin-protein transferase activity|protein binding|ATP binding|acid-amino acid ligase activity|	9	1	8.35	9	0.7	3.45	0.8	11.1	0.0186	0	1.73	0.4	1.6
ENSG00000139697	SBNO1	strawberry notch homolog 1 (Drosophila)	cellular_component|	regulation of transcription, DNA-templated|biological_process|	molecular_function|	8	0.7	7.28	7	0.8	3.05	0.7	9.88	0.0187	0	1.73	0.2	1.5
ENSG00000006125	AP2B1	adaptor-related protein complex 2, beta 1 subunit	trans-Golgi network|cytosol|plasma membrane|coated pit|membrane|clathrin adaptor complex|endocytic vesicle membrane|clathrin-coated endocytic vesicle membrane|intracellular membrane-bounded organelle|	intracellular protein transport|endocytosis|epidermal growth factor receptor signaling pathway|synaptic transmission|axon guidance|viral process|antigen processing and presentation of exogenous peptide antigen via MHC class II|negative regulation of epidermal growth factor receptor signaling pathway|neurotrophin TRK receptor signaling pathway|clathrin coat assembly|regulation of defense response …	protein binding|protein transporter activity|clathrin binding|protein complex binding|	8	-0.5	1.34	8	-1	9	-1	9.88	0.0187	0	1.73	-1.8	-0.4
ENSG00000261210	CLEC19A	C-type lectin domain family 19, member A	extracellular region|	None	carbohydrate binding|	9	1.7	4.25	9	-1.5	5.71	-1.4	3.17	0.0187	0	1.73	-4.2	3.5
ENSG00000222028	PSMB11	proteasome (prosome, macropain) subunit, beta type, 11	nucleus|cytosol|proteasome core complex|	protein polyubiquitination|mitotic cell cycle|antigen processing and presentation of peptide antigen via MHC class I|antigen processing and presentation of exogenous peptide antigen via MHC class I, TAP-dependent|regulation of cellular amino acid metabolic process|apoptotic process|DNA damage response, signal transduction by p53 class mediator resulting in cell cycle arrest|gene expression|viral …	threonine-type endopeptidase activity|	9	0.4	1.24	9	0.8	9.62	0.7	9.87	0.0188	0	1.73	0.3	2.3
ENSG00000110906	KCTD10	potassium channel tetramerization domain containing 10	nucleus|cytoplasm|Cul3-RING ubiquitin ligase complex|TCTN-B9D complex|	protein ubiquitination|protein ubiquitination|proteasome-mediated ubiquitin-dependent protein catabolic process|protein homooligomerization|	ubiquitin-protein transferase activity|	9	-0.4	0.373	10	-0.9	10.1	-0.9	9.87	0.0188	0	1.73	-1.7	-0.3
ENSG00000188342	GTF2F2	general transcription factor IIF, polypeptide 2, 30kDa	nucleus|nucleoplasm|transcription factor TFIIF complex|microtubule cytoskeleton|	mRNA splicing, via spliceosome|ATP catabolic process|regulation of transcription, DNA-templated|transcription from RNA polymerase II promoter|transcription initiation from RNA polymerase II promoter|transcription elongation from RNA polymerase II promoter|7-methylguanosine mRNA capping|RNA splicing|gene expression|viral process|positive regulation of viral transcription|	DNA binding|protein binding|ATP binding|ATP-dependent helicase activity|	7	-1	5.8	8	-1.2	4.64	-1.1	9.86	0.0188	0	1.73	-2.4	-0.4
ENSG00000114349	GNAT1	guanine nucleotide binding protein (G protein), alpha transducing activity polypeptide 1	photoreceptor outer segment|photoreceptor inner segment|cytosol|heterotrimeric G-protein complex|plasma membrane|membrane|apical plasma membrane|photoreceptor connecting cilium|photoreceptor outer segment membrane|neuronal cell body|photoreceptor disc membrane|	detection of chemical stimulus involved in sensory perception of bitter taste|GTP catabolic process|signal transduction|adenylate cyclase-modulating G-protein coupled receptor signaling pathway|visual perception|phototransduction, visible light|phototransduction, visible light|cell proliferation|response to light stimulus|response to light intensity|rhodopsin mediated signaling pathway|regulation…	acyl binding|G-protein coupled receptor binding|GTPase activity|GTPase activity|signal transducer activity|GTP binding|GDP binding|protein kinase binding|G-protein beta/gamma-subunit complex binding|metal ion binding|	10	-0.9	4.51	10	-0.9	7.39	-0.9	11.5	0.0189	0	1.72	-1.6	-0.5
ENSG00000262660	SLC25A10	solute carrier family 25 (mitochondrial carrier; dicarboxylate transporter), member 10	nucleus|mitochondrial inner membrane|integral component of membrane|	sulfur amino acid metabolic process|sulfur amino acid catabolic process|carbohydrate metabolic process|glucose metabolic process|gluconeogenesis|ion transport|dicarboxylic acid transport|mitochondrial transport|cellular nitrogen compound metabolic process|small molecule metabolic process|transmembrane transport|sulfide oxidation, using sulfide:quinone oxidoreductase|	dicarboxylic acid transmembrane transporter activity|protein binding|	1	-0.3	0.297	1	-1.9	12	-1.9	11.5	0.0189	0	1.72	-3	-1.1
ENSG00000259092	TRAV30	T cell receptor alpha variable 30	None	None	None	10	1.8	6.23	0	0	0	1.8	6.04	0.0189	0	1.72	-0.5	3
ENSG00000140577	CRTC3	CREB regulated transcription coactivator 3	nucleus|cytoplasm|	transcription, DNA-templated|viral process|positive regulation of CREB transcription factor activity|protein homotetramerization|	cAMP response element binding protein binding|	9	0.6	8.01	9	0.8	2.62	0.7	10.1	0.019	0	1.72	0.2	1.3
ENSG00000188566	NDOR1	NADPH dependent diflavin oxidoreductase 1	nucleus|cytoplasm|cytosol|intermediate filament cytoskeleton|perinuclear region of cytoplasm|	cell death|iron-sulfur cluster assembly|cellular response to menadione|small molecule metabolic process|oxidation-reduction process|	NADPH-hemoprotein reductase activity|iron ion binding|protein binding|FMN binding|oxidoreductase activity|oxidoreductase activity, acting on paired donors, with incorporation or reduction of molecular oxygen, NAD(P)H as one donor, and incorporation of one atom of oxygen|flavin adenine dinucleotide binding|NADP binding|	9	0.7	5.15	8	0.5	5.43	0.6	10.1	0.019	0	1.72	0.3	1.2
ENSG00000149435	GGTLC1	gamma-glutamyltransferase light chain 1	anchored component of external side of plasma membrane|	glutathione metabolic process|leukotriene biosynthetic process|	gamma-glutamyltransferase activity|	5	0.8	0.999	8	0.9	2.35	0.8	3.14	0.0191	0	1.72	-0.7	3
ENSG00000072274	TFRC	transferrin receptor	extracellular region|extracellular space|endosome|plasma membrane|integral component of plasma membrane|coated pit|external side of plasma membrane|cell surface|membrane|cytoplasmic membrane-bounded vesicle|melanosome|intracellular membrane-bounded organelle|perinuclear region of cytoplasm|extracellular vesicular exosome|blood microparticle|	proteolysis|cellular iron ion homeostasis|cellular iron ion homeostasis|receptor-mediated endocytosis|receptor-mediated endocytosis|viral process|osteoclast differentiation|transferrin transport|positive regulation of bone resorption|transmembrane transport|iron ion import|	double-stranded RNA binding|transferrin receptor activity|protein binding|peptidase activity|identical protein binding|poly(A) RNA binding|	9	1.4	13.4	9	0.2	0.342	1.3	11	0.0192	0	1.72	0.6	2.7
ENSG00000143294	PRCC	papillary renal cell carcinoma (translocation-associated)	nucleus|intracellular membrane-bounded organelle|	mitotic cell cycle checkpoint|	protein binding|	8	1.6	12.1	7	0.4	0.619	1.1	11	0.0192	0	1.72	0.5	2.6
ENSG00000167986	DDB1	damage-specific DNA binding protein 1, 127kDa	extracellular space|nucleus|nucleoplasm|cytoplasm|Cul4A-RING E3 ubiquitin ligase complex|Cul4B-RING E3 ubiquitin ligase complex|extracellular vesicular exosome|Cul4-RING E3 ubiquitin ligase complex|	nucleotide-excision repair, DNA damage removal|DNA repair|nucleotide-excision repair|viral process|Wnt signaling pathway|histone H2A monoubiquitination|protein ubiquitination involved in ubiquitin-dependent protein catabolic process|proteasome-mediated ubiquitin-dependent protein catabolic process|UV-damage excision repair|regulation of mitotic cell cycle phase transition|	DNA binding|damaged DNA binding|protein binding|	8	1	10.2	7	1.1	1.13	1	11	0.0192	0	1.72	0.5	1.8
ENSG00000116161	CACYBP	calcyclin binding protein	nucleus|nuclear envelope lumen|cytoplasm|beta-catenin destruction complex|neuron projection|cell body|extracellular vesicular exosome|	aging|positive regulation of DNA replication|cardiac muscle cell differentiation|response to growth hormone|negative regulation of cell death|cellular response to calcium ion|	protein binding|protein homodimerization activity|	10	-1.1	5.11	10	1.5	12.1	-1	11	0.0192	0	1.72	-3	2.1
ENSG00000135778	NTPCR	nucleoside-triphosphatase, cancer-related	membrane|extracellular vesicular exosome|	dephosphorylation|	ATP binding|nucleoside-triphosphatase activity|poly(A) RNA binding|nucleotide phosphatase activity, acting on free nucleotides|	10	-1.7	12.8	10	0.2	0.239	-1.6	9.72	0.0194	0	1.71	-3	-0.4
ENSG00000108984	MAP2K6	mitogen-activated protein kinase kinase 6	nucleoplasm|cytosol|cytoskeleton|	activation of MAPK activity|toll-like receptor signaling pathway|MyD88-dependent toll-like receptor signaling pathway|MyD88-independent toll-like receptor signaling pathway|response to ischemia|transcription, DNA-templated|regulation of transcription, DNA-templated|apoptotic process|DNA damage induced protein phosphorylation|cell cycle arrest|signal transduction|peptidyl-tyrosine phosphorylation|…	protein serine/threonine kinase activity|MAP kinase kinase activity|protein tyrosine kinase activity|protein binding|ATP binding|protein kinase binding|	10	-0.4	1.41	10	-0.9	11.1	-0.8	11.2	0.0195	0	1.71	-1.6	-0.4
ENSG00000118263	KLF7	Kruppel-like factor 7 (ubiquitous)	nucleus|	transcription, DNA-templated|regulation of transcription from RNA polymerase II promoter|axon guidance|positive regulation of transcription, DNA-templated|dendrite morphogenesis|	DNA binding|sequence-specific DNA binding transcription factor activity|transcription coactivator activity|zinc ion binding|	10	1.2	6.15	10	0.9	3.19	1	8.68	0.0195	0	1.71	0.3	2.2
ENSG00000067840	PDZD4	PDZ domain containing 4	cell cortex|	None	None	9	0.7	6.94	9	0.6	3.59	0.6	10	0.0196	0	1.71	0.2	1.4
ENSG00000132635	PCED1A	PC-esterase domain containing 1A	None	None	None	10	-1.4	13.3	10	0.1	0.045	-1.4	10	0.0196	0	1.71	-2.8	-0.2
ENSG00000135336	ORC3	origin recognition complex, subunit 3	origin recognition complex|nucleoplasm|nuclear origin of replication recognition complex|	G1/S transition of mitotic cell cycle|mitotic cell cycle|DNA replication|neural precursor cell proliferation|	DNA replication origin binding|protein binding|	7	-0.3	0.375	7	1.3	11.6	1.3	9.68	0.0196	0	1.71	0.4	2.6
ENSG00000142539	CTD-2545M3.6	N/A	None	None	None	6	0.9	6.13	0	0	0	0.9	5.95	0.0196	0	1.71	0.2	2
ENSG00000211656	IGLV2-33	immunoglobulin lambda variable 2-33 (non-functional)	None	None	None	10	0.3	0.854	3	0.9	6.49	0.4	5.95	0.0196	0	1.71	0.1	1.9
ENSG00000270672	MTRNR2L6	MT-RNR2-like 6	extracellular region|cytoplasm|	None	None	3	0.6	4.32	3	0.8	6.1	0.7	9.98	0.0197	0	1.71	0.4	1.9
ENSG00000080189	SLC35C2	solute carrier family 35 (GDP-fucose transporter), member C2	endoplasmic reticulum-Golgi intermediate compartment|cis-Golgi network|integral component of membrane|	transport|negative regulation of gene expression|protein O-linked fucosylation|positive regulation of Notch signaling pathway|	None	10	0.7	7.28	10	0.7	8.99	0.7	15.9	0.0198	0	1.7	0.4	1.3
ENSG00000179889	PDXDC1	pyridoxal-dependent decarboxylase domain containing 1	Golgi apparatus|intracellular membrane-bounded organelle|	carboxylic acid metabolic process|	carboxy-lyase activity|pyridoxal phosphate binding|	9	0.9	2.75	10	0.8	8.71	0.8	11.1	0.0198	0	1.7	0.4	1.5
ENSG00000106992	AK1	adenylate kinase 1	outer dense fiber|cytoplasm|cytosol|plasma membrane|sperm flagellum|extracellular vesicular exosome|	nucleoside diphosphate phosphorylation|ADP biosynthetic process|cell cycle arrest|nucleoside triphosphate biosynthetic process|nucleobase-containing small molecule interconversion|small molecule metabolic process|AMP metabolic process|ATP metabolic process|nucleobase-containing small molecule metabolic process|	adenylate kinase activity|nucleoside diphosphate kinase activity|ATP binding|	10	-0.5	0.542	10	-1.8	13.2	-1.3	11.1	0.0198	0	1.7	-2.8	-0.4
ENSG00000198944	SOWAHA	sosondowah ankyrin repeat domain family member A	None	None	None	9	0.8	6.35	9	1.1	5.21	1.1	10.9	0.0198	0	1.7	0.3	2
ENSG00000204152	TIMM23B	translocase of inner mitochondrial membrane 23 homolog B (yeast)	cellular_component|mitochondrial inner membrane presequence translocase complex|integral component of membrane|	intracellular protein transport|biological_process|protein transmembrane transport|	molecular_function|P-P-bond-hydrolysis-driven protein transmembrane transporter activity|	3	1.1	5.52	4	1	5.79	1	10.9	0.0198	0	1.7	0.6	2
ENSG00000175063	UBE2C	ubiquitin-conjugating enzyme E2C	nucleoplasm|anaphase-promoting complex|cytosol|	mitotic cell cycle|ubiquitin-dependent protein catabolic process|cell cycle|spindle organization|mitotic spindle assembly checkpoint|cyclin catabolic process|exit from mitosis|free ubiquitin chain polymerization|protein ubiquitination|anaphase-promoting complex-dependent proteasomal ubiquitin-dependent protein catabolic process|anaphase-promoting complex-dependent proteasomal ubiquitin-dependent …	ubiquitin-protein transferase activity|ubiquitin-protein transferase activity|protein binding|ATP binding|acid-amino acid ligase activity|	10	-1	11.5	8	-0.5	0.285	-0.8	10.9	0.0198	0	1.7	-1.7	-0.4
ENSG00000167978	SRRM2	serine/arginine repetitive matrix 2	nucleus|Cajal body|nuclear speck|catalytic step 2 spliceosome|	mRNA splicing, via spliceosome|	poly(A) RNA binding|protein N-terminus binding|C2H2 zinc finger domain binding|	10	0.7	4.94	10	1.1	4.61	0.9	8.65	0.0198	0	1.7	0.3	1.9
ENSG00000185115	NDNL2	necdin-like 2	chromosome, telomeric region|nucleus|cytoplasm|Smc5-Smc6 complex|	DNA repair|DNA recombination|regulation of transcription, DNA-templated|positive regulation of protein ubiquitination|regulation of growth|	protein binding|	7	1	4.01	7	0.8	5.04	0.9	8.65	0.0198	0	1.7	0.3	1.8
ENSG00000165632	TAF3	TAF3 RNA polymerase II, TATA box binding protein (TBP)-associated factor, 140kDa	nucleus|transcription factor TFIID complex|	negative regulation of transcription from RNA polymerase II promoter|transcription, DNA-templated|negative regulation of sequence-specific DNA binding transcription factor activity|maintenance of protein location in nucleus|	p53 binding|protein binding|zinc ion binding|	9	-0.9	6.39	9	-0.7	2.64	-0.9	8.65	0.0198	0	1.7	-1.7	-0.3
ENSG00000103966	EHD4	EH-domain containing 4	nucleus|endoplasmic reticulum|plasma membrane|membrane|early endosome membrane|perinuclear region of cytoplasm|recycling endosome membrane|extracellular vesicular exosome|	GTP catabolic process|pinocytosis|regulation of endocytosis|endocytic recycling|positive regulation of peptidyl-tyrosine phosphorylation|protein homooligomerization|cellular response to growth factor stimulus|	nucleic acid binding|GTPase activity|calcium ion binding|protein binding|ATP binding|GTP binding|	10	-1.5	7.92	10	-1.3	2.18	-1.3	9.59	0.0199	0	1.7	-2.6	-0.3
ENSG00000187848	P2RX2	purinergic receptor P2X, ligand-gated ion channel, 2	integral component of nuclear inner membrane|integral component of plasma membrane|cell surface|postsynaptic density|apical plasma membrane|presynaptic membrane|neuronal cell body|terminal bouton|dendritic spine|receptor complex|	response to hypoxia|detection of hypoxic conditions in blood by carotid body chemoreceptor signaling|cation transport|cation transport|cation transport|neuromuscular synaptic transmission|neuromuscular junction development|sensory perception of sound|response to carbohydrate|positive regulation of calcium ion transport into cytosol|urinary bladder smooth muscle contraction|neuronal action potenti…	purinergic nucleotide receptor activity|extracellular ATP-gated cation channel activity|extracellular ATP-gated cation channel activity|copper ion binding|ATP binding|drug binding|zinc ion binding|ligand-gated ion channel activity|nickel cation binding|phosphatidylinositol binding|identical protein binding|mercury ion binding|cadmium ion binding|cobalt ion binding|	6	0	0	9	1.4	3.36	1.3	3.09	0.0199	0	1.7	-0.9	3
ENSG00000092445	TYRO3	TYRO3 protein tyrosine kinase	nucleus|nuclear envelope|endoplasmic reticulum membrane|integral component of plasma membrane|	natural killer cell differentiation|cell adhesion|signal transduction|spermatogenesis|phosphatidylinositol 3-kinase signaling|peptidyl-tyrosine phosphorylation|peptidyl-tyrosine phosphorylation|peptidyl-tyrosine phosphorylation|forebrain cell migration|signal transduction by phosphorylation|platelet activation|secretion by cell|negative regulation of toll-like receptor signaling pathway|substrate…	protein tyrosine kinase activity|transmembrane receptor protein tyrosine kinase activity|receptor signaling protein tyrosine kinase activity|protein binding|ATP binding|phosphatidylinositol 3-kinase binding|protein heterodimerization activity|	10	-0.7	2.55	8	-1.1	9.01	-1.1	11	0.02	0	1.7	-2.2	-0.4
ENSG00000115138	POMC	proopiomelanocortin	extracellular region|extracellular space|cytoplasm|peroxisomal matrix|secretory granule|secretory granule lumen|	generation of precursor metabolites and energy|signal transduction|neuropeptide signaling pathway|cell-cell signaling|regulation of blood pressure|peptide hormone processing|regulation of appetite|negative regulation of tumor necrosis factor production|cellular pigmentation|cellular protein metabolic process|positive regulation of transcription from RNA polymerase II promoter|	G-protein coupled receptor binding|receptor binding|hormone activity|hormone activity|type 3 melanocortin receptor binding|type 4 melanocortin receptor binding|type 1 melanocortin receptor binding|type 1 melanocortin receptor binding|	9	-2.1	14.1	9	0.4	0.298	-2.1	11	0.02	0	1.7	-3.7	-0.3
ENSG00000153666	GOLGA8I	golgin A8 family, member I	Golgi cisterna membrane|	None	None	10	0.5	4.79	10	1.1	13.4	1	15.8	0.0201	0	1.7	0.6	1.6
ENSG00000168827	GFM1	G elongation factor, mitochondrial 1	mitochondrion|	GTP catabolic process|GTP catabolic process|mitochondrial translational elongation|	translation elongation factor activity|GTPase activity|protein binding|GTP binding|poly(A) RNA binding|	9	0.9	10	9	0.8	6.23	0.9	15.8	0.0201	0	1.7	0.5	1.6
ENSG00000151665	PIGF	phosphatidylinositol glycan anchor biosynthesis, class F	endoplasmic reticulum membrane|endoplasmic reticulum membrane|integral component of membrane|	C-terminal protein lipidation|GPI anchor biosynthetic process|preassembly of GPI anchor in ER membrane|post-translational protein modification|cellular protein metabolic process|	ethanolaminephosphotransferase activity|	10	0.9	14	10	0.4	3.87	0.7	15.8	0.0201	0	1.7	0.4	1.4
ENSG00000253159	PCDHGA12	protocadherin gamma subfamily A, 12	plasma membrane|integral component of membrane|	homophilic cell adhesion|	calcium ion binding|	3	2.3	3.86	4	-2.6	4.66	-2.6	3.08	0.0201	0	1.7	-6	4.1
ENSG00000164815	ORC5	origin recognition complex, subunit 5	origin recognition complex|nucleus|nucleus|nucleoplasm|nuclear origin of replication recognition complex|nuclear origin of replication recognition complex|cytoplasm|	G1/S transition of mitotic cell cycle|mitotic cell cycle|DNA replication|DNA replication|DNA replication initiation|	nucleotide binding|molecular_function|DNA replication origin binding|protein binding|ATP binding|	9	1.7	10.3	10	-0.8	1.38	1.6	8.56	0.0202	0	1.69	0.6	2.9
ENSG00000198021	SPANXA1	sperm protein associated with the nucleus, X-linked, family member A1	None	None	None	5	-0.2	0.215	9	1.5	4.41	1.4	3.07	0.0202	0	1.69	-0.5	3
ENSG00000142235	LMTK3	lemur tyrosine kinase 3	cellular_component|integral component of membrane|	negative regulation of phosphatase activity|peptidyl-tyrosine phosphorylation|	molecular_function|protein serine/threonine kinase activity|protein tyrosine kinase activity|ATP binding|	10	-0.7	2.79	10	-1.9	11	-1.2	10.9	0.0203	0	1.69	-3.2	-0.3
ENSG00000198453	ZNF568	zinc finger protein 568	nucleus|	transcription, DNA-templated|regulation of transcription, DNA-templated|	DNA binding|sequence-specific DNA binding transcription factor activity|metal ion binding|	10	1	4.01	10	1	4.89	1	8.55	0.0203	0	1.69	0.3	2
ENSG00000137411	VARS2	valyl-tRNA synthetase 2, mitochondrial	mitochondrion|	tRNA aminoacylation for protein translation|valyl-tRNA aminoacylation|regulation of translational fidelity|gene expression|	aminoacyl-tRNA editing activity|valine-tRNA ligase activity|ATP binding|	10	0.9	10.7	10	0.5	6.41	0.8	15.7	0.0204	0	1.69	0.4	1.4
ENSG00000168702	LRP1B	low density lipoprotein receptor-related protein 1B	integral component of membrane|receptor complex|	receptor-mediated endocytosis|protein transport|	low-density lipoprotein receptor activity|calcium ion binding|	10	-2.3	14	10	0.2	0.125	-2.2	10.8	0.0204	0	1.69	-4	-0.4
ENSG00000146054	TRIM7	tripartite motif containing 7	nucleus|cytoplasm|	None	zinc ion binding|	10	0.6	10.9	10	0.1	0.0978	0.5	9.47	0.0204	0	1.69	0.2	2.3
ENSG00000152779	SLC16A12	solute carrier family 16, member 12	plasma membrane|integral component of membrane|	transmembrane transport|	symporter activity|	4	1.1	2.37	7	0.8	0.927	1.1	3.06	0.0204	0	1.69	-1.8	3
ENSG00000126010	GRPR	gastrin-releasing peptide receptor	plasma membrane|integral component of plasma membrane|	G-protein coupled receptor signaling pathway|cell proliferation|bombesin receptor signaling pathway|regulation of cell proliferation|	bombesin receptor activity|G-protein coupled peptide receptor activity|	10	0.4	0.592	10	2	22.4	1.9	20.1	0.0205	0	1.69	1	4
ENSG00000162572	SCNN1D	sodium channel, non-voltage-gated 1, delta subunit	plasma membrane|plasma membrane|actin cytoskeleton|membrane|integral component of membrane|	sodium ion transport|ion transmembrane transport|sodium ion transmembrane transport|sodium ion transmembrane transport|response to stimulus|sensory perception of taste|transmembrane transport|	protein binding|ligand-gated sodium channel activity|	10	-2.1	12.7	10	-0.5	0.888	-2	10.8	0.0206	0	1.69	-3.7	-0.3
ENSG00000172878	METAP1D	methionyl aminopeptidase type 1D (mitochondrial)	mitochondrion|	proteolysis|peptidyl-methionine modification|N-terminal protein amino acid modification|protein initiator methionine removal|	aminopeptidase activity|metalloexopeptidase activity|metal ion binding|metalloaminopeptidase activity|	9	0.5	0.896	9	1.3	10.9	1.1	9.45	0.0206	0	1.69	0.4	1.9
ENSG00000142973	CYP4B1	cytochrome P450, family 4, subfamily B, polypeptide 1	endoplasmic reticulum membrane|	xenobiotic metabolic process|biphenyl metabolic process|fluorene metabolic process|exogenous drug catabolic process|small molecule metabolic process|oxidation-reduction process|	iron ion binding|drug binding|fluorene oxygenase activity|oxygen binding|heme binding|aromatase activity|	8	1.3	7.83	9	0.8	2.25	0.8	9.43	0.0206	0	1.69	0.3	2.2
ENSG00000140612	SEC11A	SEC11 homolog A (S. cerevisiae)	endoplasmic reticulum membrane|integral component of membrane|extracellular vesicular exosome|	translation|signal peptide processing|proteolysis|SRP-dependent cotranslational protein targeting to membrane|gene expression|cellular protein metabolic process|regulation of insulin secretion|	serine-type peptidase activity|	10	0.9	4.65	10	0.7	5.32	0.9	9.42	0.0207	0	1.68	0.3	1.7
ENSG00000111206	FOXM1	forkhead box M1	nucleus|nucleoplasm|cytoplasm|	G2/M transition of mitotic cell cycle|G2/M transition of mitotic cell cycle|negative regulation of transcription from RNA polymerase II promoter|mitotic cell cycle|regulation of cell growth|vasculogenesis|liver development|DNA repair|regulation of transcription, DNA-templated|regulation of transcription, DNA-templated|transcription from RNA polymerase II promoter|transcription from RNA polymerase…	DNA binding|DNA binding|sequence-specific DNA binding transcription factor activity|sequence-specific DNA binding transcription factor activity|sequence-specific DNA binding transcription factor activity|protein binding|protein kinase binding|sequence-specific DNA binding|transcription regulatory region DNA binding|	8	0.6	3.47	7	0.8	5.59	0.7	8.49	0.0207	0	1.68	0.2	1.6
ENSG00000186912	P2RY4	pyrimidinergic receptor P2Y, G-protein coupled, 4	plasma membrane|integral component of plasma membrane|basolateral plasma membrane|apical plasma membrane|	phospholipase C-activating G-protein coupled receptor signaling pathway|positive regulation of cytosolic calcium ion concentration|transepithelial chloride transport|G-protein coupled purinergic nucleotide receptor signaling pathway|	ATP binding|uridine nucleotide receptor activity|G-protein coupled purinergic nucleotide receptor activity|UTP-activated nucleotide receptor activity|	6	-0.2	0.0602	10	1.4	3.78	0.8	3.04	0.0208	0	1.68	-0.7	2.8
ENSG00000152592	DMP1	dentin matrix acidic phosphoprotein 1	extracellular region|proteinaceous extracellular matrix|nucleus|nucleolus|cytoplasm|intracellular membrane-bounded organelle|	ossification|positive regulation of cell-substrate adhesion|extracellular matrix organization|biomineral tissue development|	integrin binding|calcium ion binding|extracellular matrix binding|	5	0.4	0.49	10	0.8	3.05	0.6	3.03	0.0209	0	1.68	-0.5	2.9
ENSG00000174173	TRMT10C	tRNA methyltransferase 10 homolog C (S. cerevisiae)	nucleus|mitochondrion|mitochondrial nucleoid|	mitochondrial RNA 5'-end processing|tRNA processing|methylation|	protein binding|methyltransferase activity|poly(A) RNA binding|	10	0.7	9.89	9	0.8	6.07	0.7	15.5	0.021	0	1.68	0.4	1.4
ENSG00000144199	FAHD2B	fumarylacetoacetate hydrolase domain containing 2B	None	metabolic process|	hydrolase activity|metal ion binding|	9	0.9	6.28	10	0.7	9.89	0.7	15.5	0.021	0	1.68	0.4	1.3
ENSG00000261832	CLN3	ceroid-lipofuscinosis, neuronal 3	Golgi membrane|nucleus|cytoplasm|mitochondrion|lysosome|lysosomal membrane|early endosome|late endosome|late endosome|autophagic vacuole|endoplasmic reticulum|Golgi apparatus|Golgi stack|trans-Golgi network|plasma membrane|caveola|synaptic vesicle|integral component of membrane|integral component of endoplasmic reticulum membrane|neuron projection|membrane raft|	autophagic vacuole fusion|action potential|globoside metabolic process|cellular amino acid metabolic process|ceramide metabolic process|glucosylceramide metabolic process|galactosylceramide metabolic process|sphingomyelin metabolic process|receptor-mediated endocytosis|vacuolar transport|lysosome organization|lysosomal lumen acidification|cell death|associative learning|arginine transport|macroau…	protein binding|unfolded protein binding|	10	0.4	1.1	9	1.1	9.65	0.7	9.36	0.021	0	1.68	0.3	2.3
ENSG00000105887	MTPN	myotrophin	nucleus|cytosol|F-actin capping protein complex|axon|perinuclear region of cytoplasm|extracellular vesicular exosome|	regulation of translation|catecholamine metabolic process|positive regulation of macromolecule biosynthetic process|positive regulation of cardiac muscle hypertrophy|cell growth|regulation of striated muscle tissue development|cerebellar granule cell differentiation|neuron differentiation|positive regulation of cell growth|skeletal muscle tissue regeneration|positive regulation of NF-kappaB trans…	None	10	-1.2	2.48	10	-0.9	6.52	-1	8.45	0.021	0	1.68	-2.4	-0.2
ENSG00000111300	NAA25	N(alpha)-acetyltransferase 25, NatB auxiliary subunit	cytoplasm|	None	None	8	0.9	8.23	9	0.7	7.97	0.8	15.4	0.0212	0	1.67	0.4	1.4
ENSG00000015479	MATR3	matrin 3	nucleus|nuclear inner membrane|membrane|nuclear matrix|	None	nucleotide binding|structural molecule activity|protein binding|zinc ion binding|poly(A) RNA binding|	8	1.1	4.86	8	1.6	6.55	1.1	10.7	0.0212	0	1.67	0.4	2.4
ENSG00000181991	MRPS11	mitochondrial ribosomal protein S11	mitochondrion|mitochondrial small ribosomal subunit|mitochondrial small ribosomal subunit|	translation|DNA damage response, detection of DNA damage|	structural constituent of ribosome|poly(A) RNA binding|	10	0.8	6.01	7	1.3	5.13	0.8	10.7	0.0212	0	1.67	0.4	1.9
ENSG00000259642	C15ORF37	chromosome 15 open reading frame 37	None	None	None	10	1.6	5.34	9	-1.3	4.11	1.6	3.01	0.0212	0	1.67	-2.8	3.4
ENSG00000130477	UNC13A	unc-13 homolog A (C. elegans)	cytoplasm|cell junction|neuromuscular junction|presynaptic membrane|	positive regulation of neurotransmitter secretion|neuromuscular junction development|synaptic vesicle docking involved in exocytosis|synaptic vesicle maturation|synaptic transmission, glutamatergic|intracellular signal transduction|regulation of short-term neuronal synaptic plasticity|beta-amyloid metabolic process|innervation|	diacylglycerol binding|metal ion binding|	9	1.5	12.3	10	-0.7	0.691	1.1	9.3	0.0213	0	1.67	0.4	2.7
ENSG00000198040	ZNF84	zinc finger protein 84	nucleus|	transcription, DNA-templated|regulation of transcription, DNA-templated|	DNA binding|zinc ion binding|	10	1	8.23	9	-1.2	4.94	1	8.42	0.0213	0	1.67	-0.9	2
ENSG00000135250	SRPK2	SRSF protein kinase 2	nucleus|nucleolus|cytoplasm|	spliceosomal complex assembly|angiogenesis|protein phosphorylation|positive regulation of cell proliferation|RNA splicing|positive regulation of gene expression|cell differentiation|nuclear speck organization|intracellular signal transduction|positive regulation of neuron apoptotic process|positive regulation of viral genome replication|negative regulation of viral genome replication|innate immun…	magnesium ion binding|protein serine/threonine kinase activity|protein binding|ATP binding|poly(A) RNA binding|14-3-3 protein binding|	10	1	4.21	10	1.3	6.85	1.2	10.5	0.0214	0	1.67	0.6	2.3
ENSG00000214517	PPME1	protein phosphatase methylesterase 1	None	protein demethylation|negative regulation of catalytic activity|regulation of catalytic activity|	protein phosphatase inhibitor activity|protein phosphatase type 2A regulator activity|protein phosphatase binding|protein phosphatase 2A binding|protein C-terminal methylesterase activity|	10	1.9	4.51	10	0.8	7.89	0.8	10.5	0.0214	0	1.67	0.4	2.5
ENSG00000147133	TAF1	TAF1 RNA polymerase II, TATA box binding protein (TBP)-associated factor, 250kDa	nucleus|nucleoplasm|transcription factor TFIID complex|MLL1 complex|	regulation of transcription involved in G2/M transition of mitotic cell cycle|DNA-templated transcription, initiation|transcription from RNA polymerase II promoter|transcription initiation from RNA polymerase II promoter|transcription elongation from RNA polymerase II promoter|cellular response to DNA damage stimulus|gene expression|viral process|histone acetylation|histone acetylation|peptidyl-s…	p53 binding|transcription coactivator activity|histone acetyltransferase activity|protein serine/threonine kinase activity|protein binding|ATP binding|transcription factor binding|TBP-class protein binding|sequence-specific DNA binding|transcription regulatory region DNA binding|lysine-acetylated histone binding|	9	-0.3	0.657	10	-0.9	10.9	-0.8	10.5	0.0214	0	1.67	-1.9	-0.3
ENSG00000166912	MTMR10	myotubularin related protein 10	None	dephosphorylation|	phosphatase activity|	10	-0.9	6.53	10	-0.8	4.43	-0.8	10.5	0.0214	0	1.67	-1.8	-0.3
ENSG00000131037	EPS8L1	EPS8-like 1	cytoplasm|ruffle membrane|protein complex|extracellular vesicular exosome|	Rho protein signal transduction|positive regulation of Rho GTPase activity|positive regulation of Rac GTPase activity|regulation of Rho protein signal transduction|positive regulation of ruffle assembly|	actin binding|Rho guanyl-nucleotide exchange factor activity|protein binding|Rac guanyl-nucleotide exchange factor activity|T cell receptor binding|	10	0.2	0.444	10	-2	13.9	-2	10.5	0.0214	0	1.67	-4	-0.7
ENSG00000113597	TRAPPC13	trafficking protein particle complex 13	None	None	protein binding|	10	0.4	2.48	10	0.7	8.23	0.6	9.66	0.0214	0	1.67	0.2	1.2
ENSG00000168267	PTF1A	pancreas specific transcription factor, 1a	nucleus|transcription factor complex|cytoplasm|	transcription, DNA-templated|regulation of transcription, DNA-templated|embryo development|tissue development|retina layer formation|cerebellum development|pancreas development|exocrine pancreas development|endocrine pancreas development|amacrine cell differentiation|positive regulation of transcription from RNA polymerase II promoter|retinoic acid receptor signaling pathway|neuron fate commitmen…	RNA polymerase II core promoter proximal region sequence-specific DNA binding transcription factor activity involved in positive regulation of transcription|DNA binding|sequence-specific DNA binding|protein dimerization activity|	10	1.7	9.54	10	0.2	0.11	0.7	8.41	0.0214	0	1.67	0.2	3.3
ENSG00000186847	KRT14	keratin 14	nucleus|cytoplasm|cytosol|intermediate filament|keratin filament|extracellular vesicular exosome|cell periphery|	aging|epidermis development|response to zinc ion|response to ionizing radiation|epithelial cell differentiation|hemidesmosome assembly|cell junction assembly|hair cycle|intermediate filament bundle assembly|	structural constituent of cytoskeleton|protein binding|keratin filament binding|	10	1.2	1.86	10	1	13.8	1	15.3	0.0215	0	1.67	0.6	1.7
ENSG00000125995	ROMO1	reactive oxygen species modulator 1	mitochondrion|mitochondrial inner membrane|integral component of membrane|	replicative cell aging|positive regulation of cell proliferation|cellular response to reactive oxygen species|defense response to bacterium|positive regulation of reactive oxygen species metabolic process|	molecular_function|	9	1	12.3	9	0.7	4.02	0.9	15.3	0.0215	0	1.67	0.5	1.7
ENSG00000188404	SELL	selectin L	plasma membrane|integral component of plasma membrane|external side of plasma membrane|	cell adhesion|blood coagulation|response to ATP|regulation of immune response|leukocyte migration|	protease binding|protein binding|heparin binding|carbohydrate binding|glycosphingolipid binding|cell adhesion molecule binding|	7	2.7	4.73	9	-2.7	3.71	0.7	2.99	0.0216	0	1.67	-4.6	5.7
ENSG00000108819	PPP1R9B	protein phosphatase 1, regulatory subunit 9B	protein phosphatase type 1 complex|nucleoplasm|cytoplasm|plasma membrane|adherens junction|lamellipodium|filopodium|cortical actin cytoskeleton|ruffle membrane|dendritic spine|synapse|	regulation of cell growth by extracellular stimulus|regulation of protein phosphorylation|actin filament organization|cell cycle arrest|regulation of exit from mitosis|RNA splicing|dendrite development|cell migration|calcium-mediated signaling|negative regulation of cell growth|regulation of cell proliferation|negative regulation of catalytic activity|filopodium assembly|cellular response to morp…	actin binding|protein phosphatase inhibitor activity|protein binding|protein phosphatase 1 binding|	10	-1.1	2.47	9	-0.7	8.65	-0.8	10.4	0.0217	0	1.66	-1.5	-0.3
ENSG00000204392	LSM2	LSM2 homolog, U6 small nuclear RNA associated (S. cerevisiae)	nucleoplasm|cytosol|catalytic step 2 spliceosome|	nuclear-transcribed mRNA catabolic process, deadenylation-dependent decay|mRNA splicing, via spliceosome|mRNA splicing, via spliceosome|RNA splicing|gene expression|RNA metabolic process|mRNA metabolic process|exonucleolytic nuclear-transcribed mRNA catabolic process involved in deadenylation-dependent decay|	protein binding|U6 snRNA binding|protein kinase binding|poly(A) RNA binding|	8	-0.7	2.88	6	-1	6.09	-1	8.34	0.0217	0	1.66	-1.9	-0.4
ENSG00000155393	HEATR3	HEAT repeat containing 3	None	None	None	8	0.9	0.783	8	1.1	8.76	1.1	9.2	0.0218	0	1.66	0.3	2.3
ENSG00000147140	NONO	non-POU domain containing, octamer-binding	nucleus|nucleus|membrane|nuclear matrix|nuclear speck|paraspeckles|	DNA repair|DNA recombination|transcription, DNA-templated|mRNA processing|circadian rhythm|RNA splicing|regulation of circadian rhythm|negative regulation of transcription, DNA-templated|	nucleotide binding|core promoter binding|protein binding|identical protein binding|poly(A) RNA binding|	8	1.1	1.56	9	1	9.33	1	10.6	0.0219	0	1.66	0.4	1.8
ENSG00000106009	BRAT1	BRCA1-associated ATM activator 1	nucleus|membrane|	response to ionizing radiation|	protein binding|	10	0.9	6.5	10	0.8	4.58	0.9	10.6	0.0219	0	1.66	0.4	1.5
ENSG00000111786	SRSF9	serine/arginine-rich splicing factor 9	nucleus|nucleoplasm|nucleolus|	mRNA splicing, via spliceosome|transcription from RNA polymerase II promoter|termination of RNA polymerase II transcription|mRNA splice site selection|mRNA processing|mRNA export from nucleus|RNA splicing|gene expression|mRNA 3'-end processing|negative regulation of mRNA splicing, via spliceosome|	nucleotide binding|protein binding|poly(A) RNA binding|	10	0.8	2.87	9	1.4	7.22	0.9	8.32	0.0219	0	1.66	0.3	2.9
ENSG00000134153	EMC7	ER membrane protein complex subunit 7	cytoplasm|integral component of membrane|integral component of membrane|ER membrane protein complex|	biological_process|	purine nucleotide binding|carbohydrate binding|	9	0.5	4.44	10	1	12.5	0.8	15.2	0.022	0	1.66	0.5	1.5
ENSG00000167658	EEF2	eukaryotic translation elongation factor 2	nucleus|cytosol|polysome|membrane|ribonucleoprotein complex|extracellular vesicular exosome|	GTP catabolic process|translation|translational elongation|cell death|gene expression|positive regulation of gene expression|cellular protein metabolic process|positive regulation of translation|	translation elongation factor activity|GTPase activity|GTP binding|translation activator activity|protein kinase binding|poly(A) RNA binding|	9	-0.5	2.68	8	-1	9.31	-0.7	10.3	0.0221	0	1.66	-1.6	-0.3
ENSG00000104267	CA2	carbonic anhydrase II	extracellular space|cytoplasm|cytosol|plasma membrane|microvillus|basolateral plasma membrane|axon|apical part of cell|extracellular vesicular exosome|	kidney development|morphogenesis of an epithelium|one-carbon metabolic process|response to pH|response to zinc ion|carbon dioxide transport|bicarbonate transport|positive regulation of cellular pH reduction|angiotensin-activated signaling pathway|odontogenesis of dentin-containing tooth|response to estrogen|regulation of anion transport|small molecule metabolic process|positive regulation of oste…	carbonate dehydratase activity|protein binding|zinc ion binding|	9	-0.6	3.15	10	-0.8	7.59	-0.7	10.3	0.0221	0	1.66	-1.5	-0.3
ENSG00000187266	EPOR	erythropoietin receptor	extracellular region|integral component of plasma membrane|	signal transduction|brain development|heart development|embryo development|erythropoietin-mediated signaling pathway|erythropoietin-mediated signaling pathway|decidualization|	erythropoietin receptor activity|protein binding|identical protein binding|	10	-2	13.2	10	1.1	0.357	-1	10.3	0.0221	0	1.66	-3.5	-0.3
ENSG00000111077	TENC1	tensin like C1 domain containing phosphatase (tensin 2)	plasma membrane|focal adhesion|	kidney development|negative regulation of cell proliferation|response to muscle activity|dephosphorylation|cellular homeostasis|collagen metabolic process|multicellular organism growth|intracellular signal transduction|multicellular organismal homeostasis|	phosphoprotein phosphatase activity|protein binding|metal ion binding|	10	-2.1	13.5	10	0.6	0.342	-2.1	10.3	0.0221	0	1.66	-4	-0.5
ENSG00000243709	LEFTY1	left-right determination factor 1	extracellular space|	negative regulation of transcription from RNA polymerase II promoter|heart morphogenesis|transforming growth factor beta receptor signaling pathway|determination of left/right symmetry|cell growth|	cytokine activity|transforming growth factor beta receptor binding|growth factor activity|	10	1.1	3.57	10	-1.2	12.3	-0.7	9.56	0.0221	0	1.66	-2	-0.3
ENSG00000173714	WFIKKN2	WAP, follistatin/kazal, immunoglobulin, kunitz and netrin domain containing 2	extracellular region|	transforming growth factor beta receptor signaling pathway|negative regulation of endopeptidase activity|	serine-type endopeptidase inhibitor activity|metalloendopeptidase inhibitor activity|	10	0.5	3.01	10	1	8.4	0.7	9.53	0.0221	0	1.66	0.2	1.6
ENSG00000176593	CTD-2368P22.1	N/A	None	None	None	9	1.8	6.4	1	-0.2	0.533	0.7	5.67	0.0221	0	1.66	0.4	3
ENSG00000182783	OR2T29	olfactory receptor, family 2, subfamily T, member 29	plasma membrane|integral component of membrane|	G-protein coupled receptor signaling pathway|detection of chemical stimulus involved in sensory perception of smell|	G-protein coupled receptor activity|olfactory receptor activity|	5	1.2	6.33	1	0	0	1.1	5.65	0.0222	0	1.65	0.2	2
ENSG00000185105	MYADML2	myeloid-associated differentiation marker-like 2	cytoplasm|integral component of membrane|	None	None	9	1.4	13.5	10	0.6	5.4	1.2	15.1	0.0223	0	1.65	0.4	2.3
ENSG00000108474	PIGL	phosphatidylinositol glycan anchor biosynthesis, class L	endoplasmic reticulum membrane|integral component of membrane|	C-terminal protein lipidation|GPI anchor biosynthetic process|preassembly of GPI anchor in ER membrane|post-translational protein modification|cellular protein metabolic process|	N-acetylglucosaminylphosphatidylinositol deacetylase activity|	10	0.4	3.86	10	1.4	13.7	0.6	15.1	0.0223	0	1.65	0.4	2
ENSG00000034693	PEX3	peroxisomal biogenesis factor 3	nucleus|peroxisome|peroxisome|peroxisomal membrane|peroxisomal membrane|integral component of peroxisomal membrane|endoplasmic reticulum|cytosol|membrane|protein-lipid complex|intracellular membrane-bounded organelle|protein complex|	peroxisome organization|peroxisome membrane biogenesis|protein import into peroxisome membrane|transmembrane transport|	protein binding|lipid binding|protein dimerization activity|	10	0.6	8.77	10	0.5	7	0.5	15.1	0.0223	0	1.65	0.3	0.9
ENSG00000111412	C12ORF49	chromosome 12 open reading frame 49	extracellular region|	None	None	9	-0.6	7.12	10	-0.6	8.32	-0.6	15.1	0.0223	0	1.65	-1.1	-0.3
ENSG00000111203	ITFG2	integrin alpha FG-GAP repeat containing 2	None	None	None	9	0.3	3.17	9	0.7	7.76	0.6	9.51	0.0223	0	1.65	0.2	1.3
ENSG00000197363	ZNF517	zinc finger protein 517	nucleus|	transcription, DNA-templated|regulation of transcription, DNA-templated|	DNA binding|metal ion binding|	9	2.4	11.2	9	0.1	0.125	2.3	8.27	0.0223	0	1.65	0.5	4
ENSG00000130725	UBE2M	ubiquitin-conjugating enzyme E2M	cytosol|extracellular vesicular exosome|	cellular protein modification process|cellular protein modification process|transforming growth factor beta receptor signaling pathway|protein ubiquitination|protein ubiquitination|positive regulation of neuron apoptotic process|protein neddylation|protein neddylation|	ubiquitin-protein transferase activity|ubiquitin-protein transferase activity|protein binding|ATP binding|ribosomal S6-glutamic acid ligase activity|NEDD8 ligase activity|	9	1.5	9.74	7	0.7	2.65	1.1	10.5	0.0224	0	1.65	0.4	2.3
ENSG00000100938	GMPR2	guanosine monophosphate reductase 2	cytosol|GMP reductase complex|	purine nucleobase metabolic process|purine-containing compound salvage|small molecule metabolic process|GMP metabolic process|nucleobase-containing small molecule metabolic process|oxidation-reduction process|	GMP reductase activity|metal ion binding|	10	-0.5	1.72	10	-0.9	9.73	-0.8	10.5	0.0224	0	1.65	-1.5	-0.3
ENSG00000168818	STX18	syntaxin 18	Golgi membrane|endoplasmic reticulum|endoplasmic reticulum membrane|integral component of membrane|	intracellular protein transport|ER to Golgi vesicle-mediated transport|	SNAP receptor activity|protein binding|	10	0.2	0.512	9	1.3	10.8	1.2	9.08	0.0224	0	1.65	0.4	2.6
ENSG00000124224	PPP4R1L	protein phosphatase 4, regulatory subunit 1-like	cellular_component|	biological_process|	molecular_function|	8	2	5.04	9	-1.8	4.33	1.9	2.95	0.0224	0	1.65	-3.9	4.6
ENSG00000142789	CELA3A	chymotrypsin-like elastase family, member 3A	None	proteolysis|digestion|cholesterol metabolic process|	serine-type endopeptidase activity|	9	-1.6	10.7	9	0	0	-1	9.07	0.0225	0	1.65	-2.7	-0.3
ENSG00000053108	FSTL4	follistatin-like 4	extracellular region|	None	calcium ion binding|	5	2.2	2.92	7	-2.2	2.14	1.7	2.94	0.0225	0	1.65	-3.4	4.8
ENSG00000183704	SLC9B1P1	solute carrier family 9, subfamily B (NHA1, cation proton antiporter 1), member 1 pseudogene 1	integral component of membrane|	hydrogen ion transmembrane transport|	solute:proton antiporter activity|	8	1	4.73	9	-1.2	4.6	0.9	2.94	0.0225	0	1.65	-2.6	2.2
ENSG00000163607	GTPBP8	GTP-binding protein 8 (putative)	mitochondrion|	barrier septum assembly|	GTP binding|metal ion binding|	9	0.8	4.33	9	1	11.3	0.9	15	0.0227	0	1.64	0.4	1.6
ENSG00000108759	KRT32	keratin 32	intermediate filament|	epidermis development|	structural molecule activity|	9	0.5	4.26	9	0.6	11.1	0.6	15	0.0227	0	1.64	0.3	1.1
ENSG00000153250	RBMS1	RNA binding motif, single stranded interacting protein 1	nucleus|	DNA replication|RNA processing|	nucleotide binding|double-stranded DNA binding|single-stranded DNA binding|RNA binding|protein binding|poly(A) RNA binding|	10	0.7	1.18	9	-1.2	8.32	-1.1	8.22	0.0227	0	1.64	-2.4	-0.3
ENSG00000163344	PMVK	phosphomevalonate kinase	peroxisome|cytosol|cytosol|membrane|extracellular vesicular exosome|	cholesterol biosynthetic process|cholesterol biosynthetic process|sterol biosynthetic process|phosphorylation|isopentenyl diphosphate biosynthetic process, mevalonate pathway|small molecule metabolic process|response to cholesterol|	phosphomevalonate kinase activity|ATP binding|	9	0.9	4.13	9	1.4	6.96	0.9	10.1	0.0228	0	1.64	0.4	2.2
ENSG00000157045	NTAN1	N-terminal asparagine amidase	nucleus|cytoplasm|	memory|metabolic process|adult locomotory behavior|	protein-N-terminal asparagine amidohydrolase activity|	10	0.9	6.76	10	0.9	3.98	0.9	10.4	0.0229	0	1.64	0.4	1.7
ENSG00000180822	PSMG4	proteasome (prosome, macropain) assembly chaperone 4	None	None	None	9	0.6	2.33	9	1.2	7.74	0.6	9.42	0.0229	0	1.64	0.3	1.8
ENSG00000157107	FCHO2	FCH domain only 2	plasma membrane|coated pit|clathrin-coated vesicle|	membrane invagination|clathrin coat assembly|clathrin-mediated endocytosis|protein localization to plasma membrane|	phosphatidylserine binding|protein binding|phosphatidylinositol-4,5-bisphosphate binding|phosphatidylinositol binding|	10	-0.4	4.95	10	-0.3	5.03	-0.4	9.42	0.0229	0	1.64	-0.7	-0.1
ENSG00000205755	CRLF2	cytokine receptor-like factor 2	extracellular region|plasma membrane|integral component of membrane|	None	None	6	1.4	1.38	9	0.9	1.9	0.9	2.92	0.0229	0	1.64	-1.3	3
ENSG00000158106	RHPN1	rhophilin, Rho GTPase binding protein 1	None	signal transduction|regulation of catalytic activity|	small GTPase regulator activity|	8	1.2	5.68	8	0.9	3.71	0.9	8.9	0.0231	0	1.64	0.3	2.2
ENSG00000144354	CDCA7	cell division cycle associated 7	nucleus|cytoplasm|	transcription, DNA-templated|regulation of transcription, DNA-templated|apoptotic process|regulation of cell proliferation|	None	10	0.8	6.01	9	1.3	2.92	1.1	8.19	0.0231	0	1.64	0.3	2.1
ENSG00000163659	TIPARP	TCDD-inducible poly(ADP-ribose) polymerase	nucleus|	vasculogenesis|kidney development|protein ADP-ribosylation|nitrogen compound metabolic process|androgen metabolic process|estrogen metabolic process|female gonad development|post-embryonic development|negative regulation of gene expression|hemopoiesis|multicellular organismal metabolic process|positive regulation of protein catabolic process|platelet-derived growth factor receptor signaling pathw…	NAD+ ADP-ribosyltransferase activity|enhancer binding|metal ion binding|	10	-1	9.78	9	0.5	1.51	-1	8.19	0.0231	0	1.64	-1.9	-0.3
ENSG00000170374	SP7	Sp7 transcription factor	nucleus|cytoplasm|	osteoblast differentiation|osteoblast differentiation|transcription, DNA-templated|regulation of transcription from RNA polymerase II promoter|positive regulation of transcription from RNA polymerase II promoter|hematopoietic stem cell differentiation|positive regulation of stem cell differentiation|	DNA binding|DEAD/H-box RNA helicase binding|metal ion binding|	10	0.1	0.0312	10	-2.1	11	-1.9	8.19	0.0231	0	1.64	-3.7	-0.3
ENSG00000159069	FBXW5	F-box and WD repeat domain containing 5	cytoplasm|SCF ubiquitin ligase complex|Cul4-RING E3 ubiquitin ligase complex|	mitotic nuclear division|protein ubiquitination|protein ubiquitination|SCF-dependent proteasomal ubiquitin-dependent protein catabolic process|proteasome-mediated ubiquitin-dependent protein catabolic process|centrosome duplication|	protein binding|protein kinase binding|	10	0	0	10	1.4	12	1.4	8.88	0.0232	0	1.63	0.6	2.8
ENSG00000164548	TRA2A	transformer 2 alpha homolog (Drosophila)	nucleus|nucleolus|intracellular membrane-bounded organelle|	mRNA splicing, via spliceosome|	nucleotide binding|poly(A) RNA binding|	10	-2.3	5.81	10	-1	4.61	-1.3	8.18	0.0232	0	1.63	-3.7	-0.2
ENSG00000267942	AC090673.2	N/A	None	None	None	3	1.2	5.74	0	0	0	1.2	5.56	0.0232	0	1.63	-0.4	2
ENSG00000221859	KRTAP10-10	keratin associated protein 10-10	keratin filament|	None	None	8	2.9	5.33	9	-2.8	3.99	2.8	2.9	0.0233	0	1.63	-4.4	6
ENSG00000106591	MRPL32	mitochondrial ribosomal protein L32	mitochondrial ribosome|large ribosomal subunit|	translation|	structural constituent of ribosome|poly(A) RNA binding|	10	0.2	0.494	10	1.3	16.8	1.2	14.8	0.0234	0	1.63	0.5	2.2
ENSG00000175066	GK5	glycerol kinase 5 (putative)	None	phosphorylation|glycerol catabolic process|	glycerol kinase activity|ATP binding|	10	1.3	7.89	10	1	3	1.2	9.95	0.0234	0	1.63	0.6	2.3
ENSG00000065135	GNAI3	guanine nucleotide binding protein (G protein), alpha inhibiting activity polypeptide 3	cytoplasm|lysosomal membrane|Golgi apparatus|centrosome|heterotrimeric G-protein complex|plasma membrane|plasma membrane|membrane|midbody|zymogen granule|membrane raft|extracellular vesicular exosome|	GTP catabolic process|transport|vesicle fusion|cell cycle|adenylate cyclase-modulating G-protein coupled receptor signaling pathway|adenylate cyclase-inhibiting G-protein coupled receptor signaling pathway|negative regulation of adenylate cyclase activity|synaptic transmission|blood coagulation|platelet activation|cell division|	GTPase activity|signal transducer activity|GTP binding|protein domain specific binding|G-protein beta/gamma-subunit complex binding|G-protein coupled serotonin receptor binding|GTPase activating protein binding|metal ion binding|	9	-1.6	10.4	9	-0.2	0.316	-0.4	8.85	0.0234	0	1.63	-2.7	-0.2
ENSG00000066032	CTNNA2	catenin (cadherin-associated protein), alpha 2	cytoplasm|cytosol|adherens junction|cell-cell adherens junction|actin cytoskeleton|basolateral plasma membrane|lamellipodium|axon|	axonogenesis|single organismal cell-cell adhesion|radial glia guided migration of Purkinje cell|muscle cell differentiation|dendrite morphogenesis|brain morphogenesis|positive regulation of muscle cell differentiation|regulation of synapse structural plasticity|prepulse inhibition|	structural constituent of cytoskeleton|protein binding|cadherin binding|	10	1.3	9.86	9	1.3	0.68	1.3	10.3	0.0235	0	1.63	0.6	2.6
ENSG00000242616	GNG10	guanine nucleotide binding protein (G protein), gamma 10	heterotrimeric G-protein complex|plasma membrane|extracellular vesicular exosome|	energy reserve metabolic process|GTP catabolic process|signal transduction|G-protein coupled receptor signaling pathway|synaptic transmission|small molecule metabolic process|cellular response to glucagon stimulus|	GTPase activity|signal transducer activity|	10	0.9	11.9	10	0.1	0.136	0.8	10.3	0.0235	0	1.63	0.3	2
ENSG00000196584	XRCC2	X-ray repair complementing defective repair in Chinese hamster cells 2	replication fork|cytoplasm|centrosome|Rad51B-Rad51C-Rad51D-XRCC2 complex|	mitotic cell cycle|double-strand break repair via homologous recombination|in utero embryonic development|ATP catabolic process|DNA repair|meiotic nuclear division|response to X-ray|response to gamma radiation|strand invasion|negative regulation of neuron apoptotic process|positive regulation of neurogenesis|centrosome organization|	four-way junction DNA binding|protein binding|ATP binding|DNA-dependent ATPase activity|	10	0.5	1.15	8	1.2	11	0.8	10.3	0.0235	0	1.63	0.4	2.1
ENSG00000180155	LYNX1	Ly6/neurotoxin 1	plasma membrane|dendrite|anchored component of membrane|extracellular vesicular exosome|	None	None	10	0.3	0.317	10	1.9	22.7	1.8	19.7	0.0236	0	1.63	0.9	4
ENSG00000068383	INPP5A	inositol polyphosphate-5-phosphatase, 40kDa	plasma membrane|membrane|extracellular vesicular exosome|	inositol phosphate metabolic process|small molecule metabolic process|phosphatidylinositol dephosphorylation|	inositol-polyphosphate 5-phosphatase activity|protein binding|PH domain binding|inositol-1,4,5-trisphosphate 5-phosphatase activity|inositol-1,3,4,5-tetrakisphosphate 5-phosphatase activity|	10	-1.1	3.39	9	-0.9	6.97	-1	9.88	0.0236	0	1.63	-2	-0.1
ENSG00000155097	ATP6V1C1	ATPase, H+ transporting, lysosomal 42kDa, V1 subunit C1	lysosomal membrane|cytosol|plasma membrane|proton-transporting two-sector ATPase complex|cytoplasmic vesicle|proton-transporting V-type ATPase, V1 domain|apical part of cell|extracellular vesicular exosome|	cellular iron ion homeostasis|insulin receptor signaling pathway|ATP hydrolysis coupled proton transport|proton transport|transferrin transport|interaction with host|transmembrane transport|phagosome maturation|	transporter activity|protein binding|hydrogen-exporting ATPase activity, phosphorylative mechanism|proton-transporting ATPase activity, rotational mechanism|	8	0.8	7.81	6	1.4	3.55	1.1	9.87	0.0237	0	1.63	0.3	2.1
ENSG00000001497	LAS1L	LAS1-like (S. cerevisiae)	nucleus|cytoplasm|microtubule organizing center|membrane|MLL1 complex|	rRNA processing|	poly(A) RNA binding|	9	0.9	5.92	9	0.7	4.06	0.9	9.3	0.0237	0	1.63	0.3	1.6
ENSG00000160460	SPTBN4	spectrin, beta, non-erythrocytic 4	cytoplasm|cytoplasm|cytosol|plasma membrane|adherens junction|spectrin|spectrin|membrane|nuclear matrix|nuclear matrix|PML body|PML body|node of Ranvier|paranode region of axon|neuronal cell body|axon initial segment|axon hillock|cell body fiber|	regulation of sodium ion transport|cytoskeletal anchoring at plasma membrane|axonogenesis|axon guidance|sensory perception of sound|adult walking behavior|fertilization|negative regulation of heart rate|vesicle-mediated transport|transmission of nerve impulse|central nervous system projection neuron axonogenesis|regulation of peptidyl-serine phosphorylation|positive regulation of multicellular or…	actin binding|actin binding|structural constituent of cytoskeleton|protein binding|phospholipid binding|phosphatase binding|ankyrin binding|ankyrin binding|spectrin binding|	10	0.5	1.93	10	1.1	13.8	1	14.7	0.0238	0	1.62	0.4	1.9
ENSG00000076555	ACACB	acetyl-CoA carboxylase beta	mitochondrial outer membrane|cytosol|endomembrane system|	acetyl-CoA metabolic process|energy reserve metabolic process|fatty acid biosynthetic process|vitamin metabolic process|water-soluble vitamin metabolic process|biotin metabolic process|carnitine shuttle|response to organic cyclic compound|positive regulation of cellular metabolic process|response to drug|cellular lipid metabolic process|small molecule metabolic process|protein homotetramerization…	acetyl-CoA carboxylase activity|biotin carboxylase activity|protein binding|ATP binding|biotin binding|metal ion binding|	10	-0.3	0.222	10	-1.7	12.2	-1.3	9.84	0.0238	0	1.62	-2.8	-0.4
ENSG00000197050	ZNF420	zinc finger protein 420	nucleus|extracellular vesicular exosome|	transcription, DNA-templated|regulation of transcription, DNA-templated|	DNA binding|sequence-specific DNA binding transcription factor activity|protein binding|metal ion binding|	10	0.1	0.139	10	1.8	10.5	1.7	8.09	0.0238	0	1.62	0.6	3
ENSG00000224420	ADM5	adrenomedullin 5 (putative)	extracellular region|	None	None	10	0.7	5.75	10	0.8	3.89	0.8	9.24	0.024	0	1.62	0.2	1.6
ENSG00000189403	HMGB1	high mobility group box 1	condensed chromosome|extracellular region|extracellular space|nucleus|nucleoplasm|cell surface|transcriptional repressor complex|	negative regulation of transcription from RNA polymerase II promoter|myeloid dendritic cell activation|dendritic cell chemotaxis|inflammatory response to antigenic stimulus|DNA topological change|base-excision repair, DNA ligation|apoptotic DNA fragmentation|DNA recombination|regulation of transcription from RNA polymerase II promoter|apoptotic process|cellular component disassembly involved in e…	damaged DNA binding|double-stranded DNA binding|single-stranded DNA binding|sequence-specific DNA binding transcription factor activity|cytokine activity|protein binding|transcription factor binding|DNA binding, bending|DNA binding, bending|chemoattractant activity|poly(A) RNA binding|RAGE receptor binding|repressing transcription factor binding|	7	0.8	1.72	6	1.8	10.4	1.6	10.2	0.0241	0	1.62	0.9	2.9
ENSG00000173627	APOBEC4	apolipoprotein B mRNA editing enzyme, catalytic polypeptide-like 4 (putative)	None	mRNA processing|	zinc ion binding|hydrolase activity, acting on carbon-nitrogen (but not peptide) bonds, in cyclic amidines|	10	-0.7	1.96	10	1.2	12.2	1.2	10.2	0.0241	0	1.62	0.5	1.9
ENSG00000077514	POLD3	polymerase (DNA-directed), delta 3, accessory subunit	nucleus|nucleoplasm|mitochondrion|delta DNA polymerase complex|	mitotic cell cycle|telomere maintenance via recombination|telomere maintenance|DNA synthesis involved in DNA repair|DNA strand elongation involved in DNA replication|DNA repair|transcription-coupled nucleotide-excision repair|base-excision repair|nucleotide-excision repair|nucleotide-excision repair, DNA gap filling|nucleotide-excision repair, DNA gap filling|mismatch repair|telomere maintenance …	DNA-directed DNA polymerase activity|protein binding|	7	0.7	3.29	9	1.1	7.89	0.9	10.2	0.0241	0	1.62	0.3	1.6
ENSG00000182154	MRPL41	mitochondrial ribosomal protein L41	mitochondrion|mitochondrial large ribosomal subunit|ribonucleoprotein complex|	translation|apoptotic process|cell cycle|	structural constituent of ribosome|protein binding|poly(A) RNA binding|	8	0.6	2.66	8	0.9	8.64	0.8	10.2	0.0241	0	1.62	0.3	1.6
ENSG00000186480	INSIG1	insulin induced gene 1	endoplasmic reticulum|endoplasmic reticulum membrane|SREBP-SCAP-Insig complex|	triglyceride metabolic process|cholesterol biosynthetic process|metabolic process|cell proliferation|negative regulation of steroid biosynthetic process|SREBP signaling pathway|inner ear morphogenesis|middle ear morphogenesis|small molecule metabolic process|negative regulation of fat cell differentiation|negative regulation of fatty acid biosynthetic process|palate development|cranial suture mor…	protein binding|	10	1.6	11.6	10	0	0	1.5	8.73	0.0241	0	1.62	0.3	2.8
ENSG00000251380	C5ORF20	chromosome 5 open reading frame 20	nucleus|	None	None	5	-0.2	0.07	8	1.4	4.58	1.3	2.87	0.0241	0	1.62	-0.4	3
ENSG00000074071	MRPS34	mitochondrial ribosomal protein S34	mitochondrion|ribosome|	None	None	9	0.5	4.58	9	0.7	10.5	0.6	14.6	0.0242	0	1.62	0.3	1.1
ENSG00000112367	FIG4	FIG4 homolog, SAC1 lipid phosphatase domain containing (S. cerevisiae)	Golgi membrane|endosome membrane|early endosome membrane|late endosome membrane|	phospholipid metabolic process|phosphatidylinositol biosynthetic process|vacuole organization|locomotory behavior|cell death|positive regulation of neuron projection development|dephosphorylation|negative regulation of myelination|myelin assembly|phosphatidylinositol-3-phosphate biosynthetic process|pigmentation|small molecule metabolic process|neuron development|	phosphatidylinositol-3-phosphatase activity|protein binding|phosphatidylinositol-4-phosphate phosphatase activity|phosphatidylinositol-3,5-bisphosphate 5-phosphatase activity|	10	0.7	5.99	10	0.6	3.1	0.6	8.72	0.0242	0	1.62	0.2	1.4
ENSG00000102038	SMARCA1	SWI/SNF related, matrix associated, actin dependent regulator of chromatin, subfamily a, member 1	nuclear chromatin|nucleus|NURF complex|CERF complex|	DNA strand renaturation|ATP catabolic process|chromatin remodeling|transcription, DNA-templated|brain development|neuron differentiation|ATP-dependent chromatin remodeling|positive regulation of transcription, DNA-templated|regulation of neural precursor cell proliferation|	DNA binding|helicase activity|protein binding|ATP binding|DNA-dependent ATPase activity|nucleosome binding|annealing helicase activity|nucleosome-dependent ATPase activity|	10	-1.2	6.66	10	-1.2	1.69	-1.2	8.05	0.0242	0	1.62	-2.3	-0.4
ENSG00000126603	GLIS2	GLIS family zinc finger 2	nucleus|cytoplasm|nuclear speck|	negative regulation of transcription from RNA polymerase II promoter|transcription, DNA-templated|nervous system development|cell differentiation|negative regulation of sequence-specific DNA binding transcription factor activity|negative regulation of smoothened signaling pathway|negative regulation of transcription, DNA-templated|positive regulation of transcription, DNA-templated|positive regul…	RNA polymerase II core promoter proximal region sequence-specific DNA binding transcription factor activity involved in positive regulation of transcription|protein binding|transcription regulatory region DNA binding|metal ion binding|	10	0.2	0.197	9	-1.5	10.6	-1.4	8.04	0.0242	0	1.62	-3.5	-0.4
ENSG00000144278	GALNT13	polypeptide N-acetylgalactosaminyltransferase 13	Golgi membrane|integral component of membrane|	O-glycan processing|post-translational protein modification|cellular protein metabolic process|	polypeptide N-acetylgalactosaminyltransferase activity|metal ion binding|	10	0.9	4	10	-1.3	1.47	0.9	2.86	0.0242	0	1.62	-2.9	3.4
ENSG00000092094	OSGEP	O-sialoglycoprotein endopeptidase	nucleus|cytoplasm|	threonylcarbamoyladenosine biosynthetic process|	transferase activity, transferring acyl groups other than amino-acyl groups|metal ion binding|	6	1	1.62	7	1.3	7.54	1.1	8.69	0.0244	0	1.61	0.4	2.6
ENSG00000132535	DLG4	discs, large homolog 4 (Drosophila)	cytoplasm|endoplasmic reticulum|plasma membrane|plasma membrane|synaptic vesicle|ionotropic glutamate receptor complex|postsynaptic density|cell junction|endocytic vesicle membrane|cortical cytoskeleton|extrinsic component of cytoplasmic side of plasma membrane|alpha-amino-3-hydroxy-5-methyl-4-isoxazolepropionic acid selective glutamate receptor complex|dendrite cytoplasm|juxtaparanode region of …	negative regulation of receptor internalization|protein complex assembly|signal transduction|positive regulation of cytosolic calcium ion concentration|synaptic transmission|nervous system development|axon guidance|learning|synaptic vesicle maturation|social behavior|protein localization to synapse|locomotory exploration behavior|establishment of protein localization|regulation of long-term neuro…	protein binding|protein C-terminus binding|protein phosphatase binding|PDZ domain binding|beta-1 adrenergic receptor binding|D1 dopamine receptor binding|P2Y1 nucleotide receptor binding|protein complex binding|acetylcholine receptor binding|ionotropic glutamate receptor binding|scaffold protein binding|	9	2	7.3	9	1.5	3.3	1.7	9.65	0.0245	0	1.61	0.5	3.5
ENSG00000184985	SORCS2	sortilin-related VPS10 domain containing receptor 2	membrane|integral component of membrane|	neuropeptide signaling pathway|	neuropeptide receptor activity|	7	1.4	2.8	9	-1.3	1.7	1.3	2.85	0.0245	0	1.61	-2.6	3.6
ENSG00000167754	KLK5	kallikrein-related peptidase 5	extracellular space|epidermal lamellar body|	proteolysis|epidermis development|positive regulation of G-protein coupled receptor protein signaling pathway|	serine-type endopeptidase activity|serine-type endopeptidase activity|protein binding|peptidase activity|serine-type peptidase activity|	9	0.6	4.78	10	1.6	4.74	0.6	8.65	0.0247	0	1.61	0.2	2.1
ENSG00000186113	OR5D14	olfactory receptor, family 5, subfamily D, member 14	plasma membrane|integral component of membrane|	G-protein coupled receptor signaling pathway|detection of chemical stimulus involved in sensory perception of smell|	G-protein coupled receptor activity|olfactory receptor activity|	9	0.9	5.6	0	0	0	0.9	5.42	0.0247	0	1.61	0	2
ENSG00000105875	WDR91	WD repeat domain 91	None	None	None	10	1.1	8.77	10	0.5	2.1	1	10.1	0.0248	0	1.61	0.4	1.7
ENSG00000161888	SPC24	SPC24, NDC80 kinetochore complex component	condensed chromosome kinetochore|nucleus|nucleolus|cytosol|Ndc80 complex|	mitotic cell cycle|mitotic nuclear division|	protein binding|	8	0.2	0.523	5	1.1	10.9	0.9	10.1	0.0248	0	1.61	0.4	1.9
ENSG00000137764	MAP2K5	mitogen-activated protein kinase kinase 5	nucleus|spindle|cytosol|	negative regulation of transcription from RNA polymerase II promoter|activation of MAPK activity|signal transduction|heart development|peptidyl-tyrosine phosphorylation|positive regulation of cell growth|negative regulation of NF-kappaB transcription factor activity|negative regulation of heterotypic cell-cell adhesion|negative regulation of cysteine-type endopeptidase activity involved in apopto…	protein kinase activity|protein serine/threonine kinase activity|protein tyrosine kinase activity|protein binding|ATP binding|metal ion binding|	9	0.6	1.82	10	0.9	8.34	0.9	9.59	0.0248	0	1.61	0.3	1.6
ENSG00000129480	DTD2	D-tyrosyl-tRNA deacylase 2 (putative)	cellular_component|cytoplasm|	biological_process|D-amino acid catabolic process|	molecular_function|protein binding|hydrolase activity, acting on ester bonds|	5	-0.6	3.63	5	-0.7	5.9	-0.6	9.14	0.0248	0	1.61	-1.6	-0.2
ENSG00000126261	UBA2	ubiquitin-like modifier activating enzyme 2	nucleoplasm|cytosol|SUMO activating enzyme complex|	protein sumoylation|protein sumoylation|protein sumoylation|SMT3-dependent protein catabolic process|positive regulation of catalytic activity|post-translational protein modification|cellular protein metabolic process|	protein binding|ATP binding|enzyme activator activity|transcription factor binding|ligase activity|SUMO activating enzyme activity|SUMO activating enzyme activity|metal ion binding|protein heterodimerization activity|	5	0.4	0.649	7	1	9.29	1	8.64	0.0248	0	1.61	0.4	1.9
ENSG00000162910	MRPL55	mitochondrial ribosomal protein L55	mitochondrial large ribosomal subunit|	translation|	structural constituent of ribosome|	9	1.3	10.1	9	0.6	6.96	0.9	14.4	0.0249	0	1.6	0.5	1.8
ENSG00000143314	MRPL24	mitochondrial ribosomal protein L24	mitochondrion|ribosome|	translation|	structural constituent of ribosome|	10	0.8	6.73	10	0.7	8.1	0.7	14.4	0.0249	0	1.6	0.3	1.2
ENSG00000187145	MRPS21	mitochondrial ribosomal protein S21	mitochondrial small ribosomal subunit|	translation|	structural constituent of ribosome|poly(A) RNA binding|	10	1.2	10.8	10	0.6	4.66	0.6	14.4	0.0249	0	1.6	0.2	1.8
ENSG00000063854	HAGH	hydroxyacylglutathione hydrolase	cytoplasm|mitochondrial matrix|mitochondrial matrix|extracellular vesicular exosome|	glutathione biosynthetic process|	hydroxyacylglutathione hydrolase activity|zinc ion binding|	10	-0.9	5.44	10	-1.5	4.74	-1	9.58	0.0249	0	1.6	-2.2	-0.4
ENSG00000162066	AMDHD2	amidohydrolase domain containing 2	nucleus|	carbohydrate metabolic process|N-acetylglucosamine metabolic process|N-acetylneuraminate catabolic process|N-acetylneuraminate catabolic process|	N-acetylglucosamine-6-phosphate deacetylase activity|metal ion binding|	7	1	6.43	7	0.7	3.76	0.9	9.13	0.0249	0	1.6	0.3	1.8
ENSG00000125686	MED1	mediator complex subunit 1	chromatin|nucleus|nucleoplasm|nucleolus|membrane|mediator complex|mediator complex|protein-DNA complex|	negative regulation of transcription from RNA polymerase II promoter|cell morphogenesis|angiogenesis|liver development|embryonic placenta development|lens development in camera-type eye|thyroid hormone mediated signaling pathway|ventricular trabecula myocardium morphogenesis|retinal pigment epithelium development|DNA replication|regulation of transcription from RNA polymerase I promoter|transcrip…	RNA polymerase II core promoter proximal region sequence-specific DNA binding|sequence-specific DNA binding RNA polymerase II transcription factor activity|core promoter binding|RNA polymerase II transcription cofactor activity|chromatin binding|transcription cofactor activity|transcription coactivator activity|transcription coactivator activity|receptor activity|protein binding|transcription fac…	10	0.7	2.73	10	0.6	7.18	0.6	9.55	0.025	0	1.6	0.2	1.6
ENSG00000132376	INPP5K	inositol polyphosphate-5-phosphatase K	ruffle|nucleus|cytoplasm|endoplasmic reticulum|trans-Golgi network|cytosol|cytosol|plasma membrane|membrane|ruffle membrane|neuron projection|perinuclear region of cytoplasm|	in utero embryonic development|negative regulation of protein phosphorylation|regulation of glycogen biosynthetic process|negative regulation of protein kinase activity|phospholipid metabolic process|phosphatidylinositol biosynthetic process|G-protein coupled receptor signaling pathway|negative regulation of peptidyl-threonine phosphorylation|negative regulation of glucose transport|dephosphoryla…	inositol-polyphosphate 5-phosphatase activity|vasopressin receptor activity|protein binding|inositol bisphosphate phosphatase activity|phosphatidylinositol-3,4,5-trisphosphate 5-phosphatase activity|phosphatidylinositol trisphosphate phosphatase activity|phosphatidylinositol phosphate 5-phosphatase activity|lipid phosphatase activity|inositol trisphosphate phosphatase activity|inositol-1,4,5-tris…	9	1.6	2.82	9	0.6	7.59	1.3	9.5	0.0252	0	1.6	0.3	2.2
ENSG00000166803	KIAA0101	KIAA0101	nucleus|cytoplasm|perinuclear region of cytoplasm|	DNA replication|cellular response to DNA damage stimulus|response to UV|translesion synthesis|centrosome organization|regulation of cell cycle|	chromatin binding|protein binding|	10	-0.4	1.4	10	-0.9	8.35	-0.7	8.51	0.0253	0	1.6	-1.6	-0.2
ENSG00000169288	MRPL1	mitochondrial ribosomal protein L1	nucleus|mitochondrion|large ribosomal subunit|	translation|	structural constituent of ribosome|poly(A) RNA binding|	10	0.7	9.01	10	0.6	5.92	0.7	14.3	0.0254	0	1.6	0.3	1.3
ENSG00000183431	SF3A3	splicing factor 3a, subunit 3, 60kDa	nucleus|nucleoplasm|spliceosomal complex|nuclear speck|catalytic step 2 spliceosome|	RNA splicing, via transesterification reactions|mRNA 3'-splice site recognition|mRNA splicing, via spliceosome|mRNA splicing, via spliceosome|mRNA processing|RNA splicing|gene expression|	protein binding|zinc ion binding|poly(A) RNA binding|	5	1.5	8.12	5	0.8	1.58	1.4	8.5	0.0254	0	1.6	0.4	2.8
ENSG00000105323	HNRNPUL1	heterogeneous nuclear ribonucleoprotein U-like 1	nucleus|nucleoplasm|ribonucleoprotein complex|	mRNA splicing, via spliceosome|transcription, DNA-templated|regulation of transcription, DNA-templated|RNA processing|RNA splicing|response to virus|gene expression|	RNA binding|protein binding|enzyme binding|poly(A) RNA binding|	10	1	4.8	8	1.2	3.53	1	7.92	0.0254	0	1.6	0.3	2.3
ENSG00000103460	TOX3	TOX high mobility group box family member 3	nucleus|	transcription, DNA-templated|apoptotic process|negative regulation of neuron apoptotic process|positive regulation of transcription, DNA-templated|	chromatin binding|protein binding|estrogen response element binding|protein homodimerization activity|phosphoprotein binding|	10	0.9	0.767	10	0.8	7.43	0.8	7.92	0.0254	0	1.6	0.3	1.7
ENSG00000179930	ZNF648	zinc finger protein 648	nucleus|	transcription, DNA-templated|regulation of transcription, DNA-templated|	DNA binding|metal ion binding|	10	-1.1	5.65	10	-0.7	3.29	-0.9	7.9	0.0255	0	1.59	-1.8	-0.3
ENSG00000116675	DNAJC6	DnaJ (Hsp40) homolog, subfamily C, member 6	cytosol|	post-Golgi vesicle-mediated transport|cell death|peptidyl-tyrosine dephosphorylation|membrane organization|	protein tyrosine phosphatase activity|SH3 domain binding|	10	-0.8	5.29	9	-1	3.08	-0.9	7.9	0.0255	0	1.59	-1.8	-0.3
ENSG00000120693	SMAD9	SMAD family member 9	intracellular|nucleus|nucleoplasm|transcription factor complex|cytosol|	ureteric bud development|response to hypoxia|Mullerian duct regression|transcription, DNA-templated|protein phosphorylation|transforming growth factor beta receptor signaling pathway|BMP signaling pathway|midbrain development|hindbrain development|intracellular signal transduction|positive regulation of cell differentiation|positive regulation of transcription, DNA-templated|cartilage development…	DNA binding|sequence-specific DNA binding transcription factor activity|protein binding|transforming growth factor beta receptor, pathway-specific cytoplasmic mediator activity|metal ion binding|	10	1.1	2.1	10	-1.7	11	-1.7	7.9	0.0255	0	1.59	-4	-0.5
ENSG00000155269	GPR78	G protein-coupled receptor 78	plasma membrane|integral component of membrane|	adenylate cyclase-activating G-protein coupled receptor signaling pathway|	G-protein coupled receptor activity|	6	1.6	3.46	6	-1.3	2.97	1.5	2.8	0.0255	0	1.59	-3	3.8
ENSG00000180205	WFDC9	WAP four-disulfide core domain 9	extracellular region|	None	None	10	1.7	5.41	10	-1	3.9	1.5	2.8	0.0255	0	1.59	-2.6	3.4
ENSG00000171747	LGALS4	lectin, galactoside-binding, soluble, 4	cytosol|plasma membrane|	cell adhesion|	carbohydrate binding|	5	-0.6	1.81	7	1.4	4.52	1.4	2.8	0.0255	0	1.59	-1.1	3
ENSG00000184445	KNTC1	kinetochore associated 1	condensed chromosome kinetochore|spindle pole|nucleus|cytoplasm|kinetochore microtubule|cytosol|plasma membrane|actin cytoskeleton|	mitotic cell cycle|protein complex assembly|mitotic nuclear division|mitotic cell cycle checkpoint|regulation of exit from mitosis|	protein binding|	10	1.1	8.83	10	0.6	2.57	0.9	10	0.0256	0	1.59	0.4	1.7
ENSG00000131725	WDR44	WD repeat domain 44	Golgi apparatus|cytosol|endosome membrane|perinuclear region of cytoplasm|	None	None	10	0.8	11.1	9	1	3.53	0.9	14.2	0.0257	0	1.59	0.5	1.6
ENSG00000174500	GCSAM	germinal center-associated, signaling and motility	cytoplasm|plasma membrane|	regulation of B cell receptor signaling pathway|negative regulation of lymphocyte migration|	actin binding|protein binding|protein kinase binding|myosin II binding|	10	0.5	1.75	10	0.8	13.3	0.7	14.2	0.0257	0	1.59	0.4	1.3
ENSG00000131944	C19ORF40	chromosome 19 open reading frame 40	nucleus|nucleoplasm|intracellular membrane-bounded organelle|Fanconi anaemia nuclear complex|	DNA repair|	DNA binding|chromatin binding|protein binding|	10	0.7	7.05	9	0.6	3.42	0.7	9.99	0.0257	0	1.59	0.2	1.3
ENSG00000181751	C5ORF30	chromosome 5 open reading frame 30	cytoplasm|ciliary transition zone|	protein transport|cilium morphogenesis|	protein binding|	10	0.7	6.43	10	0.6	3	0.6	8.99	0.0258	0	1.59	0.2	1.5
ENSG00000144834	TAGLN3	transgelin 3	nucleus|	negative regulation of transcription from RNA polymerase II promoter|central nervous system development|	None	7	-0.7	3.45	7	0.7	0.822	-0.6	2.79	0.0258	0	1.59	-2	1.7
ENSG00000100554	ATP6V1D	ATPase, H+ transporting, lysosomal 34kDa, V1 subunit D	lysosomal membrane|centrosome|cytosol|cilium|membrane|vacuolar proton-transporting V-type ATPase complex|extracellular vesicular exosome|	cellular iron ion homeostasis|insulin receptor signaling pathway|proton transport|transferrin transport|cilium assembly|interaction with host|transmembrane transport|protein localization to cilium|phagosome maturation|	protein binding|ATPase activity, coupled to transmembrane movement of substances|	7	1.3	7.49	6	0.7	3.34	0.9	9.96	0.0259	0	1.59	0.3	2.3
ENSG00000007933	FMO3	flavin containing monooxygenase 3	endoplasmic reticulum membrane|integral component of membrane|intracellular membrane-bounded organelle|	xenobiotic metabolic process|drug metabolic process|small molecule metabolic process|oxidation-reduction process|	N,N-dimethylaniline monooxygenase activity|amino acid binding|trimethylamine monooxygenase activity|flavin adenine dinucleotide binding|NADP binding|	9	-0.4	1.59	10	1.2	11.1	1.2	8.43	0.0259	0	1.59	0.5	2.7
ENSG00000253896	AC144568.2	N/A	None	None	None	8	1	5.46	0	0	0	1	5.29	0.0259	0	1.59	0	2
ENSG00000196990	FAM163B	family with sequence similarity 163, member B	integral component of membrane|	None	None	8	1.2	1.46	8	-1.6	4.72	-1.2	2.78	0.0259	0	1.59	-3.7	1.9
ENSG00000107341	UBE2R2	ubiquitin-conjugating enzyme E2R 2	None	protein monoubiquitination|protein K48-linked ubiquitination|	ubiquitin-protein transferase activity|ATP binding|acid-amino acid ligase activity|	10	0.8	9	10	0.5	1.7	0.7	9.95	0.026	0	1.59	0.3	1.4
ENSG00000163235	TGFA	transforming growth factor, alpha	extracellular space|nucleus|plasma membrane|cell surface|integral component of membrane|basolateral plasma membrane|cytoplasmic vesicle|perinuclear region of cytoplasm|	MAPK cascade|activation of MAPK activity|angiogenesis|epidermal growth factor receptor signaling pathway|cell proliferation|wound healing|response to drug|negative regulation of apoptotic process|positive regulation of epidermal growth factor-activated receptor activity|positive regulation of mitosis|positive regulation of epithelial cell proliferation|positive regulation of cell division|mammary…	glycoprotein binding|MAP kinase kinase activity|epidermal growth factor receptor binding|protein binding|growth factor activity|	10	1.5	11.6	10	0.2	0.885	1.4	9.94	0.026	0	1.59	0.4	2.6
ENSG00000176142	TMEM39A	transmembrane protein 39A	integral component of membrane|	None	None	9	-0.7	0.926	10	0.7	8.57	0.9	8.41	0.026	0	1.59	0.3	1.7
ENSG00000163297	ANTXR2	anthrax toxin receptor 2	extracellular region|endoplasmic reticulum membrane|plasma membrane|integral component of membrane|	reproductive process|	receptor activity|protein binding|metal ion binding|	9	1	7.66	10	0.6	2.23	0.9	8.4	0.026	0	1.59	0.3	1.7
ENSG00000187607	ZNF286A	zinc finger protein 286A	nucleus|	transcription, DNA-templated|regulation of transcription, DNA-templated|	DNA binding|sequence-specific DNA binding transcription factor activity|metal ion binding|	9	0.7	0.5	8	-1	8.97	-1	7.85	0.026	0	1.59	-2.6	-0.3
ENSG00000173171	MTX1	metaxin 1	mitochondrial outer membrane|mitochondrial inner membrane|integral component of membrane|	protein targeting to mitochondrion|cellular protein metabolic process|	None	10	1.7	17.4	9	-0.3	0.601	1.6	14.1	0.0261	0	1.58	0.4	3
ENSG00000196604	POTEF	POTE ankyrin domain family, member F	extracellular space|cell cortex|blood microparticle|	retina homeostasis|	None	9	0.9	12.4	9	0.8	1.99	0.9	14.1	0.0261	0	1.58	0.5	1.6
ENSG00000132300	PTCD3	pentatricopeptide repeat domain 3	mitochondrion|	regulation of translation|mitochondrial translation|	rRNA binding|ribosomal small subunit binding|poly(A) RNA binding|	10	0.1	0.204	10	0.7	14.8	0.6	14.1	0.0261	0	1.58	0.3	1.2
ENSG00000149196	C11ORF73	chromosome 11 open reading frame 73	intracellular|nucleus|cytosol|cell junction|extracellular vesicular exosome|	protein import into nucleus|Golgi organization|protein transport|lung development|cellular response to heat|	protein transporter activity|Hsp70 protein binding|	10	0.7	9.78	10	0.4	5.38	0.6	14.1	0.0261	0	1.58	0.3	1.1
ENSG00000159593	NAE1	NEDD8 activating enzyme E1 subunit 1	nucleus|cytoplasm|cytosol|plasma membrane|	signal transduction|mitotic DNA replication checkpoint|regulation of apoptotic process|regulation of neuron apoptotic process|protein neddylation|protein neddylation|neuron apoptotic process|	protein binding|NEDD8 activating enzyme activity|ubiquitin protein ligase binding|protein heterodimerization activity|	6	1.1	8.12	7	0.4	2.8	1	9.93	0.0261	0	1.58	0.4	1.8
ENSG00000170525	PFKFB3	6-phosphofructo-2-kinase/fructose-2,6-biphosphatase 3	nucleus|cytosol|	carbohydrate metabolic process|fructose metabolic process|fructose 2,6-bisphosphate metabolic process|glucose metabolic process|glycolytic process|dephosphorylation|small molecule metabolic process|carbohydrate phosphorylation|carbohydrate phosphorylation|	6-phosphofructo-2-kinase activity|fructose-2,6-bisphosphate 2-phosphatase activity|ATP binding|	9	0.8	2.4	9	0.8	7.23	0.8	9.3	0.0261	0	1.58	0.1	2
ENSG00000161513	FDXR	ferredoxin reductase	mitochondrion|mitochondrial inner membrane|mitochondrial matrix|	generation of precursor metabolites and energy|steroid biosynthetic process|cholesterol metabolic process|small molecule metabolic process|oxidation-reduction process|NADPH oxidation|	ferredoxin-NADP+ reductase activity|protein binding|NADPH-adrenodoxin reductase activity|NADPH binding|	9	2	7.54	9	0.6	4.83	0.7	9.28	0.0262	0	1.58	0.3	2.9
ENSG00000134744	ZCCHC11	zinc finger, CCHC domain containing 11	extracellular space|nucleolus|cytoplasm|extracellular vesicular exosome|	cytokine production|miRNA metabolic process|miRNA catabolic process|stem cell maintenance|pre-miRNA processing|RNA 3'-end processing|regulation of lipopolysaccharide-mediated signaling pathway|negative regulation of NF-kappaB transcription factor activity|positive regulation of interleukin-6 production|interleukin-6-mediated signaling pathway|	protein binding|zinc ion binding|poly(A) RNA binding|RNA uridylyltransferase activity|	9	2	2.17	10	-1.2	10.5	-1.1	7.81	0.0263	0	1.58	-2.9	-0.4
ENSG00000188994	ZNF292	zinc finger protein 292	nucleus|	transcription, DNA-templated|positive regulation of transcription from RNA polymerase II promoter|	RNA polymerase II core promoter proximal region sequence-specific DNA binding transcription factor activity involved in positive regulation of transcription|DNA binding|metal ion binding|	9	-1.1	3.67	9	-1.1	4.49	-1.1	7.81	0.0263	0	1.58	-2.3	-0.3
ENSG00000167202	TBC1D2B	TBC1 domain family, member 2B	None	positive regulation of Rab GTPase activity|	Rab GTPase activator activity|protein binding|	10	0.5	3.94	10	0.4	5.33	0.5	8.9	0.0264	0	1.58	0.1	0.9
ENSG00000105677	TMEM147	transmembrane protein 147	endoplasmic reticulum membrane|integral component of membrane|	None	None	9	0.8	4.39	8	1.1	4.37	0.8	8.34	0.0264	0	1.58	0.2	1.7
ENSG00000132622	HSPA12B	heat shock 70kD protein 12B	None	None	ATP binding|	8	-1.6	11.3	8	1.1	2.87	-1.5	8.34	0.0264	0	1.58	-3	-0.3
ENSG00000153820	SPHKAP	SPHK1 interactor, AKAP domain containing	mitochondrion|Z disc|extracellular vesicular exosome|	None	protein binding|protein kinase A binding|	10	-2.1	12.5	10	-0.1	0.0425	-2.1	9.22	0.0265	0	1.58	-4	-0.4
ENSG00000241598	KRTAP5-4	keratin associated protein 5-4	keratin filament|	None	None	7	1.9	4.05	6	-1.3	4.01	1.5	2.75	0.0265	0	1.58	-3.2	3.6
ENSG00000119681	LTBP2	latent transforming growth factor beta binding protein 2	proteinaceous extracellular matrix|extracellular space|extracellular matrix|extracellular vesicular exosome|	protein targeting|transforming growth factor beta receptor signaling pathway|protein secretion|	calcium ion binding|protein binding|heparin binding|growth factor binding|	4	-0.3	0.234	9	0.8	2.87	0.8	2.75	0.0265	0	1.58	-0.8	2.9
ENSG00000070601	FRMPD1	FERM and PDZ domain containing 1	cytosol|cytoskeleton|plasma membrane|extracellular vesicular exosome|	None	None	10	1.7	16.9	10	0.3	0.768	1.6	14	0.0266	0	1.58	0.3	2.9
ENSG00000259243	GOLGA6L19	golgin A6 family-like 19	None	None	None	7	0.5	3.3	7	0.6	11.2	0.6	14	0.0266	0	1.58	0.3	1.2
ENSG00000241553	ARPC4	actin related protein 2/3 complex, subunit 4, 20kDa	cytosol|Arp2/3 protein complex|cell projection|extracellular vesicular exosome|	actin filament polymerization|Arp2/3 complex-mediated actin nucleation|Fc-gamma receptor signaling pathway involved in phagocytosis|actin nucleation|innate immune response|	protein binding|enzyme binding|protein binding, bridging|actin filament binding|	4	1	2.31	3	1.2	7.37	1.2	9.18	0.0267	0	1.57	0.7	2
ENSG00000100209	HSCB	HscB mitochondrial iron-sulfur cluster co-chaperone	cytoplasm|mitochondrion|mitochondrion|centrosome|plasma membrane|	protein folding|iron-sulfur cluster assembly|protein oligomerization|	molecular_function|protein binding|metal ion binding|chaperone binding|	6	1.1	3.56	6	0.9	5.16	1	8.3	0.0267	0	1.57	0.4	1.9
ENSG00000163012	ZSWIM2	zinc finger, SWIM-type containing 2	None	protein polyubiquitination|apoptotic process|positive regulation of extrinsic apoptotic signaling pathway via death domain receptors|	ubiquitin-protein transferase activity|zinc ion binding|ligase activity|protein self-association|	10	0.9	2.3	10	-1.1	10	-1.1	8.29	0.0267	0	1.57	-2.6	-0.3
ENSG00000126267	COX6B1	cytochrome c oxidase subunit VIb polypeptide 1 (ubiquitous)	mitochondrion|mitochondrial inner membrane|mitochondrial intermembrane space|	substantia nigra development|respiratory electron transport chain|cellular metabolic process|small molecule metabolic process|hydrogen ion transmembrane transport|hydrogen ion transmembrane transport|	cytochrome-c oxidase activity|	7	2.1	12.1	7	0.2	0.413	1.9	9.85	0.0268	0	1.57	0.7	4
ENSG00000175344	CHRNA7	cholinergic receptor, nicotinic, alpha 7 (neuronal)	cytoplasm|plasma membrane|plasma membrane|acetylcholine-gated channel complex|external side of plasma membrane|postsynaptic density|integral component of membrane|apical plasma membrane|cell junction|axon|growth cone|asymmetric synapse|presynaptic membrane|neuronal cell body|dendritic spine|dendritic shaft|membrane raft|postsynaptic membrane|	activation of MAPK activity|response to hypoxia|positive regulation of heart rate involved in baroreceptor response to decreased systemic arterial blood pressure|ion transport|calcium ion transport|calcium ion transport|cellular calcium ion homeostasis|endocytosis|signal transduction|synaptic transmission|synaptic transmission, cholinergic|memory|positive regulation of cell proliferation|associat…	beta-amyloid binding|acetylcholine-activated cation-selective channel activity|drug binding|adenylate cyclase binding|acetylcholine receptor activity|toxic substance binding|chloride channel regulator activity|protein kinase binding|acetylcholine-gated cation channel activity|acetylcholine binding|protein homodimerization activity|ATPase binding|scaffold protein binding|	10	-1.3	12.2	9	0.3	0.529	-1.2	9.16	0.0268	0	1.57	-2.6	-0.5
ENSG00000175854	SWI5	SWI5 recombination repair homolog (yeast)	nucleus|Swi5-Sfr1 complex|	double-strand break repair via homologous recombination|cellular response to ionizing radiation|	protein binding|	10	0.6	7.68	8	0.5	1.73	0.5	8.84	0.0268	0	1.57	0.2	1.2
ENSG00000169688	MT1B	metallothionein 1B	nucleus|cytoplasm|perinuclear region of cytoplasm|	negative regulation of growth|cellular response to zinc ion|	zinc ion binding|	5	-0.6	1.1	9	1.4	4.25	1.3	2.73	0.0269	0	1.57	-1	2.9
ENSG00000172183	ISG20	interferon stimulated exonuclease gene 20kDa	nucleus|nucleoplasm|nucleolus|cytoplasm|Cajal body|PML body|	DNA catabolic process, exonucleolytic|rRNA processing|RNA catabolic process|cell proliferation|response to virus|cytokine-mediated signaling pathway|negative regulation of viral genome replication|defense response to virus|type I interferon signaling pathway|RNA phosphodiester bond hydrolysis, exonucleolytic|RNA phosphodiester bond hydrolysis, exonucleolytic|	3'-5'-exoribonuclease activity|exonuclease activity|single-stranded DNA 3'-5' exodeoxyribonuclease activity|exoribonuclease II activity|U1 snRNA binding|U2 snRNA binding|U3 snoRNA binding|metal ion binding|	9	0.3	1.24	9	1	10.4	0.9	9.12	0.027	0	1.57	0.3	1.7
ENSG00000212928	AL391152.1	N/A	None	None	None	7	1.2	5.94	1	-0.1	0.147	1.2	5.21	0.027	0	1.57	0.1	2
ENSG00000203817	FAM72C	family with sequence similarity 72, member C	None	None	None	4	-0.8	3.72	4	1.3	2.57	-0.7	2.72	0.0271	0	1.57	-2	2.4
ENSG00000115216	NRBP1	nuclear receptor binding protein 1	nucleoplasm|cell cortex|endomembrane system|membrane|lamellipodium|perinuclear region of cytoplasm|	transcription initiation from RNA polymerase II promoter|protein phosphorylation|ER to Golgi vesicle-mediated transport|gene expression|	protein kinase activity|protein binding|ATP binding|protein homodimerization activity|	10	0.7	3.15	10	0.5	6.44	0.6	9.08	0.0272	0	1.57	0.2	1.3
ENSG00000159337	PLA2G4D	phospholipase A2, group IVD (cytosolic)	cytosol|cytoplasmic vesicle membrane|	phospholipid metabolic process|phosphatidic acid biosynthetic process|phospholipid catabolic process|phosphatidylglycerol acyl-chain remodeling|phosphatidylinositol acyl-chain remodeling|phosphatidylserine acyl-chain remodeling|phosphatidylcholine acyl-chain remodeling|phosphatidylethanolamine acyl-chain remodeling|small molecule metabolic process|glycerophospholipid biosynthetic process|	phospholipase A2 activity|metal ion binding|	10	0.5	5.95	10	0.8	2.79	0.6	8.23	0.0272	0	1.57	0.2	1.4
ENSG00000090054	SPTLC1	serine palmitoyltransferase, long chain base subunit 1	endoplasmic reticulum membrane|integral component of membrane|serine C-palmitoyltransferase complex|SPOTS complex|	sphingolipid metabolic process|sphingomyelin biosynthetic process|sphingolipid biosynthetic process|small molecule metabolic process|sphinganine biosynthetic process|sphingosine biosynthetic process|ceramide biosynthetic process|	serine C-palmitoyltransferase activity|protein binding|pyridoxal phosphate binding|	9	1.3	6.05	10	0.6	4.91	0.9	9.06	0.0273	0	1.56	0.2	2
ENSG00000180228	PRKRA	protein kinase, interferon-inducible double stranded RNA dependent activator	cytoplasm|cytosol|membrane|perinuclear region of cytoplasm|	protein phosphorylation|immune response|negative regulation of cell proliferation|response to virus|gene expression|production of siRNA involved in RNA interference|cellular response to oxidative stress|outer ear morphogenesis|middle ear morphogenesis|positive regulation of catalytic activity|skeletal system morphogenesis|positive regulation of intrinsic apoptotic signaling pathway|	protein binding|enzyme activator activity|protein homodimerization activity|poly(A) RNA binding|	9	-1.3	2.03	9	-0.8	7.43	-0.8	9.03	0.0274	0	1.56	-2.4	-0.1
ENSG00000137675	MMP27	matrix metallopeptidase 27	proteinaceous extracellular matrix|	proteolysis|collagen catabolic process|	metalloendopeptidase activity|calcium ion binding|zinc ion binding|	10	-1.9	11.8	10	-0.3	1.38	-1.5	9.02	0.0274	0	1.56	-3.4	-0.2
ENSG00000231500	RPS18	ribosomal protein S18	nucleus|cytosol|cytosol|ribosome|small ribosomal subunit|small ribosomal subunit|membrane|cytosolic small ribosomal subunit|extracellular vesicular exosome|	nuclear-transcribed mRNA catabolic process, nonsense-mediated decay|translation|translation|translation|translational initiation|translational elongation|translational termination|SRP-dependent cotranslational protein targeting to membrane|gene expression|viral process|RNA metabolic process|mRNA metabolic process|viral life cycle|viral transcription|ribosome biogenesis|cellular protein metabolic …	structural constituent of ribosome|protein binding|rRNA binding|poly(A) RNA binding|	10	1	4.24	10	0.7	10.3	0.7	13.8	0.0275	0	1.56	0.4	1.4
ENSG00000003756	RBM5	RNA binding motif protein 5	nucleus|nucleoplasm|spliceosomal complex|	spliceosomal complex assembly|regulation of alternative mRNA splicing, via spliceosome|mRNA splicing, via spliceosome|RNA processing|apoptotic process|negative regulation of cell proliferation|RNA splicing|gene expression|positive regulation of apoptotic process|positive regulation of apoptotic process|	nucleotide binding|DNA binding|RNA binding|mRNA binding|protein binding|zinc ion binding|poly(A) RNA binding|	10	0.7	4.64	10	0.7	5.47	0.7	9.75	0.0275	0	1.56	0.3	1.4
ENSG00000250565	ATP6V1E2	ATPase, H+ transporting, lysosomal 31kDa, V1 subunit E2	acrosomal vesicle|cytosol|proton-transporting two-sector ATPase complex, catalytic domain|	cellular iron ion homeostasis|insulin receptor signaling pathway|ATP hydrolysis coupled proton transport|transferrin transport|interaction with host|transmembrane transport|phagosome maturation|	hydrogen-exporting ATPase activity, phosphorylative mechanism|proton-transporting ATPase activity, rotational mechanism|	10	0.4	0.94	10	1.1	8.42	0.8	8.18	0.0275	0	1.56	0.3	1.8
ENSG00000230301	OR5H6	olfactory receptor, family 5, subfamily H, member 6	plasma membrane|integral component of membrane|	G-protein coupled receptor signaling pathway|detection of chemical stimulus involved in sensory perception of smell|	G-protein coupled receptor activity|olfactory receptor activity|	10	0.7	5.33	0	0	0	0.7	5.16	0.0275	0	1.56	-0.2	2
ENSG00000105438	KDELR1	KDEL (Lys-Asp-Glu-Leu) endoplasmic reticulum protein retention receptor 1	endoplasmic reticulum membrane|endoplasmic reticulum-Golgi intermediate compartment|cis-Golgi network|membrane|integral component of membrane|COPI-coated vesicle membrane|endoplasmic reticulum-Golgi intermediate compartment membrane|	protein retention in ER lumen|intracellular protein transport|vesicle-mediated transport|	KDEL sequence binding|	6	1.1	6.85	8	0.6	2.3	0.7	8.17	0.0276	0	1.56	0.2	1.8
ENSG00000107290	SETX	senataxin	nucleus|nucleoplasm|nucleolus|cytoplasm|	double-strand break repair|termination of RNA polymerase II transcription|RNA processing|circadian rhythm|cell death|DNA duplex unwinding|	DNA binding|DNA helicase activity|ATP binding|	10	0.6	4.79	10	0.6	5.29	0.6	9.72	0.0277	0	1.56	0.2	1.1
ENSG00000162222	TTC9C	tetratricopeptide repeat domain 9C	None	None	None	9	1	6.97	10	0.7	1.88	0.9	8.15	0.0277	0	1.56	0.3	1.8
ENSG00000257138	TAS2R38	taste receptor, type 2, member 38	plasma membrane|integral component of membrane|	detection of chemical stimulus involved in sensory perception of bitter taste|G-protein coupled receptor signaling pathway|	bitter taste receptor activity|	10	0.8	5.32	0	0	0	0.8	5.14	0.0277	0	1.56	0.1	2
ENSG00000101446	SPINT3	serine peptidase inhibitor, Kunitz type, 3	extracellular region|	negative regulation of endopeptidase activity|	serine-type endopeptidase inhibitor activity|	6	0	0	10	0.9	3.22	0.8	2.69	0.0277	0	1.56	-1.1	3
ENSG00000164219	PGGT1B	protein geranylgeranyltransferase type I, beta subunit	CAAX-protein geranylgeranyltransferase complex|	positive regulation of cell proliferation|protein geranylgeranylation|response to cytokine|positive regulation of cell cycle|negative regulation of nitric-oxide synthase biosynthetic process|	protein geranylgeranyltransferase activity|CAAX-protein geranylgeranyltransferase activity|zinc ion binding|	6	0.8	4.4	7	0.6	5.11	0.6	8.96	0.0278	0	1.56	0.2	1.5
ENSG00000156970	BUB1B	BUB1 mitotic checkpoint serine/threonine kinase B	kinetochore|kinetochore|kinetochore|kinetochore|condensed chromosome kinetochore|condensed nuclear chromosome kinetochore|condensed chromosome outer kinetochore|anaphase-promoting complex|cytoplasm|microtubule organizing center|cytosol|perinuclear region of cytoplasm|spindle midzone|	mitotic cell cycle|protein phosphorylation|apoptotic process|cell cycle|spindle organization|mitotic nuclear division|metaphase/anaphase transition of mitotic cell cycle|mitotic cell cycle checkpoint|mitotic spindle assembly checkpoint|cell proliferation|anaphase-promoting complex-dependent proteasomal ubiquitin-dependent protein catabolic process|protein localization to kinetochore|phosphatidyli…	protein kinase activity|protein serine/threonine kinase activity|protein binding|ATP binding|	10	0.8	2.24	9	-1.2	11.3	-1.1	8.93	0.0279	0	1.55	-2.6	-0.4
ENSG00000119421	NDUFA8	NADH dehydrogenase (ubiquinone) 1 alpha subcomplex, 8, 19kDa	mitochondrion|mitochondrial inner membrane|mitochondrial respiratory chain complex I|mitochondrial respiratory chain complex I|mitochondrial intermembrane space|	mitochondrial electron transport, NADH to ubiquinone|respiratory electron transport chain|cellular metabolic process|small molecule metabolic process|	NADH dehydrogenase (ubiquinone) activity|protein complex binding|	10	-1.2	8.16	10	-0.5	2.08	-0.7	8.91	0.0279	0	1.55	-1.7	-0.3
ENSG00000172208	OR4X2	olfactory receptor, family 4, subfamily X, member 2	plasma membrane|integral component of membrane|	G-protein coupled receptor signaling pathway|detection of chemical stimulus involved in sensory perception of smell|	G-protein coupled receptor activity|olfactory receptor activity|	9	1.9	5.31	0	0	0	1.9	5.13	0.0279	0	1.55	0.5	3
ENSG00000101474	APMAP	adipocyte plasma membrane associated protein	cell surface|membrane|integral component of membrane|extracellular vesicular exosome|	biological_process|biosynthetic process|	arylesterase activity|strictosidine synthase activity|	10	0.9	2.67	10	1.1	11.5	1.1	13.7	0.028	0	1.55	0.6	1.8
ENSG00000186226	LCE1E	late cornified envelope 1E	None	keratinization|	None	7	1.2	3.12	7	-0.6	0.988	1.1	2.68	0.028	0	1.55	-1.3	3
ENSG00000168653	NDUFS5	NADH dehydrogenase (ubiquinone) Fe-S protein 5, 15kDa (NADH-coenzyme Q reductase)	mitochondrion|mitochondrial inner membrane|mitochondrial respiratory chain complex I|mitochondrial respiratory chain complex I|mitochondrial intermembrane space|	mitochondrial electron transport, NADH to ubiquinone|respiratory electron transport chain|mitochondrial respiratory chain complex I assembly|cellular metabolic process|small molecule metabolic process|	NADH dehydrogenase (ubiquinone) activity|	10	-0.7	2.82	10	-0.9	6.69	-0.8	8.88	0.0281	0	1.55	-1.5	-0.2
ENSG00000135480	KRT7	keratin 7	nucleus|cytoplasm|intermediate filament|keratin filament|	viral process|	structural molecule activity|protein binding|	10	-0.6	5.58	10	-1	3.94	-0.7	8.84	0.0282	0	1.55	-1.6	-0.3
ENSG00000243279	PRAF2	PRA1 domain family, member 2	endosome membrane|integral component of membrane|	protein transport|L-glutamate transport|	None	6	-0.6	2.44	6	-0.7	6.03	-0.7	8.1	0.0282	0	1.55	-1.7	-0.2
ENSG00000154227	CERS3	ceramide synthase 3	endoplasmic reticulum membrane|integral component of membrane|nuclear membrane|	regulation of transcription, DNA-templated|sphingolipid metabolic process|sphingolipid biosynthetic process|keratinocyte differentiation|small molecule metabolic process|ceramide biosynthetic process|	sequence-specific DNA binding transcription factor activity|sequence-specific DNA binding|sphingosine N-acyltransferase activity|	9	0.7	5.84	9	1.5	3.68	0.7	8.09	0.0282	0	1.55	0.2	2.4
ENSG00000076003	MCM6	minichromosome maintenance complex component 6	nucleus|nucleus|nucleoplasm|MCM complex|	G1/S transition of mitotic cell cycle|mitotic cell cycle|DNA replication|DNA replication|DNA unwinding involved in DNA replication|DNA replication initiation|DNA strand elongation involved in DNA replication|	single-stranded DNA binding|ATP-dependent DNA helicase activity|protein binding|ATP binding|identical protein binding|	9	0.6	3.33	8	0.7	6.75	0.7	9.66	0.0283	0	1.55	0.3	1.5
ENSG00000163110	PDLIM5	PDZ and LIM domain 5	cytosol|postsynaptic density|actin cytoskeleton|membrane|cell junction|neuron projection|postsynaptic membrane|	regulation of synapse assembly|regulation of dendritic spine morphogenesis|	actin binding|protein kinase C binding|zinc ion binding|actinin binding|	10	-0.9	6.89	9	-1.7	3.86	-1.1	8.81	0.0283	0	1.55	-2.5	-0.3
ENSG00000143633	C1ORF131	chromosome 1 open reading frame 131	None	None	poly(A) RNA binding|	9	0.7	7.66	8	0.5	1.86	0.6	8.69	0.0283	0	1.55	0.2	1.3
ENSG00000172943	PHF8	PHD finger protein 8	nucleus|nucleus|nucleoplasm|nucleolus|microtubule cytoskeleton|	G1/S transition of mitotic cell cycle|mitotic cell cycle|transcription, DNA-templated|brain development|histone H3-K9 demethylation|histone H4-K20 demethylation|positive regulation of transcription, DNA-templated|positive regulation of transcription, DNA-templated|positive regulation of transcription from RNA polymerase I promoter|oxidation-reduction process|negative regulation of chromatin silen…	chromatin binding|iron ion binding|protein binding|zinc ion binding|oxidoreductase activity, acting on paired donors, with incorporation or reduction of molecular oxygen, 2-oxoglutarate as one donor, and incorporation of one atom each of oxygen into both donors|histone demethylase activity|histone demethylase activity (H3-K9 specific)|methylated histone binding|histone demethylase activity (H4-K2…	10	0.2	0.228	10	2	10.3	1.9	7.59	0.0283	0	1.55	0.7	3.8
ENSG00000083896	YTHDC1	YTH domain containing 1	nucleus|	mRNA splice site selection|	RNA binding|protein binding|poly(A) RNA binding|	9	0.7	2.96	9	1.1	5.32	1	7.59	0.0283	0	1.55	0.2	2.3
ENSG00000198625	MDM4	MDM4, p53 regulator	nucleus|	negative regulation of transcription from RNA polymerase II promoter|protein complex assembly|cell proliferation|positive regulation of cell proliferation|negative regulation of cell proliferation|DNA damage response, signal transduction by p53 class mediator|negative regulation of protein catabolic process|negative regulation of apoptotic process|G0 to G1 transition|protein stabilization|negativ…	protein binding|zinc ion binding|enzyme binding|	7	0.9	4.97	4	1.3	5.53	1.1	9.65	0.0284	0	1.55	0.5	1.9
ENSG00000184825	HIST1H2AH	histone cluster 1, H2ah	nucleosome|nucleus|extracellular vesicular exosome|	nucleosome assembly|biological_process|	molecular_function|DNA binding|protein heterodimerization activity|	9	1.4	6.57	9	0.6	2.98	0.6	8.06	0.0284	0	1.55	0.2	2.3
ENSG00000189057	FAM111B	family with sequence similarity 111, member B	None	metabolic process|	catalytic activity|	9	0.9	3.1	10	-1.1	2.83	0.9	2.66	0.0284	0	1.55	-2.8	3.1
ENSG00000116685	KIAA2013	KIAA2013	membrane|integral component of membrane|	None	None	10	0.2	0.312	9	1.3	16.1	1.2	13.6	0.0285	0	1.55	0.5	2.4
ENSG00000106028	SSBP1	single-stranded DNA binding protein 1, mitochondrial	nucleus|mitochondrion|mitochondrial nucleoid|extracellular vesicular exosome|	DNA replication|positive regulation of helicase activity|mitochondrion morphogenesis|	chromatin binding|single-stranded DNA binding|protein binding|poly(A) RNA binding|	8	1.1	14.4	8	0.3	1.65	0.8	13.6	0.0285	0	1.55	0.4	1.7
ENSG00000187824	TMEM220	transmembrane protein 220	integral component of membrane|	None	None	9	0.7	9.18	8	0.7	4.8	0.7	13.6	0.0285	0	1.55	0.3	1.2
ENSG00000105173	CCNE1	cyclin E1	cyclin-dependent protein kinase holoenzyme complex|nucleus|nucleoplasm|cytosol|	regulation of cyclin-dependent protein serine/threonine kinase activity|G1/S transition of mitotic cell cycle|G1/S transition of mitotic cell cycle|regulation of transcription involved in G1/S transition of mitotic cell cycle|mitotic cell cycle|DNA replication initiation|protein phosphorylation|Wnt signaling pathway|androgen receptor signaling pathway|positive regulation of transcription, DNA-tem…	transcription coactivator activity|protein binding|kinase activity|cyclin-dependent protein serine/threonine kinase regulator activity|protein kinase binding|androgen receptor binding|	10	0.9	7.36	9	1	2.65	0.9	9.64	0.0285	0	1.55	0.3	2.2
ENSG00000174456	C12ORF76	chromosome 12 open reading frame 76	None	None	None	10	-1.7	21.1	10	-0.6	0.454	-1.7	19	0.0286	0	1.54	-3	-0.8
ENSG00000079385	CEACAM1	carcinoembryonic antigen-related cell adhesion molecule 1 (biliary glycoprotein)	plasma membrane|integral component of plasma membrane|membrane|integral component of membrane|extracellular vesicular exosome|	angiogenesis|homophilic cell adhesion|integrin-mediated signaling pathway|cell migration|	molecular_function|protein binding|protein homodimerization activity|	10	0.6	5.99	10	-1.6	11.8	-1.3	8.77	0.0286	0	1.54	-3	0.6
ENSG00000142208	AKT1	v-akt murine thymoma viral oncogene homolog 1	nucleus|nucleus|nucleoplasm|cytoplasm|cytoplasm|cytoplasm|spindle|cytosol|cytosol|plasma membrane|plasma membrane|microtubule cytoskeleton|	protein import into nucleus, translocation|osteoblast differentiation|maternal placenta development|positive regulation of protein phosphorylation|positive regulation of endothelial cell proliferation|glycogen biosynthetic process|regulation of glycogen biosynthetic process|glucose metabolic process|translation|regulation of translation|cellular protein modification process|protein phosphorylatio…	protein kinase activity|protein serine/threonine kinase activity|protein serine/threonine kinase activity|protein serine/threonine/tyrosine kinase activity|protein kinase C binding|protein binding|ATP binding|ATP binding|phosphatidylinositol-3,4,5-trisphosphate binding|kinase activity|enzyme binding|nitric-oxide synthase regulator activity|identical protein binding|phosphatidylinositol-3,4-bispho…	10	0.4	1.9	10	1.5	10.4	1.5	8.76	0.0286	0	1.54	0.3	2.5
ENSG00000211953	IGHV3-30	immunoglobulin heavy variable 3-30	None	None	None	2	1.5	5.24	0	0	0	1.5	5.07	0.0287	0	1.54	-0.6	2
ENSG00000249861	LGALS16	lectin, galactoside-binding, soluble, 16	cellular_component|	apoptotic process|positive regulation of T cell apoptotic process|	lactose binding|	6	1	1.3	10	1.1	1.55	1	2.65	0.0287	0	1.54	-1.9	2.7
ENSG00000108599	AKAP10	A kinase (PRKA) anchor protein 10	cytoplasm|mitochondrion|cytosol|plasma membrane|	signal transduction|blood coagulation|protein localization|termination of G-protein coupled receptor signaling pathway|	None	10	0.9	1.78	10	1	7.32	0.9	8.73	0.0288	0	1.54	0.3	1.9
ENSG00000155307	SAMSN1	SAM domain, SH3 domain and nuclear localization signals 1	ruffle|nucleus|cytoplasm|	negative regulation of adaptive immune response|negative regulation of peptidyl-tyrosine phosphorylation|negative regulation of B cell activation|	phosphotyrosine binding|poly(A) RNA binding|	10	1.1	4.89	9	0.7	4.24	0.7	8.64	0.0288	0	1.54	0.2	1.5
ENSG00000087299	L2HGDH	L-2-hydroxyglutarate dehydrogenase	mitochondrion|mitochondrial inner membrane|integral component of membrane|integral component of mitochondrial inner membrane|	2-oxoglutarate metabolic process|cellular metabolic process|cellular protein metabolic process|small molecule metabolic process|oxidation-reduction process|	2-hydroxyglutarate dehydrogenase activity|	10	0.9	3.59	10	0.7	10.5	0.7	13.5	0.029	0	1.54	0.4	1.4
ENSG00000141141	DDX52	DEAD (Asp-Glu-Ala-Asp) box polypeptide 52	nucleus|nucleolus|membrane|	metabolic process|	helicase activity|ATP binding|poly(A) RNA binding|	4	1.1	1.82	5	1	6.51	1	7.99	0.029	0	1.54	0.5	2
ENSG00000111640	GAPDH	glyceraldehyde-3-phosphate dehydrogenase	nucleus|nucleus|cytoplasm|cytoplasm|lipid particle|cytosol|cytosol|plasma membrane|microtubule cytoskeleton|membrane|ribonucleoprotein complex|perinuclear region of cytoplasm|extracellular vesicular exosome|GAIT complex|	microtubule cytoskeleton organization|carbohydrate metabolic process|glucose metabolic process|gluconeogenesis|glycolytic process|glycolytic process|negative regulation of translation|negative regulation of translation|peptidyl-cysteine S-trans-nitrosylation|small molecule metabolic process|protein stabilization|neuron apoptotic process|oxidation-reduction process|cellular response to interferon-…	glyceraldehyde-3-phosphate dehydrogenase (NAD+) (phosphorylating) activity|glyceraldehyde-3-phosphate dehydrogenase (NAD+) (phosphorylating) activity|protein binding|microtubule binding|peptidyl-cysteine S-nitrosylase activity|identical protein binding|NADP binding|NAD binding|	8	-0.1	0.0711	8	1.1	9.27	1	8.64	0.0292	0	1.53	0.5	2
ENSG00000099617	EFNA2	ephrin-A2	plasma membrane|anchored component of membrane|neuromuscular junction|perikaryon|	cell-cell signaling|axon guidance|olfactory bulb development|osteoclast differentiation|osteoclast differentiation|bone remodeling|bone remodeling|ephrin receptor signaling pathway|ephrin receptor signaling pathway|	ephrin receptor binding|	9	0.9	7.31	10	1.4	1.38	1	7.97	0.0292	0	1.53	0.4	1.9
ENSG00000254505	CHMP4A	charged multivesicular body protein 4A	ESCRT III complex|nucleus|cytoplasm|cytosol|cytoplasmic side of plasma membrane|midbody|cytoplasmic vesicle membrane|late endosome membrane|extracellular vesicular exosome|	posttranslational protein targeting to membrane|membrane budding|membrane budding|viral process|endosomal transport|viral life cycle|protein homooligomerization|membrane organization|membrane tubulation|membrane tubulation|negative regulation of neuron death|negative regulation of autophagic vacuole assembly|	protein binding|lipid binding|identical protein binding|protein homodimerization activity|ATPase binding|	10	-0.6	1.69	10	-1.2	7.18	-1.2	7.97	0.0292	0	1.53	-2.6	-0.4
ENSG00000205795	CYS1	cystin 1	cytoplasm|cytoskeleton|membrane raft|ciliary membrane|extracellular vesicular exosome|	kidney development|inner ear development|	protein binding|	6	1.7	0.692	8	1.3	2.18	1.4	2.63	0.0292	0	1.53	-2.2	3.8
ENSG00000125875	TBC1D20	TBC1 domain family, member 20	integral component of membrane|	viral process|positive regulation of Rab GTPase activity|	Rab GTPase activator activity|protein binding|	10	0.7	6.66	10	0.9	1.69	0.7	7.95	0.0293	0	1.53	0.2	1.5
ENSG00000029153	ARNTL2	aryl hydrocarbon receptor nuclear translocator-like 2	nucleus|nucleus|transcription factor complex|nucleolus|cytoplasm|	regulation of transcription, DNA-templated|regulation of transcription from RNA polymerase II promoter|transcription from RNA polymerase II promoter|signal transduction|circadian rhythm|entrainment of circadian clock|positive regulation of circadian rhythm|positive regulation of transcription, DNA-templated|positive regulation of transcription from RNA polymerase II promoter|	RNA polymerase II core promoter proximal region sequence-specific DNA binding transcription factor activity|sequence-specific DNA binding transcription factor activity|sequence-specific DNA binding transcription factor activity|signal transducer activity|protein dimerization activity|E-box binding|	9	-1.2	7.07	8	1	1.34	-1.1	7.5	0.0293	0	1.53	-2	-0.3
ENSG00000162747	FCGR3B	Fc fragment of IgG, low affinity IIIb, receptor (CD16b)	plasma membrane|anchored component of membrane|extracellular vesicular exosome|	immune response|	IgG binding|	9	-0.6	3.74	9	-1.8	6.35	-1.6	8.61	0.0294	0	1.53	-2.8	-0.3
ENSG00000127774	EMC6	ER membrane protein complex subunit 6	integral component of membrane|ER membrane protein complex|	None	None	10	1.2	11.5	10	0.5	6.19	0.9	13.4	0.0295	0	1.53	0.4	1.7
ENSG00000179598	PLD6	phospholipase D family, member 6	mitochondrial outer membrane|integral component of membrane|	phospholipid metabolic process|phosphatidylglycerol biosynthetic process|meiotic nuclear division|spermatid development|mitochondrial fusion|lipid catabolic process|P granule organization|piRNA metabolic process|DNA methylation involved in gamete generation|small molecule metabolic process|glycerophospholipid biosynthetic process|nucleic acid phosphodiester bond hydrolysis|	endonuclease activity|cardiolipin hydrolase activity|protein homodimerization activity|metal ion binding|	8	0.7	2.39	8	0.8	11.6	0.8	13.4	0.0295	0	1.53	0.4	1.6
ENSG00000165792	METTL17	methyltransferase like 17	mitochondrion|ribosome|	translation|methylation|	copper ion binding|protein binding|methyltransferase activity|	10	0.4	2.15	10	0.9	13.3	0.7	13.4	0.0295	0	1.53	0.4	1.4
ENSG00000170236	USP50	ubiquitin specific peptidase 50	None	ubiquitin-dependent protein catabolic process|	ubiquitinyl hydrolase activity|	10	-0.2	0.415	10	2	11.1	2	7.93	0.0295	0	1.53	0.5	4
ENSG00000108518	PFN1	profilin 1	nucleus|cytosol|cytoskeleton|membrane|neuron projection|synapse|extracellular vesicular exosome|blood microparticle|	neural tube closure|platelet degranulation|blood coagulation|cell death|positive regulation of epithelial cell migration|actin cytoskeleton organization|platelet activation|negative regulation of actin filament polymerization|positive regulation of actin filament polymerization|negative regulation of actin filament bundle assembly|positive regulation of ATPase activity|positive regulation of tran…	adenyl-nucleotide exchange factor activity|actin binding|receptor binding|protein binding|phosphatidylinositol-4,5-bisphosphate binding|Rho GTPase binding|poly(A) RNA binding|proline-rich region binding|	10	0.8	5.4	10	0.7	3.62	0.7	8.57	0.0296	0	1.53	0.2	1.5
ENSG00000181817	LSM10	LSM10, U7 small nuclear RNA associated	nucleus|nucleoplasm|U7 snRNP|Cajal body|	mitotic S phase|transcription from RNA polymerase II promoter|termination of RNA polymerase II transcription|histone mRNA metabolic process|RNA splicing|gene expression|mRNA 3'-end processing|	protein binding|histone pre-mRNA DCP binding|	8	0.9	0.0238	8	1.5	7.78	1.5	7.47	0.0296	0	1.53	0.6	2.9
ENSG00000100483	VCPKMT	valosin containing protein lysine (K) methyltransferase	cellular_component|cytoplasm|	peptidyl-lysine trimethylation|	protein binding|protein-lysine N-methyltransferase activity|	10	0.4	2.55	9	1.5	9.35	1.3	9.51	0.0297	0	1.53	0.5	2.5
ENSG00000178913	TAF7	TAF7 RNA polymerase II, TATA box binding protein (TBP)-associated factor, 55kDa	nucleus|transcription factor TFIID complex|Golgi apparatus|positive transcription elongation factor complex b|transcription factor TFTC complex|MLL1 complex|	negative regulation of transcription from RNA polymerase II promoter|spermine transport|DNA-templated transcription, initiation|transcription from RNA polymerase II promoter|transcription initiation from RNA polymerase II promoter|negative regulation of protein kinase activity|intracellular estrogen receptor signaling pathway|negative regulation of histone acetylation|negative regulation of trans…	sequence-specific DNA binding transcription factor activity|transcription coactivator activity|protein binding|transcription factor binding|histone acetyltransferase binding|vitamin D receptor binding|transcription regulatory region DNA binding|thyroid hormone receptor binding|	9	-0.7	4.1	7	-0.7	5.77	-0.7	9.51	0.0297	0	1.53	-1.5	-0.3
ENSG00000176246	OR4L1	olfactory receptor, family 4, subfamily L, member 1	plasma membrane|integral component of membrane|	G-protein coupled receptor signaling pathway|detection of chemical stimulus involved in sensory perception of smell|	G-protein coupled receptor activity|olfactory receptor activity|	9	0.8	5.16	0	0	0	0.8	4.99	0.0297	0	1.53	-0.1	2
ENSG00000122692	SMU1	smu-1 suppressor of mec-8 and unc-52 homolog (C. elegans)	nucleus|cytoplasm|	None	protein binding|	8	-0.5	1.38	9	1.5	10	1.5	8.52	0.0298	0	1.53	0.5	2.9
ENSG00000135773	CAPN9	calpain 9	cellular_component|cytoplasm|	proteolysis|digestion|	calcium-dependent cysteine-type endopeptidase activity|calcium ion binding|	10	0	0	10	1	10.3	1	7.9	0.0298	0	1.53	0.4	1.9
ENSG00000214940	NPIPA8	nuclear pore complex interacting protein family, member A8	None	None	None	3	-0.8	2.76	0	0	0	-0.8	2.61	0.0298	0	1.53	-2	1.4
ENSG00000162231	NXF1	nuclear RNA export factor 1	transcription export complex|nuclear pore|nucleoplasm|cytosol|nuclear speck|nuclear inclusion body|	mRNA export from nucleus|mRNA export from nucleus|gene expression|viral process|poly(A)+ mRNA export from nucleus|	nucleotide binding|mRNA binding|nucleocytoplasmic transporter activity|protein binding|poly(A) RNA binding|	7	0.7	3.89	8	0.7	9.81	0.7	13.3	0.0299	0	1.52	0.3	1.3
ENSG00000188092	GPR89B	G protein-coupled receptor 89B	Golgi membrane|integral component of membrane|	ion transport|protein transport|regulation of ion transmembrane transport|	voltage-gated ion channel activity|	3	0.7	2.54	3	1.2	6.56	1.2	7.87	0.0299	0	1.52	0.5	2
ENSG00000121988	ZRANB3	zinc finger, RAN-binding domain containing 3	nuclear replication fork|	DNA strand renaturation|DNA catabolic process, endonucleolytic|DNA repair|cellular response to DNA damage stimulus|response to UV|replication fork processing|DNA rewinding|negative regulation of DNA recombination|replication fork protection|	DNA binding|endodeoxyribonuclease activity|protein binding|ATP binding|zinc ion binding|annealing helicase activity|K63-linked polyubiquitin binding|	9	1.1	9.41	10	-0.6	0.693	0.8	7.87	0.0299	0	1.52	0.3	1.9
ENSG00000272047	GTF2H5	general transcription factor IIH, polypeptide 5	core TFIIH complex|	nucleotide-excision repair|transcription, DNA-templated|regulation of transcription, DNA-templated|	None	10	-0.4	1.2	10	-0.8	8.74	-0.8	9.47	0.0301	0	1.52	-1.8	-0.2
ENSG00000203812	HIST2H2AA4	histone cluster 2, H2aa4	nucleosome|nucleus|extracellular vesicular exosome|	nucleosome assembly|biological_process|	molecular_function|DNA binding|protein heterodimerization activity|	9	0.9	6.66	7	0.9	1.04	0.9	7.43	0.0301	0	1.52	0.2	1.8
ENSG00000253626	EIF5AL1	eukaryotic translation initiation factor 5A-like 1	nuclear pore|endoplasmic reticulum membrane|	translational frameshifting|peptidyl-lysine modification to peptidyl-hypusine|protein transport|positive regulation of translational elongation|positive regulation of translational termination|mRNA transport|	translation elongation factor activity|ribosome binding|	10	-2.3	6.19	10	-1.6	2.24	-1.9	7.42	0.0301	0	1.52	-5	1.1
ENSG00000148331	ASB6	ankyrin repeat and SOCS box containing 6	cytoplasm|	protein ubiquitination|intracellular signal transduction|	None	9	0.8	1.47	10	0.9	6.65	0.9	7.81	0.0302	0	1.52	0.2	2.1
ENSG00000116586	LAMTOR2	late endosomal/lysosomal adaptor, MAPK and MTOR activator 2	lysosomal membrane|late endosome|extracellular vesicular exosome|Ragulator complex|	activation of MAPKK activity|cell growth|positive regulation of TOR signaling|cellular protein localization|positive regulation of GTPase activity|cellular response to amino acid stimulus|	guanyl-nucleotide exchange factor activity|protein binding|protein complex scaffold|	8	-1.1	6.55	9	-0.6	2.08	-1	7.81	0.0302	0	1.52	-2	-0.3
ENSG00000006747	SCIN	scinderin	cytoplasm|cytoskeleton|cell cortex|protein complex|extracellular vesicular exosome|	negative regulation of cell proliferation|calcium ion-dependent exocytosis|regulation of chondrocyte differentiation|positive regulation of apoptotic process|actin nucleation|positive regulation of megakaryocyte differentiation|actin filament severing|positive regulation of secretion|actin filament capping|	phosphatidylserine binding|actin binding|actin binding|calcium ion binding|calcium ion binding|1-phosphatidylinositol binding|phosphatidylinositol-4,5-bisphosphate binding|actin filament binding|	10	1.4	9.51	9	0.5	0.98	1	8.46	0.0303	0	1.52	0.4	2.4
ENSG00000164620	RELL2	RELT-like 2	basement membrane|plasma membrane|integral component of membrane|	positive regulation of cell-substrate adhesion|	collagen binding|	9	1.3	7.08	8	0.8	1.18	1.2	7.41	0.0303	0	1.52	0.3	2.5
ENSG00000163605	PPP4R2	protein phosphatase 4, regulatory subunit 2	nucleus|cytoplasm|centrosome|protein phosphatase 4 complex|	mRNA processing|cellular protein modification process|RNA splicing|regulation of double-strand break repair via homologous recombination|regulation of catalytic activity|	protein binding|protein phosphatase type 4 regulator activity|protein binding, bridging|	10	0.5	0.845	8	1	9.78	0.9	9.44	0.0304	0	1.52	0.3	1.7
ENSG00000080709	KCNN2	potassium intermediate/small conductance calcium-activated channel, subfamily N, member 2	smooth endoplasmic reticulum|plasma membrane|plasma membrane|integral component of membrane|Z disc|T-tubule|neuronal cell body|dendritic spine|	potassium ion transport|synaptic transmission|potassium ion transmembrane transport|regulation of potassium ion transmembrane transport|	calmodulin binding|calcium-activated potassium channel activity|small conductance calcium-activated potassium channel activity|small conductance calcium-activated potassium channel activity|protein homodimerization activity|alpha-actinin binding|	10	-1.8	6.95	10	-0.6	2.14	-0.8	8.45	0.0304	0	1.52	-2.8	-0.2
ENSG00000166930	MS4A5	membrane-spanning 4-domains, subfamily A, member 5	integral component of membrane|	None	None	6	1.2	1.55	8	1	1.27	1.1	2.59	0.0304	0	1.52	-1.7	2.9
ENSG00000105341	ATP5SL	ATP5S-like	mitochondrion|	None	None	10	0.3	1.09	10	1	15.2	0.9	13.2	0.0305	0	1.52	0.3	1.6
ENSG00000175110	MRPS22	mitochondrial ribosomal protein S22	mitochondrion|mitochondrial ribosome|mitochondrial small ribosomal subunit|	biological_process|	structural constituent of ribosome|	10	0.9	13.1	10	0.3	2.79	0.8	13.2	0.0305	0	1.52	0.3	1.4
ENSG00000100601	ALKBH1	alkB, alkylation repair homolog 1 (E. coli)	nuclear euchromatin|mitochondrion|	DNA catabolic process, endonucleolytic|DNA catabolic process, endonucleolytic|in utero embryonic development|neuron migration|placenta development|DNA repair|DNA dealkylation involved in DNA repair|neuron projection development|RNA repair|negative regulation of neuron apoptotic process|developmental growth|positive chemotaxis|oxidative demethylation|DNA demethylation|	DNA-(apurinic or apyrimidinic site) lyase activity|ferrous iron binding|chemoattractant activity|methylcytosine dioxygenase activity|	10	0.9	8.25	10	0.6	5.97	0.8	13.2	0.0305	0	1.52	0.4	1.4
ENSG00000132383	RPA1	replication protein A1, 70kDa	lateral element|male germ cell nucleus|nucleus|nucleoplasm|DNA replication factor A complex|DNA replication factor A complex|cytoplasm|actin cytoskeleton|PML body|PML body|	G1/S transition of mitotic cell cycle|mitotic cell cycle|nucleotide-excision repair, DNA damage removal|telomere maintenance via recombination|telomere maintenance|telomere maintenance|double-strand break repair via homologous recombination|double-strand break repair via homologous recombination|DNA recombinase assembly|in utero embryonic development|DNA replication|DNA replication|DNA-dependent …	chromatin binding|damaged DNA binding|single-stranded DNA binding|protein binding|metal ion binding|	6	1.3	3.93	4	1	6.15	1.2	9.43	0.0305	0	1.52	0.4	2.7
ENSG00000181061	HIGD1A	HIG1 hypoxia inducible domain family, member 1A	mitochondrial inner membrane|integral component of membrane|protein complex|respiratory chain|	response to stress|negative regulation of apoptotic process|oxidation-reduction process|	None	7	0.4	1.67	8	1	7.96	0.6	7.78	0.0306	0	1.51	0.2	2.3
ENSG00000197903	HIST1H2BK	histone cluster 1, H2bk	nucleosome|extracellular space|nucleus|nucleoplasm|	innate immune response in mucosa|chromatin organization|nucleosome assembly|antibacterial humoral response|defense response to Gram-positive bacterium|	molecular_function|DNA binding|protein heterodimerization activity|	8	0.6	3.89	9	0.6	4.22	0.6	7.76	0.0308	0	1.51	0.2	1.5
ENSG00000211940	IGHV3-9	immunoglobulin heavy variable 3-9	None	None	None	9	0.2	0.729	3	0.8	5.53	0.8	4.91	0.0308	0	1.51	0.1	1.9
ENSG00000136888	ATP6V1G1	ATPase, H+ transporting, lysosomal 13kDa, V1 subunit G1	lysosomal membrane|cytosol|cytosol|plasma membrane|plasma membrane|vacuolar proton-transporting V-type ATPase complex|extracellular vesicular exosome|	cellular iron ion homeostasis|insulin receptor signaling pathway|proton transport|transferrin transport|interaction with host|transmembrane transport|phagosome maturation|	hydrolase activity, acting on acid anhydrides, catalyzing transmembrane movement of substances|ATPase binding|	7	0.8	5.31	6	0.7	4.43	0.8	9.38	0.031	0	1.51	0.3	1.7
ENSG00000063515	GSC2	goosecoid homeobox 2	nucleus|	regulation of transcription from RNA polymerase II promoter|anatomical structure morphogenesis|	DNA binding|sequence-specific DNA binding transcription factor activity|sequence-specific DNA binding|	10	1	7.93	10	0.4	1.1	0.9	7.34	0.031	0	1.51	0.2	2.1
ENSG00000182315	MBD3L3	methyl-CpG binding domain protein 3-like 3	None	transcription, DNA-templated|regulation of transcription, DNA-templated|	None	10	-0.6	2.63	9	1.2	2.33	-0.5	2.57	0.031	0	1.51	-1.8	2.6
ENSG00000171643	S100Z	S100 calcium binding protein Z	None	None	calcium ion binding|	10	1	0.887	10	1	7.76	1	8.39	0.0311	0	1.51	0.4	1.8
ENSG00000182973	CNOT10	CCR4-NOT transcription complex, subunit 10	nucleus|cytosol|membrane|CCR4-NOT complex|	nuclear-transcribed mRNA catabolic process, deadenylation-dependent decay|nuclear-transcribed mRNA poly(A) tail shortening|transcription, DNA-templated|regulation of transcription, DNA-templated|regulation of translation|gene expression|RNA metabolic process|mRNA metabolic process|gene silencing by RNA|	protein binding|	7	-1.4	4.13	8	-1.5	3.99	-1.5	7.71	0.0312	0	1.51	-3	-0.6
ENSG00000088854	C20ORF194	chromosome 20 open reading frame 194	None	None	None	9	0.8	0.491	10	1.1	7.27	1	7.33	0.0312	0	1.51	0.2	2.3
ENSG00000105193	RPS16	ribosomal protein S16	cytosol|small ribosomal subunit|membrane|cytosolic small ribosomal subunit|cytosolic small ribosomal subunit|extracellular vesicular exosome|	nuclear-transcribed mRNA catabolic process, nonsense-mediated decay|rRNA processing|translation|translation|translation|translational initiation|translational elongation|translational termination|SRP-dependent cotranslational protein targeting to membrane|gene expression|viral process|RNA metabolic process|mRNA metabolic process|viral life cycle|viral transcription|ribosomal small subunit biogene…	RNA binding|structural constituent of ribosome|protein binding|poly(A) RNA binding|	8	-0.7	1.83	9	0.8	12.1	0.8	13	0.0313	0	1.5	0.4	1.5
ENSG00000112357	PEX7	peroxisomal biogenesis factor 7	peroxisome|peroxisomal matrix|cytosol|	neuron migration|endochondral ossification|fatty acid beta-oxidation|peroxisome organization|ether lipid biosynthetic process|protein import into peroxisome matrix|protein import into peroxisome matrix|	peroxisome matrix targeting signal-2 binding|enzyme binding|protein homodimerization activity|	9	0.6	2.84	8	0.7	10.6	0.7	13	0.0313	0	1.5	0.3	1.3
ENSG00000010270	STARD3NL	STARD3 N-terminal like	lysosomal membrane|membrane|integral component of membrane|late endosome membrane|	None	None	10	-1.2	14.5	10	-0.3	0.722	-1.1	13	0.0313	0	1.5	-2.2	-0.5
ENSG00000133773	CCDC59	coiled-coil domain containing 59	nucleus|	transcription, DNA-templated|regulation of transcription, DNA-templated|	protein binding|poly(A) RNA binding|	9	-1.2	10.3	10	0.2	0.0774	-1.2	7.32	0.0313	0	1.5	-2.9	-0.2
ENSG00000153902	LGI4	leucine-rich repeat LGI family, member 4	extracellular space|	adult locomotory behavior|glial cell proliferation|myelination in peripheral nervous system|neuron maturation|	None	3	1.3	1.04	6	1.4	1.7	1.3	2.56	0.0313	0	1.5	-1	3
ENSG00000162399	BSND	barttin CLCNK-type chloride channel accessory beta subunit	cytoplasm|plasma membrane|integral component of plasma membrane|basolateral plasma membrane|protein complex|	ion transmembrane transport|transmembrane transport|chloride transmembrane transport|chloride transmembrane transport|	chloride channel activity|chloride channel regulator activity|	8	0	0	9	1	3.5	0.9	2.56	0.0313	0	1.5	-0.8	3
ENSG00000272333	KMT2B	lysine (K)-specific methyltransferase 2B	nucleus|histone methyltransferase complex|	ovarian follicle development|transcription, DNA-templated|oocyte differentiation|gene silencing|ovulation|chromatin-mediated maintenance of transcription|histone H3-K4 methylation|regulation of histone H3-K4 methylation|histone H3-K4 trimethylation|	DNA binding|sequence-specific DNA binding transcription factor activity|protein binding|zinc ion binding|histone methyltransferase activity (H3-K4 specific)|	10	0.5	3.41	10	0.9	6.07	0.6	8.34	0.0314	0	1.5	0.2	1.5
ENSG00000166415	WDR72	WD repeat domain 72	None	None	None	9	1.6	5.56	9	0.7	5.96	0.7	8.32	0.0315	0	1.5	0.3	2.5
ENSG00000157259	GATAD1	GATA zinc finger domain containing 1	nucleus|	regulation of transcription, DNA-templated|	sequence-specific DNA binding transcription factor activity|zinc ion binding|sequence-specific DNA binding|	9	1.1	9.15	7	0	0	1	7.31	0.0315	0	1.5	0.3	1.9
ENSG00000117289	TXNIP	thioredoxin interacting protein	nucleus|cytoplasm|mitochondrial intermembrane space|cytosol|	negative regulation of transcription from RNA polymerase II promoter|transcription, DNA-templated|protein import into nucleus|cell cycle|response to mechanical stimulus|response to glucose|keratinocyte differentiation|response to estradiol|response to progesterone|nucleotide-binding domain, leucine rich repeat containing receptor signaling pathway|regulation of cell proliferation|response to drug…	enzyme inhibitor activity|protein binding|ubiquitin protein ligase binding|	10	0.3	1.95	9	0.8	9	0.7	9.32	0.0316	0	1.5	0.2	1.4
ENSG00000267952	CTD-2207O23.12	N/A	None	None	None	10	0	0	5	0.7	7.44	0.7	4.85	0.0316	0	1.5	0.2	2
ENSG00000214109	AC008686.1	N/A	None	None	None	8	1.1	2.32	2	0.8	3.13	1	4.84	0.0317	0	1.5	-0.1	2
ENSG00000119689	DLST	dihydrolipoamide S-succinyltransferase (E2 component of 2-oxo-glutarate complex)	nucleus|mitochondrial matrix|membrane|oxoglutarate dehydrogenase complex|extracellular vesicular exosome|	generation of precursor metabolites and energy|tricarboxylic acid cycle|lysine catabolic process|L-lysine catabolic process to acetyl-CoA via saccharopine|cellular nitrogen compound metabolic process|cellular metabolic process|small molecule metabolic process|	dihydrolipoyllysine-residue succinyltransferase activity|	9	1.1	12.1	10	-0.6	0.998	1.1	9.29	0.0318	0	1.5	0.5	1.9
ENSG00000003137	CYP26B1	cytochrome P450, family 26, subfamily B, polypeptide 1	cytoplasm|endoplasmic reticulum membrane|	cell fate determination|vitamin metabolic process|xenobiotic metabolic process|male meiosis|spermatogenesis|proximal/distal pattern formation|positive regulation of gene expression|embryonic limb morphogenesis|retinoic acid catabolic process|tongue morphogenesis|small molecule metabolic process|retinoic acid receptor signaling pathway|negative regulation of retinoic acid receptor signaling pathwa…	retinoic acid binding|iron ion binding|retinoic acid 4-hydroxylase activity|heme binding|	10	0.8	11	10	1.2	2.6	1	12.9	0.0319	0	1.5	0.4	1.7
ENSG00000107036	KIAA1432	N/A	None	None	None	9	0.8	5.54	10	0.7	7.85	0.7	12.9	0.0319	0	1.5	0.4	1.5
ENSG00000176401	EID2B	EP300 interacting inhibitor of differentiation 2B	nucleus|	transcription, DNA-templated|regulation of transcription, DNA-templated|muscle organ development|cell differentiation|	None	10	0.7	8.61	10	-0.4	1.26	0.7	8.28	0.0319	0	1.5	0.2	1.6
ENSG00000102804	TSC22D1	TSC22 domain family, member 1	nucleus|cytoplasm|	regulation of transcription, DNA-templated|transcription from RNA polymerase II promoter|positive regulation of cell proliferation|positive regulation of apoptotic process|negative regulation of apoptotic process|	sequence-specific DNA binding transcription factor activity|protein binding|	9	-0.9	5.27	9	-0.7	2.86	-0.7	7.63	0.0319	0	1.5	-1.6	-0.2
ENSG00000256762	STH	saitohin	nucleus|cytoplasm|	None	None	5	-0.6	1.23	8	1.4	3.23	0.9	2.54	0.0319	0	1.5	-1.2	2.9
ENSG00000187398	LUZP2	leucine zipper protein 2	extracellular region|	None	None	7	-0.8	4.08	8	1.1	1.3	-0.5	2.54	0.0319	0	1.5	-2	1.8
ENSG00000148346	LCN2	lipocalin 2	extracellular region|extracellular space|cytosol|extracellular vesicular exosome|	ion transport|response to virus|response to herbicide|positive regulation of gene expression|siderophore transport|positive regulation of cell projection organization|cellular response to nutrient levels|response to drug|innate immune response|protein homotrimerization|cellular response to hydrogen peroxide|cellular response to lipopolysaccharide|cellular response to interleukin-1|cellular respon…	protease binding|transporter activity|iron ion binding|small molecule binding|protein homodimerization activity|	10	1.3	2.7	10	-1.5	11.4	-1.5	8.19	0.032	0	1.49	-3	-0.6
ENSG00000170581	STAT2	signal transducer and activator of transcription 2, 113kDa	nucleoplasm|cytoplasm|cytosol|plasma membrane|	transcription, DNA-templated|regulation of transcription from RNA polymerase II promoter|JAK-STAT cascade|viral process|cytokine-mediated signaling pathway|defense response to virus|type I interferon signaling pathway|regulation of type I interferon-mediated signaling pathway|	DNA binding|sequence-specific DNA binding transcription factor activity|signal transducer activity|calcium ion binding|protein binding|identical protein binding|	10	-0.5	1.45	10	-1.3	6.92	-1.2	7.27	0.032	0	1.49	-2.6	-0.3
ENSG00000117394	SLC2A1	solute carrier family 2 (facilitated glucose transporter), member 1	female pronucleus|plasma membrane|integral component of plasma membrane|caveola|cell-cell junction|membrane|basolateral plasma membrane|midbody|cortical actin cytoskeleton|melanosome|extracellular vesicular exosome|blood microparticle|	carbohydrate metabolic process|energy reserve metabolic process|protein complex assembly|vitamin metabolic process|water-soluble vitamin metabolic process|response to osmotic stress|hexose transport|glucose transport|glucose transport|L-ascorbic acid metabolic process|cellular response to glucose starvation|xenobiotic transport|small molecule metabolic process|regulation of insulin secretion|tran…	glucose transmembrane transporter activity|protein binding|kinase binding|dehydroascorbic acid transporter activity|identical protein binding|xenobiotic transporter activity|protein self-association|D-glucose transmembrane transporter activity|	10	0.8	6.01	9	0.6	3.78	0.8	9.27	0.0321	0	1.49	0.2	1.4
ENSG00000186350	RXRA	retinoid X receptor, alpha	nuclear chromatin|nucleus|nucleoplasm|	negative regulation of transcription from RNA polymerase II promoter|in utero embryonic development|maternal placenta development|transcription initiation from RNA polymerase II promoter|vitamin metabolic process|embryo implantation|cholesterol metabolic process|gene expression|modulation by virus of host morphology or physiology|response to retinoic acid|peroxisome proliferator activated recepto…	RNA polymerase II regulatory region sequence-specific DNA binding|DNA binding|sequence-specific DNA binding transcription factor activity|sequence-specific DNA binding transcription factor activity|steroid hormone receptor activity|retinoic acid receptor activity|transcription coactivator activity|ligand-activated sequence-specific DNA binding RNA polymerase II transcription factor activity|9-cis…	10	-0.8	6.37	10	-0.5	2.47	-0.8	8.18	0.0321	0	1.49	-2	-0.2
ENSG00000122966	CIT	citron rho-interacting serine/threonine kinase	ruffle|vacuole|plasma membrane|actin cytoskeleton|membrane|Golgi cisterna|neuronal cell body|	mitotic sister chromatid segregation|G2/M transition of mitotic cell cycle|cytokinesis|protein phosphorylation|Golgi organization|mitotic nuclear division|metaphase/anaphase transition of mitotic cell cycle|spermatogenesis|regulation of actin polymerization or depolymerization|dendrite development|intracellular signal transduction|generation of neurons|negative regulation of dendrite morphogenesi…	protein serine/threonine kinase activity|small GTPase regulator activity|ATP binding|Rho GTPase binding|SH3 domain binding|PDZ domain binding|metal ion binding|	10	0.7	3.98	10	0.7	4.53	0.7	8.16	0.0322	0	1.49	0.2	1.5
ENSG00000257019	OR13C2	olfactory receptor, family 13, subfamily C, member 2	plasma membrane|integral component of membrane|	G-protein coupled receptor signaling pathway|detection of chemical stimulus involved in sensory perception of smell|	G-protein coupled receptor activity|olfactory receptor activity|	8	0.5	5.52	2	-0.1	0.109	0.5	4.8	0.0322	0	1.49	0	2
ENSG00000124440	HIF3A	hypoxia inducible factor 3, alpha subunit	nucleoplasm|cytosol|	regulation of transcription from RNA polymerase II promoter|transcription from RNA polymerase II promoter|signal transduction|regulation of transcription from RNA polymerase II promoter in response to hypoxia|cellular response to hypoxia|	DNA binding|sequence-specific DNA binding transcription factor activity|transcription coactivator activity|transcription corepressor activity|signal transducer activity|protein dimerization activity|	9	1.3	7.15	9	-1.4	5.54	1.3	7.24	0.0323	0	1.49	-1.3	4
ENSG00000213121	AL590867.1	N/A	None	None	None	3	1.4	4.96	0	0	0	1.4	4.79	0.0323	0	1.49	-0.5	2
ENSG00000100243	CYB5R3	cytochrome b5 reductase 3	cytoplasm|mitochondrion|mitochondrial outer membrane|mitochondrial inner membrane|endoplasmic reticulum|endoplasmic reticulum membrane|lipid particle|hemoglobin complex|membrane|extracellular vesicular exosome|	cholesterol biosynthetic process|vitamin metabolic process|water-soluble vitamin metabolic process|blood circulation|L-ascorbic acid metabolic process|small molecule metabolic process|oxidation-reduction process|	cytochrome-b5 reductase activity, acting on NAD(P)H|AMP binding|ADP binding|flavin adenine dinucleotide binding|NAD binding|FAD binding|	10	-0.9	7.53	10	-0.6	2.34	-0.8	9.24	0.0324	0	1.49	-1.5	-0.3
ENSG00000147457	CHMP7	charged multivesicular body protein 7	ESCRT III complex|cytosol|	protein transport|viral process|endosomal transport|viral life cycle|late endosome to vacuole transport|membrane organization|	protein transporter activity|	8	0.5	4.48	6	0.7	4.86	0.6	8.22	0.0324	0	1.49	0.2	1.6
ENSG00000135924	DNAJB2	DnaJ (Hsp40) homolog, subfamily B, member 2	proteasome complex|nucleus|cytosol|inclusion body|	protein folding|response to unfolded protein|cell death|negative regulation of cell proliferation|negative regulation of cell growth|ER-associated ubiquitin-dependent protein catabolic process|positive regulation of protein ubiquitination|positive regulation of proteasomal ubiquitin-dependent protein catabolic process|protein refolding|negative regulation of inclusion body assembly|negative regul…	protein binding|Hsp70 protein binding|polyubiquitin binding|unfolded protein binding|chaperone binding|proteasome binding|	9	0.5	2.23	10	0.7	5.71	0.6	7.58	0.0324	0	1.49	0.1	1.5
ENSG00000167380	ZNF226	zinc finger protein 226	nucleus|	transcription, DNA-templated|regulation of transcription, DNA-templated|	DNA binding|sequence-specific DNA binding transcription factor activity|metal ion binding|	10	2.2	8.7	9	0.4	1.03	0.7	7.23	0.0324	0	1.49	0.2	3.6
ENSG00000131966	ACTR10	actin-related protein 10 homolog (S. cerevisiae)	cytoplasm|dynactin complex|	microtubule-based movement|	None	9	0.9	5.89	8	0.7	7.77	0.7	12.8	0.0325	0	1.49	0.4	1.5
ENSG00000165898	ISCA2	iron-sulfur cluster assembly 2	mitochondrion|	iron-sulfur cluster assembly|	structural molecule activity|metal ion binding|iron-sulfur cluster binding|	9	0.6	2.96	9	0.6	10.2	0.6	12.8	0.0325	0	1.49	0.3	1.2
ENSG00000017260	ATP2C1	ATPase, Ca++ transporting, type 2C, member 1	Golgi membrane|Golgi membrane|Golgi apparatus|trans-Golgi network|membrane|integral component of membrane|	calcium ion transport|calcium ion transport|manganese ion transport|cellular calcium ion homeostasis|cellular calcium ion homeostasis|signal transduction|metabolic process|epidermis development|calcium-dependent cell-cell adhesion|cellular manganese ion homeostasis|actin cytoskeleton reorganization|Golgi calcium ion homeostasis|Golgi calcium ion transport|ion transmembrane transport|positive regu…	signal transducer activity|calcium-transporting ATPase activity|calcium-transporting ATPase activity|calcium ion binding|ATP binding|ATP binding|manganese-transporting ATPase activity|manganese ion binding|metal ion binding|	10	0.5	2.83	10	0.5	5.63	0.5	8.13	0.0325	0	1.49	0.1	1.1
ENSG00000171130	ATP6V0E2	ATPase, H+ transporting V0 subunit e2	endosome membrane|integral component of membrane|phagocytic vesicle membrane|proton-transporting V-type ATPase, V0 domain|	cellular iron ion homeostasis|vacuolar acidification|metabolic process|insulin receptor signaling pathway|ATP hydrolysis coupled proton transport|cell growth|transferrin transport|interaction with host|transmembrane transport|phagosome maturation|	hydrogen ion transmembrane transporter activity|ATPase activity, coupled to transmembrane movement of ions|	10	-0.6	0.965	10	1.3	10.6	1.3	7.57	0.0325	0	1.49	0.2	2.5
ENSG00000170836	PPM1D	protein phosphatase, Mg2+/Mn2+ dependent, 1D	nucleus|	G2/M transition of mitotic cell cycle|protein dephosphorylation|negative regulation of cell proliferation|response to radiation|response to bacterium|peptidyl-threonine dephosphorylation|	protein serine/threonine phosphatase activity|protein binding|metal ion binding|	8	1.1	3.49	8	0.9	5.22	1	8.08	0.0328	0	1.48	-0.9	2
ENSG00000203867	RBM20	RNA binding motif protein 20	nucleus|	mRNA processing|heart development|RNA splicing|positive regulation of RNA splicing|	nucleotide binding|RNA binding|zinc ion binding|	10	0.9	4.72	10	0.7	2.9	0.9	7.2	0.0328	0	1.48	0.2	1.7
ENSG00000187969	ZCCHC13	zinc finger, CCHC domain containing 13	None	None	nucleic acid binding|zinc ion binding|	10	-1.9	4.46	10	-2	3.1	-1.9	7.2	0.0328	0	1.48	-4	-1
ENSG00000189007	ADAT2	adenosine deaminase, tRNA-specific 2	None	tRNA wobble adenosine to inosine editing|	tRNA-specific adenosine deaminase activity|zinc ion binding|	10	-0.2	0.95	10	-0.6	7.78	-0.5	8.17	0.0329	0	1.48	-1.1	-0.1
ENSG00000255872	RP11-613M10.9	N/A	None	None	None	3	0	0	2	1	6.06	1	4.74	0.033	0	1.48	0	2
ENSG00000020256	ZFP64	ZFP64 zinc finger protein	nucleus|	transcription, DNA-templated|regulation of transcription, DNA-templated|	DNA binding|metal ion binding|	10	-1.2	3.34	10	-1	6.28	-1.1	9.16	0.0331	0	1.48	-2.3	-0.4
ENSG00000084092	NOA1	nitric oxide associated 1	mitochondrion|extrinsic component of mitochondrial inner membrane|	GTP catabolic process|apoptotic process|regulation of cell death|mitochondrial translation|ribosome biogenesis|regulation of cellular respiration|	GTPase activity|protein binding|GTP binding|poly(A) RNA binding|	10	0.6	4.61	10	0.7	8.56	0.7	12.7	0.0332	0	1.48	0.3	1.3
ENSG00000172007	RAB33B	RAB33B, member RAS oncogene family	Golgi membrane|Golgi apparatus|Golgi lumen|extracellular vesicular exosome|	autophagy|small GTPase mediated signal transduction|protein transport|regulation of retrograde vesicle-mediated transport, Golgi to ER|regulation of autophagic vacuole assembly|	GTP binding|	10	0.5	1.58	10	0.8	12	0.7	12.7	0.0332	0	1.48	0.4	1.4
ENSG00000132153	DHX30	DEAH (Asp-Glu-Ala-His) box helicase 30	cytoplasm|mitochondrion|mitochondrial nucleoid|	ATP catabolic process|	chromatin binding|double-stranded RNA binding|protein binding|ATP binding|ATP-dependent helicase activity|poly(A) RNA binding|	10	0.7	6.22	10	0.5	7.14	0.6	12.7	0.0332	0	1.48	0.2	1.3
ENSG00000164051	CCDC51	coiled-coil domain containing 51	nucleus|mitochondrion|integral component of membrane|	None	None	10	1.5	12.9	10	0.4	2.84	0.5	12.7	0.0332	0	1.48	0.2	2.4
ENSG00000068885	IFT80	intraflagellar transport 80	cytoplasm|centrosome|cilium|	osteoblast differentiation|chondrocyte differentiation|smoothened signaling pathway|cilium assembly|positive regulation of smoothened signaling pathway|bone morphogenesis|negative regulation of non-canonical Wnt signaling pathway|	None	5	0.8	4.01	4	0.9	4.49	0.8	8.14	0.0333	0	1.48	0.4	1.9
ENSG00000235478	AC006946.15	N/A	None	None	None	10	-0.3	0.873	3	1	5.91	1	4.71	0.0334	0	1.48	-0.3	2
ENSG00000147926	SPATA31A3	SPATA31 subfamily A, member 3	integral component of membrane|	spermatogenesis|cell differentiation|	None	5	-0.7	1.23	6	1.3	3.33	0.9	2.49	0.0334	0	1.48	-1.2	3
ENSG00000131100	ATP6V1E1	ATPase, H+ transporting, lysosomal 31kDa, V1 subunit E1	mitochondrion|lysosomal membrane|endosome|cytosol|cytosol|microvillus|apical plasma membrane|proton-transporting two-sector ATPase complex|proton-transporting two-sector ATPase complex, catalytic domain|extracellular vesicular exosome|	cellular iron ion homeostasis|metabolic process|insulin receptor signaling pathway|ATP hydrolysis coupled proton transport|proton transport|transferrin transport|interaction with host|transmembrane transport|phagosome maturation|	protein binding|hydrogen-exporting ATPase activity, phosphorylative mechanism|proton-transporting ATPase activity, rotational mechanism|ATPase binding|	7	1.5	6.11	5	1.2	3.69	1.4	9.11	0.0336	0	1.47	0.4	2.7
ENSG00000016082	ISL1	ISL LIM homeobox 1	nucleus|cytoplasm|	negative regulation of transcription from RNA polymerase II promoter|neural crest cell migration|secondary heart field specification|outflow tract septum morphogenesis|outflow tract morphogenesis|endocardial cushion morphogenesis|cardiac right ventricle morphogenesis|regulation of secondary heart field cardioblast proliferation|positive regulation of cell proliferation|positive regulation vascula…	RNA polymerase II activating transcription factor binding|RNA polymerase II transcription coactivator activity|enhancer sequence-specific DNA binding|enhancer sequence-specific DNA binding|chromatin binding|sequence-specific DNA binding transcription factor activity|zinc ion binding|ligand-dependent nuclear receptor binding|estrogen receptor binding|bHLH transcription factor binding|	9	0.7	4.26	9	1.1	3.84	0.8	7.46	0.0336	0	1.47	0.2	1.7
ENSG00000165283	STOML2	stomatin (EPB72)-like 2	immunological synapse|mitochondrial inner membrane|mitochondrial intermembrane space|cytoskeleton|COP9 signalosome|actin cytoskeleton|extrinsic component of plasma membrane|T cell receptor complex|membrane raft|	mitochondrial calcium ion transport|cellular calcium ion homeostasis|mitochondrion organization|lipid localization|positive regulation of mitochondrial membrane potential|interleukin-2 production|mitochondrial protein processing|CD4-positive, alpha-beta T cell activation|mitochondrial ATP synthesis coupled proton transport|T cell receptor signaling pathway|protein oligomerization|positive regulat…	receptor binding|protein binding|cardiolipin binding|	7	-1	6.04	9	-1.5	2.03	-1.1	7.45	0.0336	0	1.47	-2.9	-0.4
[truncated: 19,457 more rows]
