# Supplementary material for: CRISPR screens and lectin microarrays identify high mannose N-glycan regulators
Source: Nat Commun. 2024 Nov 18;15:9970. doi: 10.1038/s41467-024-53225-1 (PMC11574202; doi:10.1038/s41467-024-53225-1)
Supplement: Supplementary file 7 — Supplementary Dataset 5 [file 41467_2024_53225_MOESM7_ESM.xlsx]

## Sheet: CCDC22 KD rep1
m/z	intensity
1399.99	130
1400	72
1400.02	-13
1400.03	-96
1400.04	-83
1400.06	-86
1400.07	-88
1400.08	-57
1400.1	40
1400.11	208
1400.12	280
1400.13	216
1400.15	198
1400.16	191
1400.17	274
1400.19	308
1400.2	150
1400.21	39
1400.23	43
1400.24	7
1400.25	-9
1400.27	31
1400.28	89
1400.29	59
1400.31	104
1400.32	99
1400.33	94
1400.34	106
1400.36	154
1400.37	154
1400.38	158
1400.4	81
1400.41	185
1400.42	233
1400.43	221
1400.45	127
1400.46	152
1400.47	160
1400.49	241
1400.5	260
1400.51	335
1400.53	375
1400.54	406
1400.55	356
1400.57	258
1400.58	219
1400.59	207
1400.61	226
1400.62	350
1400.63	335
1400.64	294
1400.66	160
1400.67	106
1400.68	139
1400.7	205
1400.71	209
1400.72	210
1400.74	120
1400.75	177
1400.76	223
1400.78	189
1400.79	90
1400.8	20
1400.82	54
1400.83	77
1400.84	88
1400.85	199
1400.87	240
1400.88	268
1400.89	157
1400.91	82
1400.92	31
1400.93	149
1400.94	184
1400.96	201
1400.97	267
1400.98	255
1401	120
1401.01	65
1401.02	40
1401.04	3
1401.05	-25
1401.06	-55
1401.08	-113
1401.09	-133
1401.1	-52
1401.12	149
1401.13	223
1401.14	177
1401.15	47
1401.17	12
1401.18	113
1401.19	182
1401.21	108
1401.22	117
1401.23	106
1401.25	131
1401.26	46
1401.27	-17
1401.29	-61
1401.3	6
1401.31	81
1401.33	108
1401.34	76
1401.35	13
1401.36	-11
1401.38	-12
1401.39	-28
1401.4	-40
1401.42	13
1401.43	59
1401.44	45
1401.46	52
1401.47	111
1401.48	156
1401.49	85
1401.51	122
1401.52	132
1401.53	35
1401.55	-43
1401.56	41
1401.57	48
1401.59	56
1401.6	54
1401.61	108
1401.63	133
1401.64	168
1401.65	265
1401.66	286
1401.68	226
1401.69	166
1401.7	78
1401.72	22
1401.73	11
1401.74	-37
1401.76	-60
1401.77	-103
1401.78	-112
1401.8	-52
1401.81	7
1401.82	28
1401.84	8
1401.85	11
1401.86	61
1401.87	165
1401.89	199
1401.9	267
1401.91	225
1401.93	186
1401.94	155
1401.95	-5
1401.97	-5
1401.98	64
1401.99	109
1402.01	185
1402.02	292
1402.03	277
1402.04	186
1402.06	193
1402.07	260
1402.08	316
1402.1	311
1402.11	280
1402.12	345
1402.14	447
1402.15	364
1402.16	149
1402.17	-2
1402.19	-4
1402.2	94
1402.21	172
1402.23	161
1402.24	227
1402.25	175
1402.27	141
1402.28	39
1402.29	19
1402.31	-109
1402.32	-141
1402.33	-62
1402.35	69
1402.36	6
1402.37	6
1402.38	27
1402.4	22
1402.41	32
1402.42	136
1402.44	209
1402.45	274
1402.46	303
1402.48	302
1402.49	193
1402.5	160
1402.52	58
1402.53	50
1402.54	16
1402.56	14
1402.57	-55
1402.58	-79
1402.59	-44
1402.61	44
1402.62	110
1402.63	176
1402.65	112
1402.66	2
1402.67	-31
1402.68	55
1402.7	112
1402.71	184
1402.72	145
1402.74	129
1402.75	186
1402.76	149
1402.78	1
1402.79	-43
1402.8	60
1402.82	118
1402.83	63
1402.84	79
1402.86	78
1402.87	-6
1402.88	-16
1402.89	23
1402.91	117
1402.92	137
1402.93	83
1402.95	-41
1402.96	-135
1402.97	-112
1402.99	-30
1403	46
1403.01	75
1403.03	58
1403.04	-13
1403.05	11
1403.07	57
1403.08	-17
1403.09	-67
1403.1	9
1403.12	165
1403.13	245
1403.14	212
1403.16	144
1403.17	112
1403.18	152
1403.2	146
1403.21	157
1403.22	251
1403.23	243
1403.25	202
1403.26	186
1403.27	94
1403.29	10
1403.3	-46
1403.31	-98
1403.33	-47
1403.34	-21
1403.35	33
1403.37	83
1403.38	186
1403.39	321
1403.4	487
1403.42	483
1403.43	450
1403.44	369
1403.46	175
1403.47	32
1403.48	-7
1403.5	-85
1403.51	-122
1403.52	-113
1403.54	-30
1403.55	48
1403.56	7
1403.58	-8
1403.59	100
1403.6	200
1403.62	203
1403.63	137
1403.64	66
1403.65	33
1403.67	7
1403.68	74
1403.69	39
1403.71	-23
1403.72	-67
1403.73	-34
1403.75	-61
1403.76	-37
1403.77	-42
1403.79	55
1403.8	250
1403.81	276
1403.82	140
1403.84	96
1403.85	116
1403.86	49
1403.88	-18
1403.89	-12
1403.9	-33
1403.92	-1
1403.93	155
1403.94	216
1403.95	262
1403.97	302
1403.98	255
1403.99	185
1404.01	158
1404.02	114
1404.03	-5
1404.05	2
1404.06	57
1404.07	86
1404.09	7
1404.1	3
1404.11	115
1404.12	244
1404.14	263
1404.15	162
1404.16	22
1404.18	8
1404.19	-5
1404.2	84
1404.22	152
1404.23	271
1404.24	226
1404.26	185
1404.27	210
1404.28	150
1404.3	66
1404.31	59
1404.32	179
1404.34	181
1404.35	177
1404.36	190
1404.37	146
1404.39	18
1404.4	-24
1404.41	-9
1404.43	13
1404.44	19
1404.45	-101
1404.47	-96
1404.48	-152
1404.49	-192
1404.51	-121
1404.52	-25
1404.53	60
1404.54	-10
1404.56	-132
1404.57	-116
1404.58	17
1404.6	74
1404.61	81
1404.62	139
1404.64	148
1404.65	96
1404.66	31
1404.67	130
1404.69	275
1404.7	313
1404.71	177
1404.73	96
1404.74	188
1404.75	148
1404.77	88
1404.78	184
1404.79	259
1404.81	228
1404.82	160
1404.83	92
1404.85	118
1404.86	-58
1404.87	-131
1404.88	-44
1404.9	-62
1404.91	-27
1404.92	89
1404.94	152
1404.95	116
1404.96	142
1404.98	116
1404.99	179
1405	227
1405.02	152
1405.03	74
1405.04	126
1405.06	114
1405.07	162
1405.08	179
1405.09	136
1405.11	103
1405.12	80
1405.13	8
1405.15	14
1405.16	65
1405.17	42
1405.19	98
1405.2	170
1405.21	324
1405.22	493
1405.24	564
1405.25	425
1405.27	225
1405.28	193
1405.29	185
1405.3	95
1405.32	-21
1405.33	-61
1405.34	7
1405.36	105
1405.37	52
1405.38	85
1405.4	266
1405.41	270
1405.42	150
1405.43	84
1405.45	-21
1405.46	-92
1405.47	-130
1405.49	-18
1405.5	113
1405.51	61
1405.53	0
1405.54	76
1405.55	206
1405.57	117
1405.58	-3
1405.59	22
1405.61	45
1405.62	52
1405.63	75
1405.64	119
1405.66	91
1405.67	31
1405.68	-7
1405.7	-23
1405.71	-9
1405.72	-39
1405.74	-19
1405.75	45
1405.76	125
1405.78	283
1405.79	325
1405.8	204
1405.82	99
1405.83	179
1405.84	206
1405.85	140
1405.87	140
1405.88	359
1405.89	387
1405.91	263
1405.92	272
1405.93	181
1405.95	52
1405.96	64
1405.97	113
1405.98	213
1406	168
1406.01	88
1406.03	84
1406.04	163
1406.05	123
1406.06	14
1406.08	-56
1406.09	-112
1406.1	-120
1406.12	-67
1406.13	-61
1406.14	-51
1406.16	32
1406.17	49
1406.18	59
1406.19	65
1406.21	-40
1406.22	-132
1406.23	-193
1406.25	-182
1406.26	-18
1406.27	121
1406.29	196
1406.3	177
1406.31	184
1406.33	139
1406.34	144
1406.35	160
1406.37	160
1406.38	165
1406.39	247
1406.4	310
1406.42	173
1406.43	126
1406.44	191
1406.46	178
1406.47	68
1406.48	56
1406.5	34
1406.51	71
1406.52	79
1406.54	42
1406.55	114
1406.56	215
1406.58	159
1406.59	67
1406.6	31
1406.61	18
1406.63	95
1406.64	235
1406.65	214
1406.67	163
1406.68	82
1406.69	-23
1406.71	-105
1406.72	6
1406.73	117
1406.74	102
1406.76	94
1406.77	135
1406.79	237
1406.8	274
1406.81	196
1406.82	210
1406.84	105
1406.85	59
1406.86	121
1406.88	177
1406.89	188
1406.9	149
1406.92	192
1406.93	175
1406.94	49
1406.95	-74
1406.97	-22
1406.98	95
1406.99	109
1407.01	103
1407.02	196
1407.03	297
1407.05	221
1407.06	69
1407.07	-12
1407.09	-38
1407.1	3
1407.11	102
1407.12	213
1407.14	315
1407.15	241
1407.16	191
1407.18	266
1407.19	325
1407.2	212
1407.22	94
1407.23	184
1407.24	273
1407.26	336
1407.27	388
1407.28	358
1407.3	193
1407.31	15
1407.32	-113
1407.34	-83
1407.35	-11
1407.36	-30
1407.37	-48
1407.39	-24
1407.4	30
1407.41	31
1407.43	8
1407.44	-21
1407.45	7
1407.47	-36
1407.48	5
1407.49	29
1407.51	19
1407.52	77
1407.53	267
1407.55	361
1407.56	310
1407.57	173
1407.58	125
1407.6	138
1407.61	152
1407.62	163
1407.64	175
1407.65	107
1407.66	104
1407.68	94
1407.69	162
1407.7	185
1407.71	130
1407.73	111
1407.74	184
1407.76	71
1407.77	-18
1407.78	-71
1407.79	-27
1407.81	1
1407.82	29
1407.83	93
1407.85	122
1407.86	215
1407.87	273
1407.89	157
1407.9	9
1407.91	-60
1407.92	-101
1407.94	-156
1407.95	-124
1407.96	-78
1407.98	26
1407.99	115
1408	247
1408.02	316
1408.03	477
1408.04	582
1408.06	536
1408.07	332
1408.08	200
1408.1	221
1408.11	331
1408.12	243
1408.13	139
1408.15	70
1408.16	38
1408.17	-104
1408.19	-91
1408.2	13
1408.21	164
1408.23	186
1408.24	122
1408.25	78
1408.27	211
1408.28	254
1408.29	107
1408.31	48
1408.32	60
1408.33	105
1408.35	70
1408.36	144
1408.37	283
1408.38	435
1408.4	398
1408.41	287
1408.42	346
1408.44	314
1408.45	278
1408.46	175
1408.48	129
1408.49	204
1408.5	257
1408.52	216
1408.53	253
1408.54	174
1408.55	-28
1408.57	-128
1408.58	-55
1408.59	-23
1408.61	17
1408.62	72
1408.63	129
1408.65	151
1408.66	202
1408.67	312
1408.69	336
1408.7	322
1408.71	394
1408.72	264
1408.74	103
1408.75	27
1408.76	132
1408.78	184
1408.79	175
1408.8	221
1408.82	202
1408.83	144
1408.84	113
1408.86	94
1408.87	19
1408.88	18
1408.89	57
1408.91	20
1408.92	24
1408.93	17
1408.95	37
1408.96	41
1408.97	130
1408.99	130
1409	122
1409.01	4
1409.03	27
1409.04	36
1409.05	18
1409.07	11
1409.08	91
1409.09	109
1409.11	190
1409.12	336
1409.13	387
1409.14	210
1409.16	153
1409.17	109
1409.18	78
1409.2	54
1409.21	97
1409.22	45
1409.24	102
1409.25	210
1409.26	404
1409.28	498
1409.29	424
1409.3	257
1409.32	107
1409.33	-8
1409.34	-65
1409.35	-21
1409.37	-27
1409.38	-43
1409.39	48
1409.41	14
1409.42	-46
1409.43	-60
1409.45	-44
1409.46	30
1409.47	93
1409.49	28
1409.5	31
1409.51	33
1409.53	4
1409.54	33
1409.55	246
1409.56	318
1409.58	193
1409.59	92
1409.6	92
1409.62	65
1409.63	149
1409.64	261
1409.66	351
1409.67	301
1409.68	153
1409.7	38
1409.71	67
1409.72	27
1409.73	90
1409.75	84
1409.76	69
1409.77	163
1409.79	364
1409.8	408
1409.81	349
1409.83	327
1409.84	252
1409.85	96
1409.87	47
1409.88	45
1409.89	8
1409.9	94
1409.92	156
1409.93	147
1409.94	171
1409.96	145
1409.97	190
1409.98	252
1410	272
1410.01	194
1410.02	121
1410.04	3
1410.05	19
1410.06	114
1410.08	179
1410.09	190
1410.1	271
1410.12	395
1410.13	417
1410.14	287
1410.15	188
1410.17	241
1410.18	316
1410.19	213
1410.21	133
1410.22	179
1410.23	211
1410.25	230
1410.26	264
1410.27	246
1410.29	130
1410.3	-35
1410.31	19
1410.33	319
1410.34	396
1410.35	351
1410.37	414
1410.38	501
1410.39	453
1410.4	415
1410.42	349
1410.43	253
1410.44	185
1410.46	192
1410.47	105
1410.48	87
1410.5	133
1410.51	89
1410.52	-6
1410.54	-7
1410.55	92
1410.56	196
1410.58	234
1410.59	180
1410.6	133
1410.61	63
1410.63	158
1410.64	242
1410.65	358
1410.67	226
1410.68	101
1410.69	83
1410.71	53
1410.72	18
1410.73	32
1410.74	55
1410.76	43
1410.77	21
1410.79	-34
1410.8	-74
1410.81	-66
1410.82	59
1410.84	135
1410.85	145
1410.86	146
1410.88	-17
1410.89	-71
1410.9	-19
1410.92	17
1410.93	9
1410.94	-10
1410.95	-11
1410.97	20
1410.98	112
1410.99	271
1411.01	143
1411.02	86
1411.03	62
1411.05	67
1411.06	53
1411.07	72
1411.09	31
1411.1	-6
1411.11	25
1411.13	-68
1411.14	-100
1411.15	-63
1411.16	59
1411.18	125
1411.19	87
1411.2	77
1411.22	120
1411.23	75
1411.24	188
1411.26	243
1411.27	241
1411.28	250
1411.3	308
1411.31	213
1411.32	83
1411.34	64
1411.35	170
1411.36	246
1411.38	223
1411.39	240
1411.4	128
1411.41	35
1411.43	62
1411.44	231
1411.45	278
1411.47	246
1411.48	211
1411.49	210
1411.51	152
1411.52	100
1411.53	21
1411.55	-19
1411.56	-86
1411.57	-138
1411.59	-78
1411.6	-2
1411.61	49
1411.62	124
1411.64	60
1411.65	-44
1411.66	-24
1411.68	-52
1411.69	-36
1411.7	55
1411.72	90
1411.73	75
1411.74	31
1411.76	21
1411.77	21
1411.78	87
1411.8	-24
1411.81	-18
1411.82	-28
1411.84	-25
1411.85	-71
1411.86	6
1411.87	58
1411.89	50
1411.9	26
1411.91	-9
1411.93	3
1411.94	37
1411.95	163
1411.97	272
1411.98	315
1411.99	376
1412.01	341
1412.02	251
1412.03	222
1412.05	224
1412.06	193
1412.07	266
1412.08	256
1412.1	209
1412.11	210
1412.12	294
1412.14	275
1412.15	238
1412.16	158
1412.18	128
1412.19	72
1412.2	31
1412.22	-103
1412.23	-164
1412.24	-168
1412.26	-138
1412.27	27
1412.28	166
1412.29	136
1412.31	143
1412.32	235
1412.33	248
1412.35	269
1412.36	197
1412.37	100
1412.39	119
1412.4	57
1412.41	58
1412.43	61
1412.44	152
1412.45	174
1412.46	277
1412.48	210
1412.49	87
1412.51	134
1412.52	90
1412.53	32
1412.54	163
1412.56	250
1412.57	301
1412.58	337
1412.6	256
1412.61	188
1412.62	258
1412.64	108
1412.65	87
1412.66	166
1412.67	140
1412.69	39
1412.7	80
1412.71	77
1412.73	73
1412.74	-14
1412.75	33
1412.77	12
1412.78	-39
1412.79	-91
1412.81	-25
1412.82	164
1412.83	251
1412.85	234
1412.86	276
1412.87	226
1412.88	197
1412.9	163
1412.91	127
1412.92	54
1412.94	18
1412.95	-23
1412.96	26
1412.98	78
1412.99	93
1413	155
1413.02	223
1413.03	143
1413.04	104
1413.06	246
1413.07	423
1413.08	314
1413.1	203
1413.11	95
1413.12	0
1413.13	-151
1413.15	-85
1413.16	-7
1413.17	8
1413.19	40
1413.2	162
1413.21	148
1413.23	147
1413.24	248
1413.25	322
1413.27	356
1413.28	288
1413.29	170
1413.31	95
1413.32	89
1413.33	61
1413.35	23
1413.36	-67
1413.37	-104
1413.38	4
1413.4	111
1413.41	200
1413.42	254
1413.44	349
1413.45	321
1413.46	228
1413.48	176
1413.49	134
1413.5	208
1413.52	220
1413.53	166
1413.54	49
1413.56	-19
1413.57	6
1413.58	-55
1413.6	-102
1413.61	-116
1413.62	-7
1413.63	61
1413.65	213
1413.66	300
1413.67	304
1413.69	283
1413.7	246
1413.71	265
1413.73	308
1413.74	339
1413.75	282
1413.77	233
1413.78	124
1413.79	70
1413.81	39
1413.82	18
1413.83	2
1413.84	1
1413.86	-9
1413.87	-27
1413.88	-53
1413.9	-51
1413.91	-19
1413.92	-28
1413.94	16
1413.95	29
1413.96	155
1413.98	272
1413.99	282
1414	252
1414.02	233
1414.03	168
1414.04	51
1414.06	68
1414.07	110
1414.08	94
1414.09	85
1414.11	127
1414.12	187
1414.13	154
1414.15	96
1414.16	17
1414.17	72
1414.19	2
1414.2	28
1414.21	73
1414.22	184
1414.24	255
1414.25	330
1414.27	316
1414.28	269
1414.29	281
1414.3	246
1414.32	240
1414.33	310
1414.34	238
1414.36	223
1414.37	287
1414.38	295
1414.4	62
1414.41	10
1414.42	92
1414.44	214
1414.45	231
1414.46	230
1414.47	204
1414.49	340
1414.5	397
1414.52	381
1414.53	371
1414.54	451
1414.55	501
1414.57	376
1414.58	153
1414.59	84
1414.61	110
1414.62	296
1414.63	504
1414.65	611
1414.66	489
1414.67	403
1414.68	349
1414.7	321
1414.71	295
1414.72	300
1414.74	207
1414.75	124
1414.76	29
1414.78	23
1414.79	165
1414.8	224
1414.82	231
1414.83	273
1414.84	340
1414.86	212
1414.87	81
1414.88	98
1414.9	78
1414.91	195
1414.92	288
1414.93	359
1414.95	330
1414.96	313
1414.97	257
1414.99	234
1415	188
1415.01	294
1415.03	374
1415.04	351
1415.05	327
1415.07	244
1415.08	144
1415.09	190
1415.11	298
1415.12	410
1415.13	461
1415.14	605
1415.16	647
1415.17	612
1415.18	661
1415.2	626
1415.21	615
1415.22	592
1415.24	503
1415.25	590
1415.26	703
1415.28	839
1415.29	831
1415.3	836
1415.32	794
1415.33	743
1415.34	690
1415.36	707
1415.37	715
1415.38	830
1415.39	884
1415.41	968
1415.42	960
1415.43	1110
1415.45	1157
1415.46	1087
1415.47	1124
1415.49	1091
1415.5	1015
1415.51	1102
1415.53	1154
1415.54	1030
1415.55	932
1415.57	987
1415.58	1086
1415.59	1086
1415.61	949
1415.62	992
1415.63	1112
1415.64	1350
1415.66	1144
1415.67	1003
1415.68	1053
1415.7	1014
1415.71	865
1415.72	993
1415.74	1123
1415.75	878
1415.76	689
1415.78	830
1415.79	895
1415.8	761
1415.82	798
1415.83	780
1415.84	637
1415.86	574
1415.87	704
1415.88	779
1415.89	834
1415.91	706
1415.92	615
1415.93	629
1415.95	732
1415.96	697
1415.97	731
1415.99	701
1416	669
1416.01	607
1416.03	523
1416.04	395
1416.05	335
1416.07	383
1416.08	509
1416.09	451
1416.11	439
1416.12	529
1416.13	648
1416.14	705
1416.16	573
1416.17	612
1416.18	898
1416.2	1159
1416.21	1097
1416.22	1024
1416.24	1148
1416.25	1186
1416.26	1042
1416.28	1009
1416.29	1136
1416.3	1205
1416.32	1234
1416.33	1206
1416.34	1209
1416.36	1228
1416.37	1181
1416.38	1123
1416.39	1265
1416.41	1415
1416.42	1455
1416.43	1319
1416.45	1353
1416.46	1450
1416.47	1520
1416.49	1560
1416.5	1601
1416.51	1620
1416.53	1407
1416.54	1256
1416.55	1369
1416.57	1444
1416.58	1319
1416.59	1143
1416.61	1048
1416.62	1103
1416.63	1148
1416.64	1068
1416.66	1019
1416.67	906
1416.68	888
1416.7	945
1416.71	963
1416.72	957
1416.74	816
1416.75	712
1416.76	678
1416.78	810
1416.79	840
1416.8	811
1416.82	829
1416.83	888
1416.84	885
1416.86	896
1416.87	760
1416.88	484
1416.89	577
1416.91	664
1416.92	628
1416.93	586
1416.95	561
1416.96	606
1416.97	591
1416.99	478
1417	273
1417.01	282
1417.03	371
1417.04	388
1417.05	380
1417.07	406
1417.08	380
1417.09	549
1417.11	699
1417.12	737
1417.13	726
1417.14	898
1417.16	916
1417.17	921
1417.18	1003
1417.2	1063
1417.21	967
1417.22	911
1417.24	855
1417.25	763
1417.26	788
1417.28	931
1417.29	1109
1417.3	1262
1417.32	1174
1417.33	1012
1417.34	971
1417.36	983
1417.37	992
1417.38	1110
1417.39	1121
1417.41	1067
1417.42	1022
1417.43	1157
1417.45	1377
1417.46	1364
1417.47	1201
1417.49	1057
1417.5	1088
1417.51	1306
1417.53	1439
1417.54	1292
1417.55	1114
1417.57	1079
1417.58	1180
1417.59	967
1417.61	786
1417.62	612
1417.63	610
1417.64	696
1417.66	880
1417.67	987
1417.68	862
1417.7	822
1417.71	785
1417.72	705
1417.74	675
1417.75	722
1417.76	871
1417.78	917
1417.79	877
1417.8	792
1417.82	833
1417.83	1053
1417.84	1140
1417.86	859
1417.87	565
1417.88	459
1417.89	455
1417.91	536
1417.92	634
1417.93	749
1417.95	711
1417.96	697
1417.97	802
1417.99	921
1418	939
1418.01	940
1418.03	875
1418.04	815
1418.05	758
1418.07	881
1418.08	979
1418.09	1057
1418.11	1151
1418.12	1338
1418.13	1465
1418.14	1336
1418.16	1114
1418.17	1165
1418.18	1250
1418.2	1506
1418.21	1660
1418.22	1682
1418.24	1652
1418.25	1707
1418.26	1874
1418.28	1941
1418.29	2017
1418.3	2016
1418.32	2000
1418.33	1987
1418.34	1962
1418.36	1891
1418.37	1713
1418.38	1605
1418.39	1637
1418.41	1600
1418.42	1496
1418.43	1491
1418.45	1749
1418.46	1811
1418.47	1772
1418.49	1902
1418.5	1968
1418.51	1929
1418.53	1695
1418.54	1487
1418.55	1460
1418.57	1318
1418.58	1288
1418.59	1352
1418.61	1319
1418.62	1250
1418.63	1296
1418.64	1310
1418.66	1295
1418.67	1295
1418.68	1273
1418.7	1258
1418.71	1259
1418.72	1045
1418.74	920
1418.75	835
1418.76	829
1418.78	812
1418.79	901
1418.8	879
1418.82	851
1418.83	840
1418.84	750
1418.86	688
1418.87	572
1418.88	659
1418.89	639
1418.91	604
1418.92	501
1418.93	504
1418.95	649
1418.96	866
1418.97	921
1418.99	842
1419	780
1419.01	661
1419.03	640
1419.04	662
1419.05	631
1419.07	506
1419.08	468
1419.09	590
1419.11	728
1419.12	807
1419.13	830
1419.14	828
1419.16	771
1419.17	761
1419.18	834
1419.2	1029
1419.21	1107
1419.22	1068
1419.24	1137
1419.25	1258
1419.26	1104
1419.28	970
1419.29	783
1419.3	746
1419.32	670
1419.33	711
1419.34	746
1419.36	754
1419.37	763
1419.38	772
1419.39	729
1419.41	838
1419.42	777
1419.43	796
1419.45	721
1419.46	721
1419.47	825
1419.49	914
1419.5	877
1419.51	717
1419.53	566
1419.54	419
1419.55	355
1419.57	382
1419.58	323
1419.59	345
1419.61	521
1419.62	549
1419.63	402
1419.64	351
1419.66	335
1419.67	339
1419.68	349
1419.7	423
1419.71	472
1419.72	479
1419.74	473
1419.75	537
1419.76	474
1419.78	502
1419.79	455
1419.8	408
1419.82	444
1419.83	601
1419.84	615
1419.86	572
1419.87	478
1419.88	508
1419.89	504
1419.91	516
1419.92	582
1419.93	691
1419.95	767
1419.96	950
1419.97	928
1419.99	794
1420	624
1420.01	505
1420.03	526
1420.04	669
1420.05	749
1420.07	782
1420.08	652
1420.09	519
1420.11	430
1420.12	512
1420.13	522
1420.14	620
1420.16	698
1420.17	630
1420.18	598
1420.2	555
1420.21	427
1420.22	402
1420.24	356
1420.25	516
1420.26	526
1420.28	410
1420.29	290
1420.3	341
1420.32	240
1420.33	444
1420.34	503
1420.36	583
1420.37	722
1420.38	781
1420.39	577
1420.41	322
1420.42	213
1420.43	178
1420.45	169
1420.46	373
1420.47	532
1420.49	458
1420.5	367
1420.51	288
1420.53	368
1420.54	437
1420.55	419
1420.57	339
1420.58	445
1420.59	486
1420.61	441
1420.62	384
1420.63	378
1420.64	261
1420.66	277
1420.67	308
1420.68	356
1420.7	438
1420.71	508
1420.72	404
1420.74	364
1420.75	392
1420.76	405
1420.78	540
1420.79	570
1420.8	606
1420.82	505
1420.83	492
1420.84	363
1420.86	387
1420.87	355
1420.88	389
1420.9	366
1420.91	363
1420.92	467
1420.93	477
1420.95	301
1420.96	231
1420.97	297
1420.99	223
1421	165
1421.01	196
1421.03	178
1421.04	91
1421.05	104
1421.07	143
1421.08	205
1421.09	236
1421.11	169
1421.12	169
1421.13	165
1421.15	189
1421.16	256
1421.17	224
1421.18	131
1421.2	74
1421.21	103
1421.22	216
1421.24	325
1421.25	256
1421.26	219
1421.28	280
1421.29	360
1421.3	410
1421.32	426
1421.33	370
1421.34	237
1421.36	147
1421.37	99
1421.38	103
1421.4	172
1421.41	319
1421.42	368
1421.44	267
1421.45	202
1421.46	235
1421.47	102
1421.49	59
1421.5	98
1421.52	92
1421.53	15
1421.54	12
1421.55	69
1421.57	40
1421.58	65
1421.59	240
1421.61	342
1421.62	262
1421.63	291
1421.65	388
1421.66	221
1421.67	197
1421.69	257
1421.7	249
1421.71	127
1421.73	109
1421.74	195
1421.75	256
1421.77	135
1421.78	159
1421.79	281
1421.81	214
1421.82	67
1421.83	109
1421.84	172
1421.86	173
1421.87	216
1421.88	220
1421.9	173
1421.91	102
1421.92	77
1421.94	71
1421.95	82
1421.96	155
1421.98	241
1421.99	333
1422	371
1422.02	364
1422.03	427
1422.04	341
1422.06	192
1422.07	54
1422.08	-19
1422.09	-58
1422.11	-62
1422.12	-20
1422.13	-39
1422.15	-14
1422.16	-110
1422.17	-149
1422.19	-130
1422.2	-103
1422.21	39
1422.23	226
1422.24	172
1422.25	69
1422.27	48
1422.28	34
1422.29	55
1422.31	95
1422.32	180
1422.33	242
1422.35	275
1422.36	134
1422.37	77
1422.38	101
1422.4	125
1422.41	103
1422.42	151
1422.44	219
1422.45	316
1422.46	355
1422.48	388
1422.49	478
1422.5	550
1422.52	572
1422.53	683
1422.54	643
1422.56	491
1422.57	339
1422.58	251
1422.6	319
1422.61	358
1422.62	270
1422.63	239
1422.65	201
1422.66	121
1422.67	158
1422.69	232
1422.7	287
1422.71	192
1422.73	152
1422.74	185
1422.75	191
1422.77	264
1422.78	377
1422.79	296
1422.81	314
1422.82	310
1422.83	258
1422.85	214
1422.86	131
1422.87	143
1422.88	193
1422.9	191
1422.91	64
1422.92	56
1422.94	31
1422.95	156
1422.96	275
1422.98	316
1422.99	220
1423	94
1423.02	51
1423.03	-38
1423.04	1
1423.06	-16
1423.07	-20
1423.08	27
1423.1	64
1423.11	138
1423.12	156
1423.14	160
1423.15	225
1423.16	230
1423.17	162
1423.19	89
1423.2	153
1423.21	134
1423.23	117
1423.24	201
1423.25	380
1423.27	446
1423.28	442
1423.29	292
1423.31	254
1423.32	186
1423.33	130
1423.35	84
1423.36	132
1423.37	191
1423.39	240
1423.4	243
1423.41	248
1423.43	378
1423.44	520
1423.45	435
1423.46	276
1423.48	270
1423.49	365
1423.51	290
1423.52	191
1423.53	183
1423.54	187
1423.56	176
1423.57	190
1423.58	195
1423.6	316
1423.61	498
1423.62	488
1423.64	249
1423.65	129
1423.66	139
1423.68	179
1423.69	193
1423.7	229
1423.72	116
1423.73	79
1423.74	93
1423.76	34
1423.77	34
1423.78	158
1423.8	171
1423.81	119
1423.82	43
1423.83	39
1423.85	-41
1423.86	2
1423.87	23
1423.89	73
1423.9	81
1423.91	49
1423.93	17
1423.94	86
1423.95	67
1423.97	128
1423.98	102
1423.99	74
1424.01	28
1424.02	54
1424.03	123
1424.05	138
1424.06	175
1424.07	146
1424.09	142
1424.1	200
1424.11	216
1424.12	216
1424.14	254
1424.15	170
1424.16	136
1424.18	106
1424.19	23
1424.2	-54
1424.22	-57
1424.23	2
1424.24	116
1424.26	214
1424.27	260
1424.28	263
1424.3	225
1424.31	246
1424.32	222
1424.34	208
1424.35	269
1424.36	363
1424.38	431
1424.39	468
1424.4	419
1424.41	396
1424.43	258
1424.44	148
1424.45	281
1424.47	267
1424.48	182
1424.49	242
1424.51	225
1424.52	145
1424.53	124
1424.55	278
1424.56	342
1424.57	285
1424.59	157
1424.6	165
1424.61	213
1424.63	283
1424.64	219
1424.65	160
1424.66	80
1424.68	-59
1424.69	-63
1424.7	-83
1424.72	-113
1424.73	-102
1424.74	25
1424.76	82
1424.77	-9
1424.78	-43
1424.8	-1
1424.81	63
1424.82	44
1424.84	35
1424.85	155
1424.86	209
1424.88	322
1424.89	473
1424.9	374
1424.92	169
1424.93	33
1424.94	-4
1424.95	44
1424.97	104
1424.98	202
1424.99	238
1425.01	112
1425.02	-53
1425.04	-60
1425.05	-6
1425.06	69
1425.07	212
1425.09	267
1425.1	213
1425.11	228
1425.13	211
1425.14	204
1425.15	308
1425.17	381
1425.18	391
1425.19	339
1425.21	394
1425.22	453
1425.23	447
1425.25	416
1425.26	411
1425.27	387
1425.29	492
1425.3	470
1425.31	378
1425.33	292
1425.34	212
1425.35	144
1425.36	188
1425.38	292
1425.39	266
1425.4	289
1425.42	280
1425.43	237
1425.44	72
1425.46	47
1425.47	126
1425.48	130
1425.5	218
1425.51	374
1425.52	326
1425.54	299
1425.55	356
1425.56	380
1425.58	291
1425.59	174
1425.6	99
1425.62	57
1425.63	139
1425.64	118
1425.65	135
1425.67	123
1425.68	140
1425.69	138
1425.71	248
1425.72	337
1425.73	309
1425.75	159
1425.76	141
1425.77	161
1425.79	250
1425.8	182
1425.81	71
1425.83	-7
1425.84	100
1425.85	72
1425.87	31
1425.88	-28
1425.89	69
1425.9	92
1425.92	115
1425.93	148
1425.94	255
1425.96	308
1425.97	322
1425.98	278
1426	201
1426.01	99
1426.02	35
1426.04	71
1426.05	23
1426.06	4
1426.08	22
1426.09	-15
1426.1	20
1426.12	95
1426.13	83
1426.14	46
1426.16	96
1426.17	243
1426.18	212
1426.2	263
1426.21	334
1426.22	316
1426.23	163
[truncated: 188,294 more rows]

## Sheet: CCDC22 KD rep2
m/z	intensity
1399.99	12
1400	89
1400.02	140
1400.03	85
1400.04	-41
1400.06	-69
1400.07	-62
1400.08	-40
1400.1	40
1400.11	94
1400.12	110
1400.13	55
1400.15	52
1400.16	95
1400.17	229
1400.19	307
1400.2	352
1400.21	331
1400.23	273
1400.24	95
1400.25	63
1400.27	72
1400.28	272
1400.29	385
1400.31	246
1400.32	97
1400.33	231
1400.34	280
1400.36	249
1400.37	215
1400.38	260
1400.4	278
1400.41	353
1400.42	302
1400.43	126
1400.45	18
1400.46	6
1400.47	-87
1400.49	-19
1400.5	112
1400.51	85
1400.53	27
1400.54	-14
1400.55	10
1400.57	-32
1400.58	40
1400.59	169
1400.61	232
1400.62	243
1400.63	196
1400.64	78
1400.66	-20
1400.67	-104
1400.68	-144
1400.7	-111
1400.71	-69
1400.72	-41
1400.74	-91
1400.75	-88
1400.76	-59
1400.78	-55
1400.79	67
1400.8	244
1400.82	178
1400.83	90
1400.84	73
1400.85	168
1400.87	107
1400.88	19
1400.89	46
1400.91	76
1400.92	-29
1400.93	-15
1400.94	82
1400.96	145
1400.97	51
1400.98	10
1401	81
1401.01	126
1401.02	121
1401.04	235
1401.05	346
1401.06	328
1401.08	213
1401.09	239
1401.1	264
1401.12	241
1401.13	176
1401.14	25
1401.15	-62
1401.17	-57
1401.18	-95
1401.19	-81
1401.21	-73
1401.22	31
1401.23	197
1401.25	185
1401.26	55
1401.27	-10
1401.29	-81
1401.3	-124
1401.31	-122
1401.33	-20
1401.34	205
1401.35	434
1401.36	440
1401.38	391
1401.39	244
1401.4	184
1401.42	41
1401.43	-72
1401.44	-81
1401.46	-19
1401.47	93
1401.48	121
1401.49	100
1401.51	96
1401.52	90
1401.53	55
1401.55	22
1401.56	90
1401.57	80
1401.59	150
1401.6	124
1401.61	117
1401.63	81
1401.64	-6
1401.65	45
1401.66	56
1401.68	-40
1401.69	38
1401.7	130
1401.72	174
1401.73	159
1401.74	201
1401.76	157
1401.77	45
1401.78	13
1401.8	143
1401.81	156
1401.82	90
1401.84	15
1401.85	173
1401.86	233
1401.87	134
1401.89	-22
1401.9	-83
1401.91	-64
1401.93	36
1401.94	46
1401.95	-2
1401.97	-41
1401.98	18
1401.99	20
1402.01	-8
1402.02	-35
1402.03	51
1402.04	68
1402.06	73
1402.07	146
1402.08	229
1402.1	374
1402.11	399
1402.12	284
1402.14	248
1402.15	273
1402.16	318
1402.17	231
1402.19	202
1402.2	339
1402.21	287
1402.23	167
1402.24	100
1402.25	85
1402.27	-7
1402.28	9
1402.29	140
1402.31	104
1402.32	128
1402.33	266
1402.35	385
1402.36	403
1402.37	368
1402.38	246
1402.4	129
1402.41	92
1402.42	60
1402.44	9
1402.45	39
1402.46	33
1402.48	73
1402.49	129
1402.5	103
1402.52	140
1402.53	182
1402.54	163
1402.56	150
1402.57	136
1402.58	121
1402.59	8
1402.61	3
1402.62	-32
1402.63	-20
1402.65	-59
1402.66	-77
1402.67	-8
1402.68	35
1402.7	111
1402.71	225
1402.72	160
1402.74	0
1402.75	-78
1402.76	11
1402.78	71
1402.79	109
1402.8	110
1402.82	93
1402.83	68
1402.84	44
1402.86	75
1402.87	34
1402.88	-54
1402.89	-92
1402.91	-72
1402.92	91
1402.93	45
1402.95	118
1402.96	358
1402.97	410
1402.99	341
1403	406
1403.01	342
1403.03	415
1403.04	432
1403.05	362
1403.07	84
1403.08	-11
1403.09	8
1403.1	30
1403.12	-1
1403.13	74
1403.14	17
1403.16	28
1403.17	-12
1403.18	21
1403.2	25
1403.21	27
1403.22	25
1403.23	28
1403.25	13
1403.26	-46
1403.27	-86
1403.29	-51
1403.3	-60
1403.31	120
1403.33	212
1403.34	167
1403.35	212
1403.37	329
1403.38	187
1403.39	42
1403.4	73
1403.42	134
1403.43	61
1403.44	40
1403.46	76
1403.47	128
1403.48	173
1403.5	140
1403.51	32
1403.52	90
1403.54	100
1403.55	118
1403.56	132
1403.58	209
1403.59	267
1403.6	213
1403.62	116
1403.63	108
1403.64	141
1403.65	248
1403.67	255
1403.68	171
1403.69	123
1403.71	79
1403.72	-5
1403.73	-64
1403.75	-32
1403.76	-18
1403.77	-61
1403.79	-49
1403.8	108
1403.81	71
1403.82	-27
1403.84	26
1403.85	32
1403.86	172
1403.88	175
1403.89	181
1403.9	98
1403.92	13
1403.93	-10
1403.94	6
1403.95	50
1403.97	114
1403.98	148
1403.99	111
1404.01	41
1404.02	68
1404.03	59
1404.05	21
1404.06	68
1404.07	98
1404.09	44
1404.1	117
1404.11	200
1404.12	142
1404.14	9
1404.15	-16
1404.16	-37
1404.18	37
1404.19	157
1404.2	219
1404.22	241
1404.23	249
1404.24	153
1404.26	152
1404.27	191
1404.28	250
1404.3	207
1404.31	87
1404.32	-25
1404.34	-42
1404.35	-96
1404.36	-76
1404.37	-25
1404.39	27
1404.4	1
1404.41	64
1404.43	124
1404.44	120
1404.45	78
1404.47	181
1404.48	210
1404.49	210
1404.51	95
1404.52	69
1404.53	-12
1404.54	47
1404.56	128
1404.57	212
1404.58	205
1404.6	190
1404.61	167
1404.62	167
1404.64	132
1404.65	209
1404.66	286
1404.67	297
1404.69	209
1404.7	220
1404.71	149
1404.73	104
1404.74	43
1404.75	44
1404.77	42
1404.78	110
1404.79	179
1404.81	180
1404.82	244
1404.83	317
1404.85	308
1404.86	253
1404.87	165
1404.88	65
1404.9	-83
1404.91	-136
1404.92	-166
1404.94	-147
1404.95	-46
1404.96	24
1404.98	-28
1404.99	-20
1405	79
1405.02	317
1405.03	375
1405.04	323
1405.06	211
1405.07	80
1405.08	58
1405.09	217
1405.11	222
1405.12	213
1405.13	271
1405.15	271
1405.16	96
1405.17	25
1405.19	0
1405.2	-14
1405.21	98
1405.22	171
1405.24	143
1405.25	169
1405.27	167
1405.28	225
1405.29	230
1405.3	226
1405.32	92
1405.33	17
1405.34	32
1405.36	156
1405.37	138
1405.38	76
1405.4	44
1405.41	-45
1405.42	-41
1405.43	31
1405.45	63
1405.46	50
1405.47	10
1405.49	-38
1405.5	-70
1405.51	-10
1405.53	-35
1405.54	-132
1405.55	-33
1405.57	154
1405.58	309
1405.59	290
1405.61	233
1405.62	199
1405.63	184
1405.64	292
1405.66	292
1405.67	273
1405.68	249
1405.7	307
1405.71	274
1405.72	176
1405.74	50
1405.75	-5
1405.76	34
1405.78	194
1405.79	145
1405.8	81
1405.82	12
1405.83	32
1405.84	32
1405.85	3
1405.87	-28
1405.88	72
1405.89	35
1405.91	-45
1405.92	-47
1405.93	73
1405.95	231
1405.96	280
1405.97	242
1405.98	252
1406	223
1406.01	141
1406.03	32
1406.04	74
1406.05	101
1406.06	134
1406.08	201
1406.09	279
1406.1	201
1406.12	166
1406.13	254
1406.14	325
1406.16	272
1406.17	205
1406.18	213
1406.19	267
1406.21	272
1406.22	231
1406.23	149
1406.25	35
1406.26	44
1406.27	74
1406.29	58
1406.3	-18
1406.31	95
1406.33	331
1406.34	272
1406.35	132
1406.37	93
1406.38	20
1406.39	-111
1406.4	-89
1406.42	-113
1406.43	-193
1406.44	-111
1406.46	37
1406.47	121
1406.48	96
1406.5	-25
1406.51	72
1406.52	123
1406.54	215
1406.55	178
1406.56	116
1406.58	6
1406.59	-48
1406.6	-2
1406.61	48
1406.63	70
1406.64	163
1406.65	234
1406.67	294
1406.68	206
1406.69	95
1406.71	-44
1406.72	-109
1406.73	-130
1406.74	-84
1406.76	-154
1406.77	-96
1406.79	-17
1406.8	44
1406.81	145
1406.82	315
1406.84	276
1406.85	153
1406.86	159
1406.88	181
1406.89	84
1406.9	-26
1406.92	30
1406.93	92
1406.94	-2
1406.95	-131
1406.97	-142
1406.98	33
1406.99	176
1407.01	224
1407.02	97
1407.03	39
1407.05	36
1407.06	38
1407.07	-18
1407.09	33
1407.1	137
1407.11	120
1407.12	-21
1407.14	-101
1407.15	-83
1407.16	-60
1407.18	-30
1407.19	7
1407.2	-58
1407.22	-45
1407.23	-46
1407.24	37
1407.26	-22
1407.27	-37
1407.28	-54
1407.3	-33
1407.31	-72
1407.32	-121
1407.34	-40
1407.35	120
1407.36	222
1407.37	256
1407.39	207
1407.4	218
1407.41	191
1407.43	164
1407.44	48
1407.45	-17
1407.47	-2
1407.48	-19
1407.49	7
1407.51	50
1407.52	108
1407.53	169
1407.55	201
1407.56	118
1407.57	70
1407.58	-28
1407.6	-116
1407.61	-155
1407.62	-142
1407.64	-51
1407.65	153
1407.66	229
1407.68	276
1407.69	388
1407.7	330
1407.71	268
1407.73	179
1407.74	54
1407.76	34
1407.77	49
1407.78	144
1407.79	201
1407.81	186
1407.82	218
1407.83	91
1407.85	-64
1407.86	-87
1407.87	17
1407.89	74
1407.9	62
1407.91	18
1407.92	14
1407.94	17
1407.95	-22
1407.96	-40
1407.98	-61
1407.99	6
1408	130
1408.02	176
1408.03	190
1408.04	110
1408.06	36
1408.07	51
1408.08	161
1408.1	217
1408.11	203
1408.12	108
1408.13	132
1408.15	199
1408.16	212
1408.17	137
1408.19	78
1408.2	185
1408.21	320
1408.23	315
1408.24	296
1408.25	159
1408.27	73
1408.28	1
1408.29	-27
1408.31	35
1408.32	109
1408.33	57
1408.35	93
1408.36	253
1408.37	252
1408.38	194
1408.4	118
1408.41	140
1408.42	212
1408.44	164
1408.45	117
1408.46	108
1408.48	228
1408.49	198
1408.5	25
1408.52	-24
1408.53	12
1408.54	-61
1408.55	-57
1408.57	27
1408.58	65
1408.59	18
1408.61	17
1408.62	-14
1408.63	-24
1408.65	56
1408.66	306
1408.67	334
1408.69	269
1408.7	317
1408.71	264
1408.72	191
1408.74	177
1408.75	131
1408.76	24
1408.78	45
1408.79	51
1408.8	5
1408.82	-17
1408.83	-17
1408.84	79
1408.86	56
1408.87	32
1408.88	100
1408.89	107
1408.91	65
1408.92	45
1408.93	148
1408.95	151
1408.96	97
1408.97	84
1408.99	207
1409	263
1409.01	205
1409.03	67
1409.04	57
1409.05	88
1409.07	114
1409.08	160
1409.09	145
1409.11	79
1409.12	-109
1409.13	-32
1409.14	88
1409.16	76
1409.17	71
1409.18	64
1409.2	54
1409.21	118
1409.22	110
1409.24	48
1409.25	35
1409.26	-9
1409.28	17
1409.29	67
1409.3	52
1409.32	-31
1409.33	-19
1409.34	-3
1409.35	36
1409.37	-15
1409.38	-85
1409.39	-79
1409.41	-87
1409.42	-64
1409.43	10
1409.45	96
1409.46	171
1409.47	162
1409.49	87
1409.5	132
1409.51	231
1409.53	252
1409.54	131
1409.55	63
1409.56	35
1409.58	101
1409.59	197
1409.6	316
1409.62	394
1409.63	409
1409.64	272
1409.66	172
1409.67	115
1409.68	19
1409.7	-18
1409.71	16
1409.72	83
1409.73	75
1409.75	-27
1409.76	-102
1409.77	-88
1409.79	-30
1409.8	-87
1409.81	-57
1409.83	-34
1409.84	-43
1409.85	-60
1409.87	60
1409.88	73
1409.89	-11
1409.9	20
1409.92	71
1409.93	-7
1409.94	-21
1409.96	72
1409.97	71
1409.98	-20
1410	25
1410.01	24
1410.02	-44
1410.04	-70
1410.05	-37
1410.06	11
1410.08	16
1410.09	16
1410.1	144
1410.12	251
1410.13	230
1410.14	160
1410.15	153
1410.17	193
1410.18	146
1410.19	83
1410.21	130
1410.22	92
1410.23	107
1410.25	41
1410.26	-9
1410.27	2
1410.29	115
1410.3	204
1410.31	247
1410.33	129
1410.34	39
1410.35	23
1410.37	-11
1410.38	-73
1410.39	-29
1410.4	-14
1410.42	-113
1410.43	-137
1410.44	-13
1410.46	79
1410.47	62
1410.48	116
1410.5	137
1410.51	93
1410.52	87
1410.54	160
1410.55	205
1410.56	169
1410.58	141
1410.59	123
1410.6	196
1410.61	224
1410.63	136
1410.64	-8
1410.65	65
1410.67	160
1410.68	225
1410.69	227
1410.71	260
1410.72	218
1410.73	123
1410.74	153
1410.76	233
1410.77	306
1410.79	330
1410.8	266
1410.81	223
1410.82	228
1410.84	274
1410.85	172
1410.86	162
1410.88	133
1410.89	185
1410.9	268
1410.92	382
1410.93	163
1410.94	2
1410.95	18
1410.97	115
1410.98	175
1410.99	257
1411.01	303
1411.02	306
1411.03	303
1411.05	158
1411.06	103
1411.07	142
1411.09	95
1411.1	-15
1411.11	-27
1411.13	103
1411.14	145
1411.15	68
1411.16	54
1411.18	194
1411.19	206
1411.2	195
1411.22	192
1411.23	177
1411.24	12
1411.26	-37
1411.27	-44
1411.28	2
1411.3	-33
1411.31	-8
1411.32	-78
1411.34	-116
1411.35	-63
1411.36	34
1411.38	-18
1411.39	112
1411.4	291
1411.41	338
1411.43	177
1411.44	104
1411.45	142
1411.47	255
1411.48	291
1411.49	242
1411.51	278
1411.52	284
1411.53	210
1411.55	169
1411.56	151
1411.57	212
1411.59	264
1411.6	198
1411.61	148
1411.62	181
1411.64	66
1411.65	-3
1411.66	41
1411.68	99
1411.69	184
1411.7	213
1411.72	116
1411.73	10
1411.74	21
1411.76	66
1411.77	113
1411.78	218
1411.8	246
1411.81	134
1411.82	37
1411.84	2
1411.85	-86
1411.86	-28
1411.87	9
1411.89	-48
1411.9	-85
1411.91	-44
1411.93	-3
1411.94	13
1411.95	-1
1411.97	126
1411.98	135
1411.99	100
1412.01	46
1412.02	78
1412.03	53
1412.05	33
1412.06	11
1412.07	39
1412.08	98
1412.1	83
1412.11	75
1412.12	71
1412.14	22
1412.15	41
1412.16	34
1412.18	0
1412.19	14
1412.2	-27
1412.22	-59
1412.23	-24
1412.24	-51
1412.26	-79
1412.27	32
1412.28	105
1412.29	69
1412.31	85
1412.32	60
1412.33	60
1412.35	121
1412.36	162
1412.37	88
1412.39	41
1412.4	-29
1412.41	-40
1412.43	-12
1412.44	22
1412.45	45
1412.46	23
1412.48	87
1412.49	129
1412.51	158
1412.52	117
1412.53	52
1412.54	35
1412.56	61
1412.57	117
1412.58	92
1412.6	18
1412.61	25
1412.62	60
1412.64	70
1412.65	68
1412.66	35
1412.67	-53
1412.69	-93
1412.7	-121
1412.71	-126
1412.73	-122
1412.74	-133
1412.75	-22
1412.77	118
1412.78	156
1412.79	113
1412.81	203
1412.82	170
1412.83	71
1412.85	-54
1412.86	-15
1412.87	-16
1412.88	-56
1412.9	15
1412.91	140
1412.92	226
1412.94	247
1412.95	280
1412.96	213
1412.98	178
1412.99	185
1413	189
1413.02	240
1413.03	227
1413.04	167
1413.06	50
1413.07	41
1413.08	78
1413.1	116
1413.11	-5
1413.12	-71
1413.13	50
1413.15	-9
1413.16	-142
1413.17	-85
1413.19	75
1413.2	121
1413.21	130
1413.23	117
1413.24	12
1413.25	-52
1413.27	-19
1413.28	16
1413.29	67
1413.31	-6
1413.32	-16
1413.33	131
1413.35	86
1413.36	32
1413.37	-36
1413.38	95
1413.4	82
1413.41	108
1413.42	114
1413.44	63
1413.45	50
1413.46	138
1413.48	96
1413.49	25
1413.5	-70
1413.52	0
1413.53	40
1413.54	66
1413.56	42
1413.57	139
1413.58	60
1413.6	21
1413.61	-4
1413.62	-56
1413.63	-97
1413.65	-11
1413.66	-14
1413.67	62
1413.69	115
1413.7	115
1413.71	29
1413.73	177
1413.74	239
1413.75	217
1413.77	162
1413.78	106
1413.79	45
1413.81	88
1413.82	269
1413.83	410
1413.84	391
1413.86	262
1413.87	116
1413.88	58
1413.9	-26
1413.91	-68
1413.92	-32
1413.94	-93
1413.95	-95
1413.96	-59
1413.98	-37
1413.99	-7
1414	19
1414.02	-44
1414.03	-27
1414.04	42
1414.06	100
1414.07	175
1414.08	248
1414.09	127
1414.11	42
1414.12	38
1414.13	-11
1414.15	-74
1414.16	-44
1414.17	83
1414.19	110
1414.2	111
1414.21	27
1414.22	5
1414.24	-37
1414.25	-84
1414.27	-116
1414.28	-161
1414.29	-60
1414.3	40
1414.32	45
1414.33	74
1414.34	103
1414.36	173
1414.37	260
1414.38	314
1414.4	243
1414.41	132
1414.42	135
1414.44	226
1414.45	230
1414.46	244
1414.47	299
1414.49	294
1414.5	247
1414.52	208
1414.53	246
1414.54	244
1414.55	253
1414.57	245
1414.58	87
1414.59	4
1414.61	-42
1414.62	-3
1414.63	93
1414.65	94
1414.66	33
1414.67	-28
1414.68	63
1414.7	197
1414.71	287
1414.72	227
1414.74	175
1414.75	256
1414.76	333
1414.78	335
1414.79	319
1414.8	248
1414.82	81
1414.83	-14
1414.84	116
1414.86	282
1414.87	337
1414.88	315
1414.9	298
1414.91	251
1414.92	191
1414.93	194
1414.95	252
1414.96	485
1414.97	544
1414.99	530
1415	451
1415.01	348
1415.03	240
1415.04	187
1415.05	213
1415.07	366
1415.08	348
1415.09	464
1415.11	664
1415.12	890
1415.13	847
1415.14	774
1415.16	868
1415.17	928
1415.18	839
1415.2	799
1415.21	620
1415.22	437
1415.24	451
1415.25	535
1415.26	652
1415.28	805
1415.29	878
1415.3	937
1415.32	1075
1415.33	1267
1415.34	1341
1415.36	1412
1415.37	1562
1415.38	1686
1415.39	1587
1415.41	1648
1415.42	1692
1415.43	1776
1415.45	2030
1415.46	1995
1415.47	1852
1415.49	1829
1415.5	1916
1415.51	1684
1415.53	1474
1415.54	1651
1415.55	1605
1415.57	1329
1415.58	1150
1415.59	1277
1415.61	1437
1415.62	1521
1415.63	1440
1415.64	1379
1415.66	1301
1415.67	1240
1415.68	1093
1415.7	997
1415.71	862
1415.72	769
1415.74	909
1415.75	1240
1415.76	1255
1415.78	1182
1415.79	1071
1415.8	987
1415.82	930
1415.83	932
1415.84	862
1415.86	750
1415.87	675
1415.88	610
1415.89	606
1415.91	605
1415.92	498
1415.93	457
1415.95	592
1415.96	763
1415.97	899
1415.99	1035
1416	1078
1416.01	1104
1416.03	1226
1416.04	1293
1416.05	1097
1416.07	1022
1416.08	1085
1416.09	911
1416.11	706
1416.12	736
1416.13	829
1416.14	1003
1416.16	1253
1416.17	1451
1416.18	1426
1416.2	1410
1416.21	1426
1416.22	1519
1416.24	1574
1416.25	1476
1416.26	1459
1416.28	1539
1416.29	1540
1416.3	1628
1416.32	1748
1416.33	1905
1416.34	2012
1416.36	1974
1416.37	1696
1416.38	1694
1416.39	2129
1416.41	2318
1416.42	2188
1416.43	2462
1416.45	2952
1416.46	3289
1416.47	3039
1416.49	2673
1416.5	2598
1416.51	2745
1416.53	2566
1416.54	2487
1416.55	2305
1416.57	2055
1416.58	1971
1416.59	2138
1416.61	2161
1416.62	1931
1416.63	2049
1416.64	2328
1416.66	2413
1416.67	2227
1416.68	2011
1416.7	2013
1416.71	1953
1416.72	1897
1416.74	2170
1416.75	2275
1416.76	1913
1416.78	1692
1416.79	1592
1416.8	1389
1416.82	1140
1416.83	1008
1416.84	989
1416.86	878
1416.87	751
1416.88	645
1416.89	708
1416.91	640
1416.92	689
1416.93	1018
1416.95	1209
1416.96	1089
1416.97	998
1416.99	893
1417	843
1417.01	999
1417.03	1289
1417.04	1397
1417.05	1322
1417.07	1127
1417.08	1012
1417.09	1012
1417.11	1051
1417.12	955
1417.13	866
1417.14	878
1417.16	817
1417.17	810
1417.18	1083
1417.2	1285
1417.21	1353
1417.22	1489
1417.24	1682
1417.25	1696
1417.26	1634
1417.28	1690
1417.29	1826
1417.3	1977
1417.32	1885
1417.33	1814
1417.34	1733
1417.36	1505
1417.37	1482
1417.38	1881
1417.39	2087
1417.41	1941
1417.42	1922
1417.43	1913
1417.45	1921
1417.46	1959
1417.47	2020
1417.49	1940
1417.5	1800
1417.51	1748
1417.53	1887
1417.54	2022
1417.55	1829
1417.57	1472
1417.58	1456
1417.59	1673
1417.61	1602
1417.62	1422
1417.63	1409
1417.64	1351
1417.66	1320
1417.67	1249
1417.68	1227
1417.7	1239
1417.71	1252
1417.72	1177
1417.74	1011
1417.75	1015
1417.76	1175
1417.78	1185
1417.79	1149
1417.8	1232
1417.82	1195
1417.83	982
1417.84	779
1417.86	837
1417.87	923
1417.88	929
1417.89	1008
1417.91	1207
1417.92	1180
1417.93	1119
1417.95	943
1417.96	911
1417.97	1005
1417.99	969
1418	774
1418.01	970
1418.03	1209
1418.04	1539
1418.05	1778
1418.07	1709
1418.08	1508
1418.09	1352
1418.11	1431
1418.12	1561
1418.13	1515
1418.14	1615
1418.16	1585
1418.17	1547
1418.18	1516
1418.2	1496
1418.21	1605
1418.22	1685
1418.24	1862
1418.25	1936
1418.26	1932
1418.28	1981
1418.29	1911
1418.3	1960
1418.32	2080
1418.33	2061
1418.34	2037
1418.36	2153
1418.37	2349
1418.38	2441
1418.39	2268
1418.41	2101
1418.42	1947
1418.43	2101
1418.45	2237
1418.46	2187
1418.47	2265
1418.49	2324
1418.5	2293
1418.51	2115
1418.53	1817
1418.54	1864
1418.55	2047
1418.57	2137
1418.58	2113
1418.59	2009
1418.61	1789
1418.62	1687
1418.63	1664
1418.64	1496
1418.66	1301
1418.67	1300
1418.68	1375
1418.7	1571
1418.71	1492
1418.72	1371
1418.74	1337
1418.75	1250
1418.76	1092
1418.78	788
1418.79	747
1418.8	836
1418.82	951
1418.83	991
1418.84	976
1418.86	899
1418.87	822
1418.88	718
1418.89	732
1418.91	737
1418.92	754
1418.93	778
1418.95	792
1418.96	841
1418.97	956
1418.99	829
1419	762
1419.01	796
1419.03	692
1419.04	596
1419.05	681
1419.07	802
1419.08	922
1419.09	899
1419.11	1069
1419.12	1370
1419.13	1592
1419.14	1468
1419.16	1309
1419.17	1297
1419.18	1258
1419.2	1029
1419.21	1079
1419.22	1257
1419.24	1209
1419.25	1219
1419.26	1237
1419.28	1138
1419.29	1209
1419.3	1237
1419.32	1267
1419.33	1322
1419.34	1137
1419.36	959
1419.37	806
1419.38	897
1419.39	984
1419.41	960
1419.42	839
1419.43	883
1419.45	900
1419.46	1021
1419.47	1148
1419.49	1246
1419.5	1278
1419.51	1163
1419.53	1024
1419.54	769
1419.55	572
1419.57	613
1419.58	642
1419.59	676
1419.61	641
1419.62	691
1419.63	734
1419.64	742
1419.66	676
1419.67	486
1419.68	417
1419.7	465
1419.71	420
1419.72	320
1419.74	217
1419.75	109
1419.76	-1
1419.78	78
1419.79	154
1419.8	264
1419.82	332
1419.83	376
1419.84	345
1419.86	409
1419.87	453
1419.88	510
1419.89	557
1419.91	710
1419.92	767
1419.93	733
1419.95	582
1419.96	720
1419.97	677
1419.99	743
1420	763
1420.01	904
1420.03	798
1420.04	768
1420.05	780
1420.07	751
1420.08	545
1420.09	529
1420.11	662
1420.12	743
1420.13	687
1420.14	653
1420.16	768
1420.17	995
1420.18	936
1420.2	831
1420.21	745
1420.22	657
1420.24	560
1420.25	509
1420.26	641
1420.28	751
1420.29	695
1420.3	653
1420.32	581
1420.33	487
1420.34	457
1420.36	301
1420.37	324
1420.38	312
1420.39	208
1420.41	32
1420.42	60
1420.43	201
1420.45	283
1420.46	165
1420.47	211
1420.49	325
1420.5	332
1420.51	94
1420.53	92
1420.54	232
1420.55	263
1420.57	181
1420.58	152
1420.59	268
1420.61	353
1420.62	409
1420.63	386
1420.64	450
1420.66	462
1420.67	487
1420.68	438
1420.7	353
1420.71	255
1420.72	300
1420.74	443
1420.75	497
1420.76	530
1420.78	548
1420.79	521
1420.8	698
1420.82	693
1420.83	681
1420.84	644
1420.86	666
1420.87	591
1420.88	573
1420.9	563
1420.91	517
1420.92	457
1420.93	621
1420.95	722
1420.96	675
1420.97	583
1420.99	478
1421	392
1421.01	353
1421.03	381
1421.04	488
1421.05	510
1421.07	513
1421.08	439
1421.09	226
1421.11	227
1421.12	260
1421.13	370
1421.15	359
1421.16	231
1421.17	296
1421.18	316
1421.2	220
1421.21	138
1421.22	187
1421.24	218
1421.25	200
1421.26	194
1421.28	236
1421.29	164
1421.3	130
1421.32	150
1421.33	230
1421.34	280
1421.36	296
1421.37	194
1421.38	182
1421.4	351
1421.41	477
1421.42	338
1421.44	148
1421.45	93
1421.46	69
1421.47	92
1421.49	157
1421.5	304
1421.52	473
1421.53	463
1421.54	521
1421.55	465
1421.57	441
1421.58	357
1421.59	306
1421.61	375
1421.62	362
1421.63	403
1421.65	514
1421.66	554
1421.67	606
1421.69	578
1421.7	595
1421.71	507
1421.73	472
1421.74	261
1421.75	285
1421.77	447
1421.78	466
1421.79	465
1421.81	439
1421.82	346
1421.83	278
1421.84	465
1421.86	570
1421.87	533
1421.88	500
1421.9	448
1421.91	393
1421.92	385
1421.94	271
1421.95	183
1421.96	192
1421.98	177
1421.99	104
1422	99
1422.02	205
1422.03	236
1422.04	200
1422.06	228
1422.07	322
1422.08	281
1422.09	191
1422.11	182
1422.12	123
1422.13	-11
1422.15	-93
1422.16	-138
1422.17	-145
1422.19	-72
1422.2	-8
1422.21	51
1422.23	111
1422.24	163
1422.25	259
1422.27	114
1422.28	50
1422.29	84
1422.31	216
1422.32	295
1422.33	227
1422.35	271
1422.36	368
1422.37	394
1422.38	471
1422.4	559
1422.41	471
1422.42	386
1422.44	545
1422.45	490
1422.46	509
1422.48	505
1422.49	498
1422.5	449
1422.52	406
1422.53	373
1422.54	341
1422.56	292
1422.57	314
1422.58	324
1422.6	414
1422.61	538
1422.62	650
1422.63	600
1422.65	394
1422.66	444
1422.67	460
1422.69	424
1422.7	417
1422.71	421
1422.73	340
1422.74	258
1422.75	209
1422.77	80
1422.78	-44
1422.79	75
1422.81	226
1422.82	295
1422.83	216
1422.85	155
1422.86	87
1422.87	94
1422.88	74
1422.9	-28
1422.91	-4
1422.92	82
1422.94	79
1422.95	31
1422.96	-48
1422.98	-49
1422.99	-54
1423	34
1423.02	272
1423.03	396
1423.04	305
1423.06	233
1423.07	129
1423.08	55
1423.1	123
1423.11	198
1423.12	337
1423.14	411
1423.15	362
1423.16	304
1423.17	336
1423.19	183
1423.2	133
1423.21	127
1423.23	189
1423.24	160
1423.25	182
1423.27	226
1423.28	241
1423.29	213
1423.31	348
1423.32	391
1423.33	521
1423.35	580
1423.36	590
1423.37	581
1423.39	600
1423.4	557
1423.41	618
1423.43	569
1423.44	540
1423.45	462
1423.46	470
1423.48	446
1423.49	371
1423.51	401
1423.52	527
1423.53	598
1423.54	497
1423.56	455
1423.57	366
1423.58	222
1423.6	209
1423.61	191
1423.62	177
1423.64	147
1423.65	172
1423.66	141
1423.68	169
1423.69	175
1423.7	169
1423.72	175
1423.73	171
1423.74	180
1423.76	178
1423.77	67
1423.78	-39
1423.8	-79
1423.81	-133
1423.82	51
1423.83	234
1423.85	223
1423.86	197
1423.87	116
1423.89	2
1423.9	-50
1423.91	-9
1423.93	44
1423.94	-9
1423.95	-88
1423.97	13
1423.98	56
1423.99	34
1424.01	-18
1424.02	84
1424.03	80
1424.05	-35
1424.06	-67
1424.07	49
1424.09	94
1424.1	176
1424.11	335
1424.12	361
1424.14	296
1424.15	212
1424.16	67
1424.18	3
1424.19	114
1424.2	177
1424.22	231
1424.23	339
1424.24	205
1424.26	30
1424.27	54
1424.28	184
1424.3	224
1424.31	382
1424.32	405
1424.34	372
1424.35	353
1424.36	308
1424.38	181
1424.39	206
1424.4	259
1424.41	178
1424.43	223
1424.44	381
1424.45	364
1424.47	329
1424.48	445
1424.49	417
1424.51	287
1424.52	242
1424.53	250
1424.55	119
1424.56	138
1424.57	236
1424.59	173
1424.6	174
1424.61	68
1424.63	-65
1424.64	-13
1424.65	98
1424.66	94
1424.68	-20
1424.69	-97
1424.7	-130
1424.72	-22
1424.73	54
1424.74	-20
1424.76	-100
1424.77	-27
1424.78	11
1424.8	6
1424.81	179
1424.82	258
1424.84	192
1424.85	49
1424.86	81
1424.88	113
1424.89	199
1424.9	204
1424.92	183
1424.93	231
1424.94	174
1424.95	66
1424.97	96
1424.98	267
1424.99	171
1425.01	103
1425.02	195
1425.04	146
1425.05	108
1425.06	261
1425.07	317
1425.09	196
1425.1	128
1425.11	175
1425.13	163
1425.14	170
1425.15	219
1425.17	267
1425.18	347
1425.19	389
1425.21	443
1425.22	388
1425.23	348
1425.25	416
1425.26	469
1425.27	450
1425.29	521
1425.3	527
1425.31	502
1425.33	292
1425.34	287
1425.35	233
1425.36	176
1425.38	128
1425.39	171
1425.4	132
1425.42	179
1425.43	237
1425.44	305
1425.46	432
1425.47	407
1425.48	373
1425.5	384
1425.51	163
1425.52	56
1425.54	30
1425.55	-28
1425.56	-104
1425.58	-83
1425.59	-65
1425.6	36
1425.62	125
1425.63	73
1425.64	92
1425.65	197
1425.67	175
1425.68	151
1425.69	175
1425.71	347
1425.72	446
1425.73	316
1425.75	192
1425.76	146
1425.77	38
1425.79	-88
1425.8	65
1425.81	169
1425.83	78
1425.84	-36
1425.85	9
1425.87	117
1425.88	264
1425.89	285
1425.9	187
1425.92	136
1425.93	88
1425.94	42
1425.96	-38
1425.97	-146
1425.98	-213
1426	-214
1426.01	-148
1426.02	-15
1426.04	101
1426.05	64
1426.06	56
1426.08	103
1426.09	49
1426.1	76
1426.12	105
1426.13	171
1426.14	332
1426.16	417
1426.17	364
1426.18	267
1426.2	384
1426.21	448
1426.22	471
1426.23	552
[truncated: 188,294 more rows]

## Sheet: TM9SF3 KD rep1
m/z	intensity
1240	375
1240.01	361
1240.02	315
1240.04	190
1240.05	136
1240.06	94
1240.07	154
1240.09	171
1240.1	93
1240.11	59
1240.12	28
1240.13	-23
1240.15	-6
1240.16	72
1240.17	189
1240.18	95
1240.2	-63
1240.21	79
1240.22	182
1240.23	69
1240.24	44
1240.26	229
1240.27	428
1240.28	391
1240.3	441
1240.31	444
1240.32	400
1240.33	327
1240.34	382
1240.36	367
1240.37	145
1240.38	36
1240.39	41
1240.4	-76
1240.42	-120
1240.43	-134
1240.44	-74
1240.45	-78
1240.47	-21
1240.48	143
1240.49	320
1240.5	318
1240.52	242
1240.53	80
1240.54	-14
1240.55	160
1240.57	383
1240.58	435
1240.59	289
1240.6	167
1240.61	70
1240.63	156
1240.64	251
1240.65	302
1240.66	223
1240.68	114
1240.69	105
1240.7	184
1240.71	190
1240.72	124
1240.74	191
1240.75	265
1240.76	280
1240.77	211
1240.79	258
1240.8	281
1240.81	335
1240.82	226
1240.84	268
1240.85	365
1240.86	506
1240.87	449
1240.88	320
1240.9	161
1240.91	79
1240.92	-47
1240.93	-203
1240.95	-190
1240.96	-31
1240.97	37
1240.98	152
1241	267
1241.01	293
1241.02	140
1241.03	-4
1241.05	-49
1241.06	-28
1241.07	-36
1241.08	88
1241.09	-85
1241.11	-75
1241.12	-5
1241.13	-24
1241.14	-79
1241.16	-67
1241.17	-81
1241.18	-27
1241.19	-41
1241.2	-8
1241.22	19
1241.23	56
1241.24	93
1241.25	191
1241.27	226
1241.28	265
1241.29	271
1241.3	280
1241.32	248
1241.33	303
1241.34	286
1241.35	119
1241.37	55
1241.38	87
1241.39	169
1241.4	331
1241.41	391
1241.43	505
1241.44	616
1241.45	714
1241.46	681
1241.48	760
1241.49	629
1241.5	352
1241.51	133
1241.53	88
1241.54	82
1241.55	-51
1241.56	-82
1241.57	114
1241.59	356
1241.6	519
1241.61	479
1241.62	482
1241.64	394
1241.65	254
1241.66	49
1241.67	207
1241.68	258
1241.7	135
1241.71	32
1241.72	64
1241.73	13
1241.75	-42
1241.76	-45
1241.77	9
1241.78	24
1241.8	112
1241.81	65
1241.82	61
1241.83	63
1241.85	24
1241.86	-124
1241.87	-52
1241.88	113
1241.89	26
1241.91	-133
1241.92	-69
1241.93	-26
1241.94	-50
1241.96	-1
1241.97	123
1241.98	196
1241.99	193
1242.01	196
1242.02	108
1242.03	-5
1242.04	67
1242.05	223
1242.07	204
1242.08	136
1242.09	181
1242.1	175
1242.12	112
1242.13	125
1242.14	199
1242.15	265
1242.16	94
1242.18	-5
1242.19	64
1242.2	49
1242.21	21
1242.23	57
1242.24	-7
1242.25	-164
1242.26	-184
1242.28	-118
1242.29	41
1242.3	135
1242.31	263
1242.33	175
1242.34	54
1242.35	115
1242.36	53
1242.38	-69
1242.39	10
1242.4	99
1242.41	66
1242.42	-3
1242.44	8
1242.45	32
1242.46	-21
1242.47	-100
1242.48	-91
1242.5	-57
1242.51	-32
1242.52	-15
1242.54	48
1242.55	-8
1242.56	21
1242.57	28
1242.58	82
1242.6	24
1242.61	76
1242.62	223
1242.63	299
1242.65	308
1242.66	210
1242.67	274
1242.68	406
1242.69	458
1242.71	371
1242.72	319
1242.73	110
1242.74	12
1242.76	-34
1242.77	-5
1242.78	114
1242.79	200
1242.81	293
1242.82	321
1242.83	305
1242.84	252
1242.86	297
1242.87	331
1242.88	288
1242.89	168
1242.9	154
1242.92	166
1242.93	216
1242.94	189
1242.95	112
1242.97	111
1242.98	87
1242.99	66
1243	95
1243.02	5
1243.03	-33
1243.04	-2
1243.05	-51
1243.06	29
1243.08	25
1243.09	-63
1243.1	-137
1243.11	-124
1243.13	-87
1243.14	-104
1243.15	-67
1243.16	-1
1243.17	-42
1243.19	-104
1243.2	-184
1243.21	-142
1243.22	60
1243.24	146
1243.25	-12
1243.26	-50
1243.27	-24
1243.29	-15
1243.3	46
1243.31	128
1243.32	93
1243.34	48
1243.35	141
1243.36	204
1243.37	163
1243.38	45
1243.4	2
1243.41	150
1243.42	261
1243.43	177
1243.45	4
1243.46	-167
1243.47	-170
1243.48	-222
1243.49	-165
1243.51	50
1243.52	152
1243.53	261
1243.55	329
1243.56	248
1243.57	252
1243.58	192
1243.59	11
1243.61	17
1243.62	156
1243.63	389
1243.64	413
1243.66	385
1243.67	307
1243.68	178
1243.69	44
1243.7	52
1243.72	111
1243.73	4
1243.74	-51
1243.75	-135
1243.77	-62
1243.78	153
1243.79	193
1243.8	60
1243.82	83
1243.83	115
1243.84	225
1243.85	237
1243.87	191
1243.88	195
1243.89	121
1243.9	5
1243.91	-7
1243.93	-46
1243.94	-64
1243.95	14
1243.96	132
1243.98	179
1243.99	157
1244	140
1244.01	214
1244.03	215
1244.04	294
1244.05	320
1244.06	309
1244.07	262
1244.09	318
1244.1	184
1244.11	-30
1244.12	-76
1244.14	-56
1244.15	3
1244.16	105
1244.17	173
1244.18	175
1244.2	153
1244.21	63
1244.22	67
1244.23	245
1244.25	267
1244.26	278
1244.27	175
1244.28	137
1244.3	52
1244.31	-67
1244.32	-80
1244.33	-23
1244.35	60
1244.36	-54
1244.37	21
1244.38	202
1244.39	300
1244.41	260
1244.42	260
1244.43	243
1244.44	280
1244.46	212
1244.47	127
1244.48	19
1244.49	171
1244.51	340
1244.52	351
1244.53	190
1244.54	76
1244.56	-29
1244.57	-14
1244.58	54
1244.59	119
1244.6	166
1244.62	72
1244.63	2
1244.64	36
1244.65	8
1244.67	-32
1244.68	34
1244.69	10
1244.7	-24
1244.71	-27
1244.73	17
1244.74	17
1244.75	27
1244.77	24
1244.78	-38
1244.79	-203
1244.8	-186
1244.81	-62
1244.83	29
1244.84	26
1244.85	80
1244.86	132
1244.88	13
1244.89	-86
1244.9	-15
1244.91	14
1244.92	27
1244.94	-46
1244.95	33
1244.96	-3
1244.97	23
1244.99	70
1245	67
1245.01	153
1245.02	197
1245.04	164
1245.05	106
1245.06	-13
1245.07	-44
1245.09	-24
1245.1	123
1245.11	194
1245.12	337
1245.13	386
1245.15	436
1245.16	390
1245.17	483
1245.18	462
1245.2	349
1245.21	278
1245.22	331
1245.23	366
1245.24	374
1245.26	353
1245.27	421
1245.28	400
1245.3	403
1245.31	406
1245.32	472
1245.33	444
1245.34	562
1245.36	461
1245.37	333
1245.38	150
1245.39	104
1245.41	95
1245.42	203
1245.43	102
1245.44	156
1245.45	264
1245.47	110
1245.48	-7
1245.49	104
1245.5	144
1245.52	50
1245.53	-44
1245.54	-39
1245.55	-78
1245.57	-27
1245.58	1
1245.59	73
1245.6	107
1245.62	81
1245.63	-35
1245.64	-29
1245.65	172
1245.66	328
1245.68	272
1245.69	361
1245.7	414
1245.71	303
1245.73	171
1245.74	130
1245.75	80
1245.76	3
1245.78	-39
1245.79	-67
1245.8	-24
1245.81	-45
1245.83	-87
1245.84	-1
1245.85	132
1245.86	166
1245.87	22
1245.89	13
1245.9	-99
1245.91	-114
1245.92	-64
1245.94	-56
1245.95	-25
1245.96	166
1245.97	350
1245.98	388
1246	373
1246.01	404
1246.02	346
1246.03	175
1246.05	106
1246.06	158
1246.07	222
1246.08	213
1246.1	222
1246.11	404
1246.12	391
1246.13	353
1246.14	331
1246.16	423
1246.17	327
1246.18	293
1246.19	249
1246.21	217
1246.22	146
1246.23	113
1246.24	74
1246.26	154
1246.27	141
1246.28	-12
1246.29	-40
1246.31	57
1246.32	12
1246.33	-129
1246.34	-211
1246.36	-204
1246.37	8
1246.38	195
1246.39	168
1246.4	132
1246.42	44
1246.43	-8
1246.44	28
1246.45	16
1246.47	-29
1246.48	-66
1246.49	-69
1246.5	23
1246.52	-61
1246.53	-41
1246.54	183
1246.55	342
1246.57	173
1246.58	-11
1246.59	-125
1246.6	-99
1246.61	73
1246.63	237
1246.64	288
1246.65	280
1246.66	167
1246.68	31
1246.69	-17
1246.7	33
1246.71	93
1246.72	209
1246.74	275
1246.75	253
1246.76	319
1246.77	439
1246.79	260
1246.8	45
1246.81	-110
1246.82	-49
1246.84	213
1246.85	402
1246.86	452
1246.87	394
1246.88	270
1246.9	269
1246.91	254
1246.92	318
1246.93	303
1246.95	277
1246.96	245
1246.97	227
1246.98	165
1247	262
1247.01	231
1247.02	116
1247.03	16
1247.05	49
1247.06	198
1247.07	207
1247.08	173
1247.1	159
1247.11	79
1247.12	15
1247.13	47
1247.14	-3
1247.16	-7
1247.17	29
1247.18	61
1247.19	175
1247.21	226
1247.22	307
1247.23	271
1247.24	243
1247.26	175
1247.27	209
1247.28	274
1247.29	234
1247.31	219
1247.32	171
1247.33	203
1247.34	276
1247.35	308
1247.37	395
1247.38	501
1247.39	432
1247.4	308
1247.42	245
1247.43	218
1247.44	137
1247.45	80
1247.46	146
1247.48	123
1247.49	75
1247.5	159
1247.52	143
1247.53	3
1247.54	-139
1247.55	-248
1247.56	-164
1247.58	-106
1247.59	-59
1247.6	-35
1247.61	224
1247.63	369
1247.64	429
1247.65	483
1247.66	389
1247.67	235
1247.69	311
1247.7	478
1247.71	461
1247.72	371
1247.74	307
1247.75	196
1247.76	49
1247.77	-10
1247.79	143
1247.8	305
1247.81	286
1247.82	173
1247.84	157
1247.85	196
1247.86	103
1247.87	-13
1247.88	141
1247.9	374
1247.91	362
1247.92	302
1247.93	380
1247.95	511
1247.96	480
1247.97	429
1247.98	468
1248	400
1248.01	377
1248.02	641
1248.03	1064
1248.05	1269
1248.06	1238
1248.07	1206
1248.08	1220
1248.1	1223
1248.11	1341
1248.12	1345
1248.13	1129
1248.14	1070
1248.16	1214
1248.17	1437
1248.18	1417
1248.19	1341
1248.21	1459
1248.22	1529
1248.23	1729
1248.24	1846
1248.26	1650
1248.27	1692
1248.28	1903
1248.29	1678
1248.3	1330
1248.32	1112
1248.33	1032
1248.34	944
1248.35	852
1248.37	867
1248.38	979
1248.39	845
1248.4	782
1248.41	932
1248.43	1084
1248.44	1028
1248.45	987
1248.46	932
1248.48	733
1248.49	550
1248.5	622
1248.51	666
1248.53	728
1248.54	879
1248.55	1124
1248.56	1101
1248.58	946
1248.59	953
1248.6	941
1248.61	805
1248.62	627
1248.64	506
1248.65	427
1248.66	462
1248.67	349
1248.69	289
1248.7	221
1248.71	118
1248.72	150
1248.74	163
1248.75	274
1248.76	622
1248.77	842
1248.79	823
1248.8	714
1248.81	696
1248.82	668
1248.84	629
1248.85	758
1248.86	865
1248.87	995
1248.88	926
1248.9	950
1248.91	971
1248.92	1047
1248.93	1128
1248.95	1232
1248.96	1348
1248.97	1599
1248.98	1684
1249	1685
1249.01	1836
1249.02	2026
1249.03	1978
1249.05	1927
1249.06	2174
1249.07	2761
1249.08	3103
1249.09	3165
1249.11	3246
1249.12	3039
1249.13	2592
1249.14	2638
1249.16	3139
1249.17	3697
1249.18	3926
1249.19	3736
1249.21	3464
1249.22	3288
1249.23	3311
1249.24	3379
1249.26	3277
1249.27	3172
1249.28	3255
1249.29	3387
1249.3	3473
1249.32	3116
1249.33	2706
1249.34	2617
1249.35	2692
1249.37	2722
1249.38	2590
1249.39	2432
1249.4	2043
1249.41	1703
1249.43	1587
1249.44	1504
1249.45	1322
1249.46	1256
1249.48	1358
1249.49	1236
1249.5	1092
1249.51	998
1249.53	925
1249.54	928
1249.55	1172
1249.56	1274
1249.58	1212
1249.59	1016
1249.6	807
1249.61	799
1249.62	815
1249.64	672
1249.65	578
1249.66	601
1249.67	577
1249.69	530
1249.7	520
1249.71	577
1249.72	669
1249.74	692
1249.75	750
1249.76	720
1249.77	731
1249.79	990
1249.8	1232
1249.81	1468
1249.82	1378
1249.84	1259
1249.85	1044
1249.86	1019
1249.87	1106
1249.88	1377
1249.9	1612
1249.91	1736
1249.92	1520
1249.93	1495
1249.95	1755
1249.96	2041
1249.97	2168
1249.98	2174
1250	2103
1250.01	2111
1250.02	2186
1250.03	2278
1250.05	2435
1250.06	2702
1250.07	2818
1250.08	2866
1250.1	3265
1250.11	3616
1250.12	3533
1250.13	3610
1250.14	3693
1250.16	3470
1250.17	3361
1250.18	3507
1250.19	3576
1250.21	3781
1250.22	3957
1250.23	3943
1250.24	3812
1250.26	3536
1250.27	3366
1250.28	3207
1250.29	3069
1250.31	2999
1250.32	3018
1250.33	3012
1250.34	2705
1250.35	2550
1250.37	2754
1250.38	2863
1250.39	2794
1250.4	2406
1250.42	2075
1250.43	1931
1250.44	1875
1250.45	1836
1250.46	1649
1250.48	1510
1250.49	1354
1250.5	1207
1250.52	1166
1250.53	1205
1250.54	989
1250.55	747
1250.56	796
1250.58	803
1250.59	658
1250.6	575
1250.61	737
1250.63	876
1250.64	834
1250.65	577
1250.66	386
1250.67	411
1250.69	352
1250.7	393
1250.71	428
1250.72	364
1250.74	278
1250.75	288
1250.76	264
1250.77	481
1250.79	747
1250.8	824
1250.81	813
1250.82	984
1250.84	1071
1250.85	1127
1250.86	1175
1250.87	1158
1250.88	1314
1250.9	1505
1250.91	1581
1250.92	1391
1250.93	1346
1250.95	1471
1250.96	1573
1250.97	1651
1250.98	1706
1251	2026
1251.01	2197
1251.02	2089
1251.03	2037
1251.05	2269
1251.06	2396
1251.07	2272
1251.08	2224
1251.1	2083
1251.11	1971
1251.12	2087
1251.13	2160
1251.14	1990
1251.16	1824
1251.17	1807
1251.18	1876
1251.19	1784
1251.21	1651
1251.22	1662
1251.23	1789
1251.24	1848
1251.26	1881
1251.27	1852
1251.28	1770
1251.29	1573
1251.31	1540
1251.32	1509
1251.33	1366
1251.34	1204
1251.36	1303
1251.37	1267
1251.38	1130
1251.39	866
1251.4	750
1251.42	719
1251.43	789
1251.44	900
1251.45	799
1251.47	749
1251.48	644
1251.49	570
1251.5	590
1251.52	455
1251.53	457
1251.54	661
1251.55	640
1251.57	558
1251.58	540
1251.59	382
1251.6	246
1251.61	202
1251.63	210
1251.64	260
1251.65	208
1251.66	205
1251.68	359
1251.69	654
1251.7	639
1251.71	543
1251.73	595
1251.74	742
1251.75	579
1251.76	600
1251.78	789
1251.79	963
1251.8	910
1251.81	771
1251.82	843
1251.84	1037
1251.85	977
1251.86	1010
1251.87	1229
1251.89	1433
1251.9	1440
1251.91	1410
1251.92	1097
1251.94	1037
1251.95	1178
1251.96	1350
1251.97	1280
1251.98	1410
1252	1478
1252.01	1500
1252.02	1419
1252.04	1482
1252.05	1651
1252.06	1638
1252.07	1347
1252.08	1179
1252.1	1070
1252.11	1001
1252.12	963
1252.13	1040
1252.15	944
1252.16	1015
1252.17	970
1252.18	908
1252.19	744
1252.21	679
1252.22	650
1252.23	565
1252.24	583
1252.26	650
1252.27	654
1252.28	504
1252.29	568
1252.31	523
1252.32	317
1252.33	193
1252.34	183
1252.36	184
1252.37	218
1252.38	295
1252.39	279
1252.4	314
1252.42	283
1252.43	291
1252.44	371
1252.45	499
1252.47	466
1252.48	276
1252.49	247
1252.5	224
1252.52	229
1252.53	308
1252.54	451
1252.55	490
1252.57	397
1252.58	251
1252.59	397
1252.6	536
1252.62	418
1252.63	369
1252.64	462
1252.65	517
1252.66	427
1252.68	335
1252.69	374
1252.7	629
1252.71	701
1252.73	743
1252.74	593
1252.75	721
1252.76	959
1252.78	1085
1252.79	1217
1252.8	1266
1252.81	1060
1252.83	1050
1252.84	1279
1252.85	1324
1252.86	1057
1252.88	880
1252.89	759
1252.9	706
1252.91	606
1252.92	425
1252.94	386
1252.95	532
1252.96	459
1252.97	372
1252.99	308
1253	289
1253.01	372
1253.02	544
1253.04	452
1253.05	401
1253.06	409
1253.07	439
1253.09	383
1253.1	392
1253.11	352
1253.12	341
1253.13	370
1253.15	282
1253.16	225
1253.17	256
1253.18	225
1253.2	163
1253.21	273
1253.22	209
1253.23	48
1253.25	-36
1253.26	4
1253.27	102
1253.28	155
1253.3	165
1253.31	181
1253.32	178
1253.33	221
1253.35	465
1253.36	573
1253.37	663
1253.38	742
1253.39	820
1253.41	723
1253.42	639
1253.43	644
1253.44	600
1253.46	461
1253.47	495
1253.48	602
1253.49	564
1253.51	607
1253.52	710
1253.53	681
1253.54	688
1253.56	635
1253.57	781
1253.58	845
1253.59	795
1253.61	721
1253.62	793
1253.63	794
1253.64	777
1253.65	654
1253.67	673
1253.68	767
1253.69	946
1253.7	850
1253.72	526
1253.73	463
1253.74	689
1253.75	572
1253.77	387
1253.78	332
1253.79	451
1253.8	458
1253.82	309
1253.83	265
1253.84	247
1253.85	288
1253.87	275
1253.88	271
1253.89	253
1253.9	184
1253.91	183
1253.93	251
1253.94	256
1253.95	142
1253.96	-15
1253.98	-51
1253.99	6
1254	35
1254.01	145
1254.03	59
1254.04	96
1254.05	205
1254.06	280
1254.08	165
1254.09	79
1254.1	76
1254.11	214
1254.12	354
1254.14	336
1254.15	234
1254.16	377
1254.17	317
1254.19	324
1254.2	280
1254.21	295
1254.22	175
1254.24	292
1254.25	283
1254.26	414
1254.27	633
1254.29	701
1254.3	803
1254.31	858
1254.32	959
1254.34	957
1254.35	881
1254.36	846
1254.37	813
1254.38	773
1254.4	834
1254.41	786
1254.42	881
1254.43	835
1254.45	767
1254.46	808
1254.47	778
1254.48	740
1254.5	596
1254.51	549
1254.52	389
1254.53	289
1254.55	278
1254.56	310
1254.57	413
1254.58	351
1254.6	219
1254.61	193
1254.62	107
1254.63	8
1254.64	-36
1254.66	76
1254.67	226
1254.68	313
1254.69	273
1254.71	191
1254.72	-22
1254.73	93
1254.74	189
1254.76	275
1254.77	216
1254.78	26
1254.79	-54
1254.81	20
1254.82	-64
1254.83	-41
1254.84	90
1254.86	148
1254.87	75
1254.88	-23
1254.89	-89
1254.9	-77
1254.92	36
1254.93	131
1254.94	48
1254.95	9
1254.97	100
1254.98	186
1254.99	93
1255	176
1255.02	323
1255.03	475
1255.04	642
1255.05	690
1255.07	516
1255.08	325
1255.09	280
1255.1	128
1255.11	241
1255.13	326
1255.14	421
1255.15	513
1255.16	510
1255.18	614
1255.19	671
1255.2	776
1255.21	877
1255.23	974
1255.24	1021
1255.25	1048
1255.26	869
1255.28	824
1255.29	835
1255.3	934
1255.31	1060
1255.33	1111
1255.34	1021
1255.35	1061
1255.36	1117
1255.37	1155
1255.39	999
1255.4	872
1255.41	544
1255.42	291
1255.44	304
1255.45	337
1255.46	234
1255.47	370
1255.49	570
1255.5	610
1255.51	361
1255.52	285
1255.54	308
1255.55	242
1255.56	179
1255.57	288
1255.59	298
1255.6	156
1255.61	19
1255.62	11
1255.63	-93
1255.65	-1
1255.66	234
1255.67	365
1255.68	376
1255.7	503
1255.71	442
1255.72	171
1255.73	46
1255.75	51
1255.76	-111
1255.77	-218
1255.78	-108
1255.8	20
1255.81	15
1255.82	56
1255.83	227
1255.85	333
1255.86	263
1255.87	75
1255.88	-132
1255.89	-66
1255.91	152
1255.92	520
1255.93	839
1255.94	800
1255.96	553
1255.97	563
1255.98	834
1255.99	940
1256.01	959
1256.02	923
1256.03	867
1256.04	868
1256.06	870
1256.07	818
1256.08	728
1256.09	737
1256.11	712
1256.12	687
1256.13	766
1256.14	973
1256.15	980
1256.17	1004
1256.18	1116
1256.19	1193
1256.2	1009
1256.22	772
1256.23	734
1256.24	822
1256.25	770
1256.27	669
1256.28	429
1256.29	314
1256.3	287
1256.32	232
1256.33	192
1256.34	344
1256.35	421
1256.37	295
1256.38	249
1256.39	199
1256.4	129
1256.41	37
1256.43	77
1256.44	94
1256.45	-51
1256.46	-97
1256.48	-19
1256.49	108
1256.5	-16
1256.51	66
1256.53	170
1256.54	117
1256.55	100
1256.56	147
1256.58	97
1256.59	224
1256.6	223
1256.61	-3
1256.62	-93
1256.64	-70
1256.65	-10
1256.66	-52
1256.67	-59
1256.69	-34
1256.7	-108
1256.71	-97
1256.72	-73
1256.74	-74
1256.75	-103
1256.76	-18
1256.77	80
1256.79	263
1256.8	334
1256.81	188
1256.82	77
1256.84	42
1256.85	203
1256.86	324
1256.87	271
1256.88	373
1256.9	429
1256.91	370
1256.92	329
1256.93	366
1256.95	461
1256.96	642
1256.97	1048
1256.98	1456
1257	1771
1257.01	2122
1257.02	2495
1257.03	3073
1257.05	3514
1257.06	3938
1257.07	4012
1257.08	4285
1257.1	4295
1257.11	4486
1257.12	4681
1257.13	4677
1257.14	4280
1257.16	3997
1257.17	3464
1257.18	2937
1257.19	2738
1257.21	2720
1257.22	2219
1257.23	1965
1257.24	1870
1257.26	1668
1257.27	1234
1257.28	1176
1257.29	1068
1257.31	936
1257.32	790
1257.33	898
1257.34	706
1257.36	538
1257.37	545
1257.38	716
1257.39	645
1257.4	603
1257.42	464
1257.43	410
1257.44	321
1257.45	281
1257.47	305
1257.48	357
1257.49	267
1257.5	157
1257.52	133
1257.53	32
1257.54	15
1257.55	30
1257.57	21
1257.58	79
1257.59	138
1257.6	167
1257.62	77
1257.63	-14
1257.64	13
1257.65	150
1257.66	142
1257.68	84
1257.69	151
1257.7	171
1257.71	278
1257.73	350
1257.74	282
1257.75	215
1257.76	225
1257.78	267
1257.79	139
1257.8	69
1257.81	18
1257.83	261
1257.84	601
1257.85	626
1257.86	524
1257.88	643
1257.89	638
1257.9	726
1257.91	749
1257.92	940
1257.94	1204
1257.95	1491
1257.96	1693
1257.97	1930
1257.99	2091
1258	2451
1258.01	2736
1258.03	2927
1258.04	3157
1258.05	3188
1258.06	3060
1258.07	3090
1258.09	2861
1258.1	2570
1258.11	2231
1258.12	2102
1258.14	1914
1258.15	1843
1258.16	1657
1258.17	1447
1258.19	1240
1258.2	925
1258.21	740
1258.22	553
1258.23	423
1258.25	326
1258.26	415
1258.27	482
1258.29	334
1258.3	407
1258.31	419
1258.32	405
1258.33	375
1258.35	428
1258.36	342
1258.37	282
1258.38	269
1258.4	330
1258.41	344
1258.42	239
1258.43	127
1258.45	61
1258.46	60
1258.47	56
1258.48	96
1258.49	105
1258.51	73
1258.52	32
1258.53	70
1258.55	140
1258.56	114
1258.57	9
1258.58	78
1258.6	99
1258.61	-4
1258.62	0
1258.63	39
1258.64	262
1258.66	358
1258.67	339
1258.68	108
1258.69	134
1258.71	279
1258.72	335
1258.73	213
1258.74	115
1258.76	169
1258.77	264
1258.78	260
1258.79	274
1258.81	223
1258.82	261
1258.83	302
1258.84	281
1258.86	319
1258.87	424
1258.88	467
1258.89	549
1258.9	932
1258.92	1373
1258.93	1612
1258.94	1762
1258.95	2224
1258.97	2454
1258.98	2354
1258.99	2241
1259	2224
1259.02	2373
1259.03	2254
1259.04	2218
1259.05	1922
1259.07	1619
1259.08	1439
1259.09	1521
1259.1	1379
1259.12	1197
1259.13	949
1259.14	913
1259.15	773
1259.16	592
1259.18	529
1259.19	617
1259.2	527
1259.21	497
1259.23	402
1259.24	385
1259.25	384
1259.26	273
1259.28	77
1259.29	36
1259.3	29
1259.31	162
1259.33	290
1259.34	406
1259.35	320
1259.36	276
1259.38	323
1259.39	257
1259.4	243
1259.41	279
1259.42	242
1259.44	262
1259.45	316
1259.46	352
1259.47	232
1259.49	166
1259.5	160
1259.51	125
1259.52	223
1259.54	203
1259.55	157
1259.56	86
1259.57	122
1259.59	142
1259.6	98
1259.61	83
1259.62	-2
1259.64	18
1259.65	130
1259.66	170
1259.67	237
1259.68	431
1259.7	336
1259.71	137
1259.72	55
1259.73	44
1259.75	72
1259.76	32
1259.77	-35
1259.79	-41
1259.8	124
1259.81	189
1259.82	187
1259.83	209
1259.85	284
1259.86	465
1259.87	662
1259.88	933
1259.9	1049
1259.91	936
1259.92	965
1259.93	1096
1259.95	1110
1259.96	1289
1259.97	1240
1259.98	1060
1259.99	877
1260.01	858
1260.02	741
1260.03	733
1260.05	761
1260.06	770
1260.07	725
1260.08	675
1260.1	626
1260.11	528
1260.12	431
1260.13	276
1260.14	66
1260.16	-35
1260.17	-32
1260.18	34
1260.19	79
1260.21	67
1260.22	105
1260.23	150
1260.24	301
1260.26	604
1260.27	829
1260.28	710
1260.29	365
1260.31	233
1260.32	53
1260.33	-31
1260.34	-114
1260.36	-158
1260.37	-174
1260.38	-101
1260.39	-76
1260.4	-31
1260.42	15
1260.43	59
1260.44	105
1260.45	110
1260.47	-36
1260.48	-51
1260.49	53
1260.5	268
1260.52	195
1260.53	169
1260.54	96
1260.55	88
1260.57	89
1260.58	91
1260.59	40
1260.6	-31
1260.62	28
1260.63	55
1260.64	-29
1260.65	32
1260.66	57
1260.68	-13
1260.69	-29
1260.7	-6
1260.71	64
1260.73	72
1260.74	12
1260.75	46
1260.76	217
1260.78	320
1260.79	214
1260.8	93
1260.81	224
1260.83	481
1260.84	583
1260.85	539
1260.86	500
1260.88	429
1260.89	506
1260.9	503
1260.91	642
1260.93	776
1260.94	791
1260.95	841
1260.96	769
1260.97	763
1260.99	810
1261	718
1261.01	638
1261.03	618
1261.04	569
1261.05	524
1261.06	596
1261.08	665
1261.09	434
1261.1	322
1261.11	309
1261.12	169
1261.14	70
1261.15	160
1261.16	292
1261.17	394
1261.19	322
1261.2	221
1261.21	201
1261.22	218
1261.24	126
1261.25	130
1261.26	153
1261.27	219
1261.29	467
1261.3	602
1261.31	553
1261.32	443
1261.34	323
1261.35	207
1261.36	181
1261.37	287
1261.38	256
1261.4	139
1261.41	213
1261.42	252
1261.43	33
1261.45	-20
1261.46	5
1261.47	44
1261.48	24
1261.5	53
1261.51	75
1261.52	123
1261.53	44
1261.55	0
1261.56	59
1261.57	50
1261.58	86
1261.6	65
1261.61	31
1261.62	72
1261.63	135
1261.64	141
1261.66	109
1261.67	153
1261.68	143
1261.69	184
1261.71	212
1261.72	304
1261.73	335
1261.74	365
1261.76	337
1261.77	403
1261.78	312
1261.79	302
1261.81	432
1261.82	504
1261.83	391
1261.84	173
1261.86	261
1261.87	259
1261.88	365
1261.89	443
1261.91	439
1261.92	501
1261.93	559
1261.94	486
1261.96	431
1261.97	406
1261.98	455
1261.99	743
1262.01	868
1262.02	787
1262.03	643
1262.04	559
1262.06	539
1262.07	654
1262.08	555
1262.09	553
1262.1	418
1262.12	345
1262.13	349
1262.14	464
1262.15	394
1262.17	388
1262.18	429
1262.19	214
1262.2	133
1262.22	226
1262.23	305
1262.24	343
1262.25	209
1262.27	45
1262.28	-79
1262.29	34
1262.3	204
1262.32	224
1262.33	69
1262.34	38
1262.35	11
1262.37	23
1262.38	-58
1262.39	34
1262.4	16
1262.41	95
1262.43	179
1262.44	372
1262.45	386
1262.46	224
1262.48	19
1262.49	86
1262.5	176
1262.51	230
1262.53	121
1262.54	26
1262.55	51
1262.56	160
1262.58	214
1262.59	315
1262.6	237
1262.61	174
1262.63	46
1262.64	20
1262.65	-38
1262.66	-35
1262.67	-71
1262.69	-91
1262.7	-133
1262.71	-53
1262.72	-14
1262.74	72
1262.75	190
1262.76	117
1262.78	227
1262.79	364
1262.8	466
1262.81	518
1262.82	773
1262.84	872
1262.85	812
1262.86	525
1262.87	464
1262.89	590
1262.9	647
1262.91	707
1262.92	592
1262.94	679
1262.95	732
1262.96	723
1262.97	638
1262.99	538
1263	472
1263.01	490
1263.02	498
1263.04	442
1263.05	492
1263.06	463
1263.07	496
1263.09	386
1263.1	440
1263.11	449
1263.12	444
1263.13	364
1263.15	283
1263.16	237
1263.17	132
1263.18	53
1263.2	3
1263.21	-32
1263.22	-107
1263.23	-62
1263.25	-39
1263.26	-123
1263.27	-148
1263.28	-90
1263.3	-138
1263.31	-57
1263.32	10
1263.33	52
1263.35	-22
1263.36	-36
1263.37	60
1263.38	146
1263.4	162
1263.41	188
1263.42	134
1263.43	182
1263.44	199
1263.46	122
1263.47	79
1263.48	126
1263.49	41
1263.51	-64
1263.52	53
1263.53	24
1263.55	-141
1263.56	-317
1263.57	-329
1263.58	-206
1263.59	-72
1263.61	9
1263.62	-73
1263.63	-66
1263.64	-194
1263.66	-195
1263.67	-116
1263.68	77
1263.69	190
1263.71	53
1263.72	-5
1263.73	115
1263.74	-97
1263.76	-203
1263.77	-230
1263.78	-156
1263.79	-107
1263.81	54
1263.82	-2
1263.83	46
1263.84	156
1263.86	171
1263.87	87
1263.88	178
1263.89	400
1263.9	634
1263.92	779
1263.93	751
1263.94	687
1263.95	759
1263.97	692
1263.98	679
1263.99	802
1264	680
1264.02	491
1264.03	461
1264.04	323
1264.05	356
1264.07	342
1264.08	255
1264.09	192
1264.1	245
1264.12	270
1264.13	219
1264.14	328
1264.15	451
1264.17	550
1264.18	517
1264.19	506
1264.2	553
1264.21	450
1264.23	473
1264.24	434
1264.25	290
1264.27	49
1264.28	27
1264.29	6
1264.3	101
1264.32	173
1264.33	132
1264.34	105
1264.35	-39
1264.36	-108
1264.38	-24
1264.39	-6
1264.4	61
1264.41	-3
1264.43	-14
1264.44	41
1264.45	65
1264.46	108
1264.48	109
1264.49	1
1264.5	8
1264.51	-59
1264.53	-133
1264.54	-186
1264.55	-58
1264.56	-92
1264.58	-55
1264.59	67
1264.6	151
1264.61	184
1264.62	142
1264.64	183
1264.65	114
1264.66	0
1264.67	4
1264.69	119
1264.7	162
[truncated: 200,904+ more rows]

## Sheet: TM9SF3 KD rep2
m/z	intensity
1240	16
1240.01	4
1240.02	-40
1240.04	-92
1240.05	-82
1240.06	-43
1240.07	-47
1240.09	-54
1240.1	-101
1240.11	-100
1240.12	13
1240.13	56
1240.15	-23
1240.16	-41
1240.17	22
1240.18	76
1240.2	91
1240.21	92
1240.22	93
1240.23	24
1240.24	47
1240.26	77
1240.27	205
1240.28	280
1240.3	217
1240.31	161
1240.32	177
1240.33	202
1240.34	239
1240.36	309
1240.37	270
1240.38	244
1240.39	228
1240.4	124
1240.42	152
1240.43	149
1240.44	119
1240.45	78
1240.47	-37
1240.48	-90
1240.49	-72
1240.5	-131
1240.52	-119
1240.53	-32
1240.54	7
1240.55	14
1240.57	19
1240.58	-61
1240.59	39
1240.6	123
1240.61	120
1240.63	108
1240.64	130
1240.65	243
1240.66	520
1240.68	526
1240.69	388
1240.7	286
1240.71	236
1240.72	83
1240.74	-5
1240.75	-26
1240.76	63
1240.77	144
1240.79	72
1240.8	-6
1240.81	71
1240.82	187
1240.84	204
1240.85	234
1240.86	307
1240.87	277
1240.88	314
1240.9	254
1240.91	321
1240.92	372
1240.93	376
1240.95	392
1240.96	331
1240.97	292
1240.98	192
1241	49
1241.01	-94
1241.02	-39
1241.03	168
1241.05	195
1241.06	204
1241.07	217
1241.08	221
1241.09	123
1241.11	47
1241.12	206
1241.13	507
1241.14	720
1241.16	601
1241.17	458
1241.18	392
1241.19	232
1241.2	-3
1241.22	-105
1241.23	-21
1241.24	-12
1241.25	-30
1241.27	42
1241.28	77
1241.29	-66
1241.3	21
1241.32	144
1241.33	211
1241.34	131
1241.35	140
1241.37	135
1241.38	199
1241.39	99
1241.4	33
1241.41	43
1241.43	15
1241.44	17
1241.45	4
1241.46	-61
1241.48	-108
1241.49	-19
1241.5	151
1241.51	320
1241.53	411
1241.54	340
1241.55	320
1241.56	166
1241.57	184
1241.59	302
1241.6	338
1241.61	164
1241.62	83
1241.64	91
1241.65	188
1241.66	275
1241.67	342
1241.68	285
1241.7	311
1241.71	250
1241.72	104
1241.73	6
1241.75	87
1241.76	7
1241.77	-28
1241.78	84
1241.8	17
1241.81	-124
1241.82	-49
1241.83	-28
1241.85	55
1241.86	197
1241.87	167
1241.88	69
1241.89	94
1241.91	178
1241.92	230
1241.93	91
1241.94	15
1241.96	18
1241.97	-29
1241.98	-6
1241.99	23
1242.01	37
1242.02	81
1242.03	172
1242.04	200
1242.05	162
1242.07	38
1242.08	-34
1242.09	88
1242.1	96
1242.12	55
1242.13	89
1242.14	49
1242.15	-11
1242.16	45
1242.18	48
1242.19	55
1242.2	-16
1242.21	-77
1242.23	1
1242.24	54
1242.25	-23
1242.26	-86
1242.28	16
1242.29	10
1242.3	-94
1242.31	15
1242.33	20
1242.34	-130
1242.35	-124
1242.36	-112
1242.38	-167
1242.39	-243
1242.4	-196
1242.41	-89
1242.42	-23
1242.44	-36
1242.45	71
1242.46	64
1242.47	113
1242.48	161
1242.5	136
1242.51	137
1242.52	130
1242.54	160
1242.55	159
1242.56	112
1242.57	25
1242.58	186
1242.6	296
1242.61	378
1242.62	328
1242.63	221
1242.65	178
1242.66	146
1242.67	12
1242.68	59
1242.69	2
1242.71	-74
1242.72	-72
1242.73	110
1242.74	319
1242.76	242
1242.77	223
1242.78	243
1242.79	210
1242.81	78
1242.82	31
1242.83	102
1242.84	131
1242.86	108
1242.87	104
1242.88	153
1242.89	50
1242.9	16
1242.92	60
1242.93	114
1242.94	68
1242.95	-57
1242.97	-147
1242.98	-110
1242.99	-60
1243	22
1243.02	-59
1243.03	-206
1243.04	-186
1243.05	-129
1243.06	-53
1243.08	10
1243.09	-27
1243.1	-33
1243.11	-5
1243.13	45
1243.14	-15
1243.15	-48
1243.16	-10
1243.17	46
1243.19	8
1243.2	-22
1243.21	-65
1243.22	92
1243.24	220
1243.25	214
1243.26	103
1243.27	40
1243.29	91
1243.3	168
1243.31	70
1243.32	29
1243.34	27
1243.35	57
1243.36	79
1243.37	66
1243.38	94
1243.4	96
1243.41	114
1243.42	122
1243.43	177
1243.45	224
1243.46	111
1243.47	-76
1243.48	-96
1243.49	-73
1243.51	-44
1243.52	286
1243.53	291
1243.55	136
1243.56	31
1243.57	194
1243.58	146
1243.59	49
1243.61	-35
1243.62	-69
1243.63	-43
1243.64	16
1243.66	6
1243.67	38
1243.68	109
1243.69	154
1243.7	173
1243.72	192
1243.73	31
1243.74	-44
1243.75	25
1243.77	132
1243.78	129
1243.79	73
1243.8	-4
1243.82	-98
1243.83	-158
1243.84	-40
1243.85	157
1243.87	287
1243.88	210
1243.89	196
1243.9	183
1243.91	156
1243.93	82
1243.94	23
1243.95	60
1243.96	116
1243.98	138
1243.99	42
1244	3
1244.01	-44
1244.03	14
1244.04	99
1244.05	163
1244.06	164
1244.07	219
1244.09	135
1244.1	51
1244.11	103
1244.12	133
1244.14	164
1244.15	75
1244.16	160
1244.17	239
1244.18	155
1244.2	86
1244.21	97
1244.22	102
1244.23	77
1244.25	75
1244.26	55
1244.27	18
1244.28	106
1244.3	130
1244.31	200
1244.32	344
1244.33	365
1244.35	184
1244.36	54
1244.37	40
1244.38	114
1244.39	58
1244.41	-37
1244.42	-1
1244.43	48
1244.44	19
1244.46	56
1244.47	108
1244.48	96
1244.49	-24
1244.51	-44
1244.52	-40
1244.53	-130
1244.54	-224
1244.56	-85
1244.57	15
1244.58	53
1244.59	87
1244.6	311
1244.62	260
1244.63	182
1244.64	132
1244.65	182
1244.67	333
1244.68	450
1244.69	428
1244.7	366
1244.71	278
1244.73	183
1244.74	197
1244.75	245
1244.77	244
1244.78	355
1244.79	414
1244.8	235
1244.81	50
1244.83	170
1244.84	236
1244.85	202
1244.86	134
1244.88	-6
1244.89	-66
1244.9	-63
1244.91	-133
1244.92	-64
1244.94	40
1244.95	-31
1244.96	-188
1244.97	-60
1244.99	20
1245	53
1245.01	63
1245.02	-20
1245.04	27
1245.05	179
1245.06	211
1245.07	138
1245.09	260
1245.1	230
1245.11	93
1245.12	115
1245.13	163
1245.15	57
1245.16	22
1245.17	4
1245.18	11
1245.2	130
1245.21	202
1245.22	286
1245.23	192
1245.24	145
1245.26	190
1245.27	324
1245.28	394
1245.3	320
1245.31	266
1245.32	167
1245.33	117
1245.34	206
1245.36	209
1245.37	80
1245.38	57
1245.39	207
1245.41	238
1245.42	302
1245.43	318
1245.44	306
1245.45	362
1245.47	330
1245.48	294
1245.49	378
1245.5	384
1245.52	227
1245.53	194
1245.54	165
1245.55	25
1245.57	0
1245.58	51
1245.59	83
1245.6	-16
1245.62	69
1245.63	289
1245.64	473
1245.65	289
1245.66	99
1245.68	4
1245.69	67
1245.7	92
1245.71	35
1245.73	57
1245.74	110
1245.75	235
1245.76	279
1245.78	253
1245.79	242
1245.8	273
1245.81	266
1245.83	65
1245.84	-31
1245.85	27
1245.86	165
1245.87	119
1245.89	54
1245.9	-10
1245.91	-109
1245.92	-84
1245.94	38
1245.95	89
1245.96	179
1245.97	279
1245.98	438
1246	381
1246.01	255
1246.02	238
1246.03	212
1246.05	212
1246.06	192
1246.07	146
1246.08	21
1246.1	51
1246.11	63
1246.12	57
1246.13	-36
1246.14	-100
1246.16	-88
1246.17	-31
1246.18	-40
1246.19	-68
1246.21	-103
1246.22	-194
1246.23	-331
1246.24	-301
1246.26	-222
1246.27	-166
1246.28	-121
1246.29	-83
1246.31	-121
1246.32	-27
1246.33	83
1246.34	108
1246.36	82
1246.37	136
1246.38	157
1246.39	165
1246.4	284
1246.42	268
1246.43	158
1246.44	67
1246.45	82
1246.47	162
1246.48	187
1246.49	8
1246.5	-71
1246.52	-97
1246.53	-2
1246.54	163
1246.55	184
1246.57	120
1246.58	75
1246.59	136
1246.6	149
1246.61	107
1246.63	77
1246.64	1
1246.65	157
1246.66	333
1246.68	260
1246.69	56
1246.7	25
1246.71	39
1246.72	151
1246.74	207
1246.75	426
1246.76	537
1246.77	530
1246.79	349
1246.8	329
1246.81	312
1246.82	133
1246.84	27
1246.85	105
1246.86	63
1246.87	-73
1246.88	-142
1246.9	-4
1246.91	-8
1246.92	-30
1246.93	23
1246.95	12
1246.96	-103
1246.97	-99
1246.98	-85
1247	136
1247.01	158
1247.02	78
1247.03	20
1247.05	112
1247.06	186
1247.07	185
1247.08	233
1247.1	106
1247.11	-20
1247.12	-138
1247.13	-212
1247.14	-283
1247.16	-280
1247.17	-326
1247.18	-195
1247.19	22
1247.21	75
1247.22	-19
1247.23	-66
1247.24	85
1247.26	43
1247.27	106
1247.28	110
1247.29	59
1247.31	19
1247.32	-96
1247.33	-196
1247.34	-184
1247.35	-172
1247.37	-150
1247.38	-43
1247.39	124
1247.4	216
1247.42	278
1247.43	280
1247.44	233
1247.45	76
1247.46	-26
1247.48	-53
1247.49	-22
1247.5	-133
1247.52	-213
1247.53	-144
1247.54	9
1247.55	108
1247.56	5
1247.58	-78
1247.59	-32
1247.6	-59
1247.61	-116
1247.63	-192
1247.64	-132
1247.65	-39
1247.66	20
1247.67	-42
1247.69	16
1247.7	21
1247.71	110
1247.72	31
1247.74	25
1247.75	113
1247.76	290
1247.77	278
1247.79	132
1247.8	125
1247.81	146
1247.82	97
1247.84	110
1247.85	124
1247.86	196
1247.87	345
1247.88	456
1247.9	352
1247.91	192
1247.92	78
1247.93	162
1247.95	191
1247.96	280
1247.97	276
1247.98	251
1248	186
1248.01	147
1248.02	77
1248.03	158
1248.05	208
1248.06	193
1248.07	377
1248.08	511
1248.1	552
1248.11	681
1248.12	771
1248.13	679
1248.14	481
1248.16	353
1248.17	234
1248.18	365
1248.19	506
1248.21	364
1248.22	336
1248.23	379
1248.24	383
1248.26	508
1248.27	511
1248.28	569
1248.29	635
1248.3	557
1248.32	459
1248.33	435
1248.34	483
1248.35	603
1248.37	640
1248.38	572
1248.39	527
1248.4	517
1248.41	495
1248.43	421
1248.44	448
1248.45	334
1248.46	286
1248.48	331
1248.49	214
1248.5	353
1248.51	584
1248.53	670
1248.54	501
1248.55	392
1248.56	407
1248.58	342
1248.59	260
1248.6	223
1248.61	201
1248.62	222
1248.64	289
1248.65	365
1248.66	241
1248.67	263
1248.69	243
1248.7	177
1248.71	170
1248.72	346
1248.74	512
1248.75	461
1248.76	399
1248.77	361
1248.79	270
1248.8	265
1248.81	184
1248.82	183
1248.84	221
1248.85	163
1248.86	74
1248.87	246
1248.88	360
1248.9	466
1248.91	466
1248.92	396
1248.93	390
1248.95	570
1248.96	641
1248.97	487
1248.98	357
1249	504
1249.01	705
1249.02	768
1249.03	816
1249.05	880
1249.06	742
1249.07	566
1249.08	653
1249.09	813
1249.11	905
1249.12	1073
1249.13	1210
1249.14	1217
1249.16	1354
1249.17	1473
1249.18	1296
1249.19	1279
1249.21	1399
1249.22	1609
1249.23	1729
1249.24	1538
1249.26	1430
1249.27	1630
1249.28	1641
1249.29	1467
1249.3	1496
1249.32	1485
1249.33	1182
1249.34	1000
1249.35	1181
1249.37	1214
1249.38	1164
1249.39	1136
1249.4	1059
1249.41	1130
1249.43	1221
1249.44	1350
1249.45	1388
1249.46	1376
1249.48	1191
1249.49	984
1249.5	843
1249.51	719
1249.53	492
1249.54	445
1249.55	519
1249.56	519
1249.58	379
1249.59	360
1249.6	370
1249.61	181
1249.62	77
1249.64	59
1249.65	-33
1249.66	-53
1249.67	58
1249.69	282
1249.7	326
1249.71	219
1249.72	185
1249.74	184
1249.75	87
1249.76	140
1249.77	264
1249.79	199
1249.8	125
1249.81	90
1249.82	238
1249.84	379
1249.85	363
1249.86	252
1249.87	314
1249.88	237
1249.9	279
1249.91	362
1249.92	469
1249.93	665
1249.95	844
1249.96	1006
1249.97	1033
1249.98	970
1250	949
1250.01	901
1250.02	950
1250.03	935
1250.05	849
1250.06	1075
1250.07	1185
1250.08	1285
1250.1	1351
1250.11	1373
1250.12	1393
1250.13	1430
1250.14	1467
1250.16	1539
1250.17	1815
1250.18	2126
1250.19	2295
1250.21	2116
1250.22	2088
1250.23	2143
1250.24	1947
1250.26	1766
1250.27	1723
1250.28	1850
1250.29	1876
1250.31	1900
1250.32	2053
1250.33	2326
1250.34	2338
1250.35	2222
1250.37	1897
1250.38	1611
1250.39	1396
1250.4	1324
1250.42	1134
1250.43	1013
1250.44	1094
1250.45	1050
1250.46	903
1250.48	704
1250.49	534
1250.5	496
1250.52	516
1250.53	424
1250.54	485
1250.55	647
1250.56	747
1250.58	683
1250.59	656
1250.6	604
1250.61	581
1250.63	553
1250.64	410
1250.65	423
1250.66	414
1250.67	333
1250.69	315
1250.7	338
1250.71	237
1250.72	192
1250.74	216
1250.75	173
1250.76	85
1250.77	104
1250.79	161
1250.8	93
1250.81	169
1250.82	228
1250.84	372
1250.85	342
1250.86	372
1250.87	465
1250.88	567
1250.9	532
1250.91	551
1250.92	651
1250.93	674
1250.95	825
1250.96	887
1250.97	977
1250.98	1095
1251	1113
1251.01	1001
1251.02	823
1251.03	675
1251.05	733
1251.06	694
1251.07	771
1251.08	1003
1251.1	1316
1251.11	1521
1251.12	1632
1251.13	1754
1251.14	1868
1251.16	1758
1251.17	1476
1251.18	1370
1251.19	1305
1251.21	1220
1251.22	1296
1251.23	1208
1251.24	1154
1251.26	1067
1251.27	968
1251.28	929
1251.29	1296
1251.31	1400
1251.32	1284
1251.33	1161
1251.34	1106
1251.36	1068
1251.37	846
1251.38	553
1251.39	486
1251.4	566
1251.42	560
1251.43	429
1251.44	367
1251.45	317
1251.47	287
1251.48	256
1251.49	185
1251.5	195
1251.52	257
1251.53	280
1251.54	270
1251.55	326
1251.57	413
1251.58	156
1251.59	-4
1251.6	106
1251.61	232
1251.63	227
1251.64	310
1251.65	495
1251.66	629
1251.68	493
1251.69	306
1251.7	186
1251.71	146
1251.73	113
1251.74	169
1251.75	237
1251.76	310
1251.78	426
1251.79	631
1251.8	840
1251.81	834
1251.82	563
1251.84	507
1251.85	591
1251.86	611
1251.87	608
1251.89	713
1251.9	833
1251.91	728
1251.92	529
1251.94	481
1251.95	425
1251.96	617
1251.97	754
1251.98	857
1252	1032
1252.01	1092
1252.02	1036
1252.04	960
1252.05	745
1252.06	596
1252.07	605
1252.08	667
1252.1	632
1252.11	618
1252.12	647
1252.13	763
1252.15	791
1252.16	834
1252.17	918
1252.18	1023
1252.19	929
1252.21	639
1252.22	546
1252.23	644
1252.24	509
1252.26	329
1252.27	207
1252.28	198
1252.29	205
1252.31	129
1252.32	143
1252.33	347
1252.34	481
1252.36	530
1252.37	541
1252.38	361
1252.39	337
1252.4	523
1252.42	615
1252.43	464
1252.44	338
1252.45	272
1252.47	318
1252.48	418
1252.49	431
1252.5	454
1252.52	463
1252.53	468
1252.54	396
1252.55	278
1252.57	197
1252.58	73
1252.59	38
1252.6	136
1252.62	394
1252.63	611
1252.64	642
1252.65	729
1252.66	839
1252.68	690
1252.69	605
1252.7	627
1252.71	800
1252.73	899
1252.74	1032
1252.75	1078
1252.76	950
1252.78	847
1252.79	800
1252.8	872
1252.81	967
1252.83	939
1252.84	971
1252.85	1054
1252.86	1210
1252.88	1233
1252.89	1153
1252.9	951
1252.91	769
1252.92	679
1252.94	618
1252.95	623
1252.96	514
1252.97	797
1252.99	1044
1253	1000
1253.01	698
1253.02	604
1253.04	524
1253.05	528
1253.06	432
1253.07	393
1253.09	504
1253.1	469
1253.11	465
1253.12	298
1253.13	354
1253.15	229
1253.16	265
1253.17	317
1253.18	314
1253.2	284
1253.21	317
1253.22	362
1253.23	298
1253.25	264
1253.26	101
1253.27	-2
1253.28	-74
1253.3	-46
1253.31	110
1253.32	291
1253.33	352
1253.35	488
1253.36	457
1253.37	456
1253.38	518
1253.39	563
1253.41	443
1253.42	293
1253.43	100
1253.44	47
1253.46	7
1253.47	268
1253.48	427
1253.49	431
1253.51	394
1253.52	446
1253.53	477
1253.54	809
1253.56	883
1253.57	826
1253.58	782
1253.59	820
1253.61	954
1253.62	980
1253.63	918
1253.64	1006
1253.65	860
1253.67	868
1253.68	935
1253.69	1213
1253.7	1358
1253.72	1105
1253.73	848
1253.74	627
1253.75	457
1253.77	425
1253.78	398
1253.79	426
1253.8	315
1253.82	253
1253.83	236
1253.84	191
1253.85	133
1253.87	146
1253.88	224
1253.89	370
1253.9	373
1253.91	337
1253.93	385
1253.94	439
1253.95	385
1253.96	235
1253.98	198
1253.99	275
1254	311
1254.01	257
1254.03	31
1254.04	-63
1254.05	-53
1254.06	24
1254.08	7
1254.09	3
1254.1	45
1254.11	19
1254.12	34
1254.14	230
1254.15	254
1254.16	155
1254.17	38
1254.19	172
1254.2	213
1254.21	287
1254.22	428
1254.24	354
1254.25	354
1254.26	336
1254.27	357
1254.29	555
1254.3	726
1254.31	600
1254.32	784
1254.34	850
1254.35	793
1254.36	958
1254.37	955
1254.38	763
1254.4	611
1254.41	553
1254.42	497
1254.43	568
1254.45	543
1254.46	393
1254.47	261
1254.48	257
1254.5	297
1254.51	520
1254.52	665
1254.53	550
1254.55	395
1254.56	280
1254.57	274
1254.58	177
1254.6	98
1254.61	-22
1254.62	115
1254.63	217
1254.64	144
1254.66	61
1254.67	23
1254.68	73
1254.69	122
1254.71	199
1254.72	144
1254.73	141
1254.74	248
1254.76	367
1254.77	304
1254.78	260
1254.79	264
1254.81	345
1254.82	355
1254.83	327
1254.84	310
1254.86	385
1254.87	325
1254.88	100
1254.89	-27
1254.9	42
1254.92	92
1254.93	186
1254.94	131
1254.95	13
1254.97	1
1254.98	32
1254.99	60
1255	182
1255.02	71
1255.03	-167
1255.04	-272
1255.05	-170
1255.07	80
1255.08	256
1255.09	278
1255.1	255
1255.11	475
1255.13	613
1255.14	647
1255.15	661
1255.16	647
1255.18	563
1255.19	551
1255.2	560
1255.21	328
1255.23	449
1255.24	519
1255.25	627
1255.26	773
1255.28	864
1255.29	761
1255.3	787
1255.31	1001
1255.33	1070
1255.34	796
1255.35	618
1255.36	596
1255.37	446
1255.39	322
1255.4	310
1255.41	394
1255.42	324
1255.44	366
1255.45	384
1255.46	251
1255.47	154
1255.49	213
1255.5	303
1255.51	150
1255.52	62
1255.54	73
1255.55	169
1255.56	143
1255.57	149
1255.59	6
1255.6	-106
1255.61	-76
1255.62	-54
1255.63	-44
1255.65	74
1255.66	43
1255.67	-103
1255.68	-162
1255.7	-116
1255.71	-116
1255.72	-20
1255.73	32
1255.75	-9
1255.76	34
1255.77	-15
1255.78	30
1255.8	161
1255.81	154
1255.82	19
1255.83	52
1255.85	22
1255.86	-49
1255.87	29
1255.88	85
1255.89	166
1255.91	225
1255.92	134
1255.93	35
1255.94	75
1255.96	279
1255.97	421
1255.98	284
1255.99	237
1256.01	319
1256.02	289
1256.03	301
1256.04	484
1256.06	641
1256.07	707
1256.08	668
1256.09	788
1256.11	786
1256.12	796
1256.13	768
1256.14	764
1256.15	802
1256.17	882
1256.18	955
1256.19	953
1256.2	734
1256.22	639
1256.23	453
1256.24	358
1256.25	479
1256.27	593
1256.28	662
1256.29	634
1256.3	496
1256.32	466
1256.33	289
1256.34	313
1256.35	440
1256.37	479
1256.38	480
1256.39	341
1256.4	230
1256.41	201
1256.43	178
1256.44	217
1256.45	236
1256.46	109
1256.48	-11
1256.49	-110
1256.5	-100
1256.51	16
1256.53	-44
1256.54	-5
1256.55	46
1256.56	142
1256.58	121
1256.59	33
1256.6	46
1256.61	65
1256.62	38
1256.64	90
1256.65	100
1256.66	137
1256.67	104
1256.69	86
1256.7	-84
1256.71	-156
1256.72	-163
1256.74	-81
1256.75	-36
1256.76	132
1256.77	257
1256.79	146
1256.8	9
1256.81	28
1256.82	44
1256.84	57
1256.85	114
1256.86	231
1256.87	262
1256.88	200
1256.9	91
1256.91	232
1256.92	339
1256.93	235
1256.95	170
1256.96	228
1256.97	323
1256.98	700
1257	938
1257.01	998
1257.02	1154
1257.03	1474
1257.05	1576
1257.06	1597
1257.07	1721
1257.08	1892
1257.1	1795
1257.11	1849
1257.12	1868
1257.13	1891
1257.14	1612
1257.16	1403
1257.17	1240
1257.18	1138
1257.19	1043
1257.21	915
1257.22	813
1257.23	744
1257.24	562
1257.26	388
1257.27	459
1257.28	471
1257.29	421
1257.31	466
1257.32	501
1257.33	668
1257.34	730
1257.36	732
1257.37	509
1257.38	491
1257.39	457
1257.4	419
1257.42	212
1257.43	145
1257.44	158
1257.45	24
1257.47	-45
1257.48	25
1257.49	130
1257.5	114
1257.52	83
1257.53	67
1257.54	1
1257.55	150
1257.57	343
1257.58	349
1257.59	179
1257.6	103
1257.62	229
1257.63	307
1257.64	336
1257.65	225
1257.66	129
1257.68	42
1257.69	66
1257.7	49
1257.71	19
1257.73	50
1257.74	118
1257.75	75
1257.76	30
1257.78	31
1257.79	138
1257.8	29
1257.81	-22
1257.83	-196
1257.84	-226
1257.85	-104
1257.86	-40
1257.88	87
1257.89	131
1257.9	181
1257.91	286
1257.92	412
1257.94	648
1257.95	754
1257.96	742
1257.97	950
1257.99	1150
1258	1253
1258.01	1215
1258.03	1329
1258.04	1207
1258.05	1201
1258.06	1087
1258.07	1048
1258.09	884
1258.1	873
1258.11	856
1258.12	887
1258.14	732
1258.15	627
1258.16	424
1258.17	459
1258.19	390
1258.2	346
1258.21	365
1258.22	466
1258.23	604
1258.25	586
1258.26	477
1258.27	375
1258.29	127
1258.3	142
1258.31	238
1258.32	289
1258.33	132
1258.35	77
1258.36	158
1258.37	126
1258.38	7
1258.4	94
1258.41	143
1258.42	301
1258.43	439
1258.45	275
1258.46	95
1258.47	67
1258.48	33
1258.49	39
1258.51	39
1258.52	-25
1258.53	-83
1258.55	-73
1258.56	-107
1258.57	-84
1258.58	-10
1258.6	86
1258.61	29
1258.62	-54
1258.63	15
1258.64	171
1258.66	177
1258.67	132
1258.68	127
1258.69	93
1258.71	53
1258.72	88
1258.73	215
1258.74	339
1258.76	343
1258.77	254
1258.78	98
1258.79	207
1258.81	324
1258.82	345
1258.83	281
1258.84	247
1258.86	179
1258.87	221
1258.88	132
1258.89	38
1258.9	145
1258.92	295
1258.93	254
1258.94	352
1258.95	502
1258.97	599
1258.98	800
1258.99	831
1259	724
1259.02	914
1259.03	914
1259.04	778
1259.05	670
1259.07	601
1259.08	425
1259.09	377
1259.1	512
1259.12	637
1259.13	624
1259.14	624
1259.15	525
1259.16	466
1259.18	378
1259.19	495
1259.2	411
1259.21	319
1259.23	262
1259.24	164
1259.25	127
1259.26	84
1259.28	21
1259.29	-30
1259.3	111
1259.31	233
1259.33	246
1259.34	192
1259.35	247
1259.36	213
1259.38	117
1259.39	200
1259.4	259
1259.41	331
1259.42	167
1259.44	51
1259.45	-106
1259.46	15
1259.47	56
1259.49	-58
1259.5	-61
1259.51	5
1259.52	-34
1259.54	-57
1259.55	-94
1259.56	-63
1259.57	-52
1259.59	166
1259.6	179
1259.61	123
1259.62	11
1259.64	5
1259.65	87
1259.66	98
1259.67	83
1259.68	170
1259.7	168
1259.71	65
1259.72	-15
1259.73	65
1259.75	127
1259.76	218
1259.77	191
1259.79	158
1259.8	167
1259.81	202
1259.82	163
1259.83	160
1259.85	133
1259.86	278
1259.87	292
1259.88	261
1259.9	179
1259.91	267
1259.92	397
1259.93	437
1259.95	512
1259.96	714
1259.97	877
1259.98	890
1259.99	941
1260.01	938
1260.02	799
1260.03	654
1260.05	761
1260.06	807
1260.07	620
1260.08	635
1260.1	516
1260.11	406
1260.12	227
1260.13	255
1260.14	191
1260.16	202
1260.17	199
1260.18	91
1260.19	39
1260.21	167
1260.22	174
1260.23	183
1260.24	305
1260.26	313
1260.27	142
1260.28	101
1260.29	158
1260.31	179
1260.32	239
1260.33	226
1260.34	153
1260.36	53
1260.37	60
1260.38	89
1260.39	48
1260.4	-19
1260.42	-75
1260.43	-81
1260.44	-165
1260.45	-163
1260.47	-185
1260.48	-286
1260.49	-241
1260.5	-47
1260.52	95
1260.53	27
1260.54	-14
1260.55	23
1260.57	131
1260.58	69
1260.59	9
1260.6	-14
1260.62	-95
1260.63	10
1260.64	68
1260.65	132
1260.66	83
1260.68	75
1260.69	55
1260.7	86
1260.71	187
1260.73	172
1260.74	25
1260.75	-112
1260.76	-133
1260.78	-88
1260.79	-27
1260.8	165
1260.81	297
1260.83	231
1260.84	159
1260.85	119
1260.86	58
1260.88	164
1260.89	392
1260.9	598
1260.91	709
1260.93	625
1260.94	360
1260.95	224
1260.96	85
1260.97	92
1260.99	209
1261	388
1261.01	418
1261.03	519
1261.04	585
1261.05	549
1261.06	451
1261.08	230
1261.09	58
1261.1	31
1261.11	97
1261.12	123
1261.14	250
1261.15	249
1261.16	209
1261.17	160
1261.19	119
1261.2	87
1261.21	204
1261.22	319
1261.24	240
1261.25	146
1261.26	60
1261.27	-73
1261.29	3
1261.3	269
1261.31	417
1261.32	305
1261.34	87
1261.35	-71
1261.36	-149
1261.37	-91
1261.38	-20
1261.4	-11
1261.41	73
1261.42	26
1261.43	-102
1261.45	-82
1261.46	-5
1261.47	-94
1261.48	-189
1261.5	-197
1261.51	-46
1261.52	36
1261.53	23
1261.55	-40
1261.56	-30
1261.57	-34
1261.58	-92
1261.6	-160
1261.61	-210
1261.62	-94
1261.63	-4
1261.64	48
1261.66	102
1261.67	194
1261.68	137
1261.69	113
1261.71	133
1261.72	335
1261.73	354
1261.74	147
1261.76	-16
1261.77	45
1261.78	1
1261.79	50
1261.81	245
1261.82	208
1261.83	79
1261.84	137
1261.86	307
1261.87	348
1261.88	347
1261.89	348
1261.91	343
1261.92	485
1261.93	440
1261.94	589
1261.96	757
1261.97	804
1261.98	865
1261.99	875
1262.01	744
1262.02	730
1262.03	711
1262.04	647
1262.06	545
1262.07	541
1262.08	426
1262.09	320
1262.1	375
1262.12	321
1262.13	237
1262.14	71
1262.15	38
1262.17	22
1262.18	-50
1262.19	-54
1262.2	13
1262.22	104
1262.23	176
1262.24	179
1262.25	192
1262.27	201
1262.28	184
1262.29	143
1262.3	162
1262.32	152
1262.33	150
1262.34	293
1262.35	306
1262.37	158
1262.38	4
1262.39	11
1262.4	6
1262.41	85
1262.43	56
1262.44	-40
1262.45	-138
1262.46	-131
1262.48	82
1262.49	172
1262.5	118
1262.51	23
1262.53	100
1262.54	261
1262.55	256
1262.56	273
1262.58	314
1262.59	277
1262.6	159
1262.61	86
1262.63	78
1262.64	184
1262.65	31
1262.66	-11
1262.67	144
1262.69	262
1262.7	156
1262.71	65
1262.72	44
1262.74	7
1262.75	46
1262.76	192
1262.78	116
1262.79	46
1262.8	152
1262.81	237
1262.82	294
1262.84	289
1262.85	426
1262.86	399
1262.87	301
1262.89	354
1262.9	169
1262.91	134
1262.92	414
1262.94	534
1262.95	571
1262.96	609
1262.97	639
1262.99	705
1263	897
1263.01	839
1263.02	761
1263.04	676
1263.05	579
1263.06	473
1263.07	282
1263.09	258
1263.1	245
1263.11	425
1263.12	582
1263.13	579
1263.15	394
1263.16	219
1263.17	182
1263.18	29
1263.2	-81
1263.21	-46
1263.22	4
1263.23	101
1263.25	150
1263.26	119
1263.27	64
1263.28	55
1263.3	94
1263.31	117
1263.32	152
1263.33	125
1263.35	138
1263.36	80
1263.37	29
1263.38	59
1263.4	94
1263.41	204
1263.42	266
1263.43	212
1263.44	146
1263.46	271
1263.47	389
1263.48	526
1263.49	391
1263.51	304
1263.52	173
1263.53	188
1263.55	121
1263.56	104
1263.57	90
1263.58	64
1263.59	-70
1263.61	-214
1263.62	-346
1263.63	-280
1263.64	-103
1263.66	47
1263.67	32
1263.68	40
1263.69	77
1263.71	233
1263.72	272
1263.73	180
1263.74	157
1263.76	322
1263.77	419
1263.78	403
1263.79	289
1263.81	280
1263.82	247
1263.83	193
1263.84	226
1263.86	247
1263.87	305
1263.88	272
1263.89	187
1263.9	374
1263.92	447
1263.93	505
1263.94	515
1263.95	599
1263.97	522
1263.98	481
1263.99	473
1264	410
1264.02	282
1264.03	235
1264.04	216
1264.05	266
1264.07	299
1264.08	229
1264.09	140
1264.1	315
1264.12	422
1264.13	459
1264.14	473
1264.15	516
1264.17	493
1264.18	586
1264.19	529
1264.2	406
1264.21	307
1264.23	256
1264.24	197
1264.25	292
1264.27	249
1264.28	-17
1264.29	-147
1264.3	-5
1264.32	-47
1264.33	-117
1264.34	-74
1264.35	-48
1264.36	-114
1264.38	-182
1264.39	-200
1264.4	-129
1264.41	-79
1264.43	-50
1264.44	-69
1264.45	-70
1264.46	41
1264.48	211
1264.49	219
1264.5	98
1264.51	44
1264.53	53
1264.54	-2
1264.55	-129
1264.56	-184
1264.58	-240
1264.59	-280
1264.6	-202
1264.61	-74
1264.62	-71
1264.64	-16
1264.65	140
1264.66	139
1264.67	47
1264.69	155
1264.7	429
[truncated: 200,904+ more rows]

## Sheet: control rep1
m/z	intensity
1240	283
1240.01	163
1240.02	112
1240.04	103
1240.05	247
1240.06	242
1240.07	268
1240.09	200
1240.1	192
1240.11	32
1240.12	-76
1240.13	-60
1240.15	-21
1240.16	-65
1240.17	-54
1240.18	23
1240.2	21
1240.21	-166
1240.22	-168
1240.23	54
1240.24	149
1240.26	40
1240.27	96
1240.28	139
1240.3	173
1240.31	100
1240.32	80
1240.33	97
1240.34	85
1240.36	-74
1240.37	-54
1240.38	89
1240.39	166
1240.4	20
1240.42	-61
1240.43	-177
1240.44	-181
1240.45	-224
1240.47	1
1240.48	96
1240.49	76
1240.5	28
1240.52	8
1240.53	-47
1240.54	-46
1240.55	-98
1240.57	-24
1240.58	-66
1240.59	-1
1240.6	77
1240.61	166
1240.63	99
1240.64	61
1240.65	91
1240.66	142
1240.68	-4
1240.69	45
1240.7	91
1240.71	110
1240.72	58
1240.74	114
1240.75	-16
1240.76	-81
1240.77	109
1240.79	235
1240.8	167
1240.81	90
1240.82	-107
1240.84	-194
1240.85	-97
1240.86	-2
1240.87	-33
1240.88	26
1240.9	198
1240.91	327
1240.92	178
1240.93	-13
1240.95	-57
1240.96	-75
1240.97	-49
1240.98	117
1241	231
1241.01	279
1241.02	260
1241.03	291
1241.05	281
1241.06	176
1241.07	109
1241.08	190
1241.09	182
1241.11	-22
1241.12	-24
1241.13	75
1241.14	5
1241.16	67
1241.17	26
1241.18	22
1241.19	-7
1241.2	99
1241.22	121
1241.23	172
1241.24	153
1241.25	96
1241.27	74
1241.28	149
1241.29	363
1241.3	477
1241.32	198
1241.33	95
1241.34	202
1241.35	192
1241.37	7
1241.38	9
1241.39	-31
1241.4	-25
1241.41	76
1241.43	213
1241.44	220
1241.45	95
1241.46	9
1241.48	56
1241.49	65
1241.5	143
1241.51	161
1241.53	257
1241.54	293
1241.55	310
1241.56	273
1241.57	320
1241.59	339
1241.6	242
1241.61	101
1241.62	100
1241.64	16
1241.65	-19
1241.66	-74
1241.67	-39
1241.68	-11
1241.7	-62
1241.71	-91
1241.72	-128
1241.73	-225
1241.75	-114
1241.76	105
1241.77	243
1241.78	216
1241.8	272
1241.81	290
1241.82	200
1241.83	18
1241.85	-154
1241.86	-264
1241.87	-262
1241.88	-251
1241.89	-184
1241.91	-80
1241.92	99
1241.93	87
1241.94	81
1241.96	141
1241.97	239
1241.98	118
1241.99	90
1242.01	278
1242.02	451
1242.03	393
1242.04	266
1242.05	-29
1242.07	-33
1242.08	-80
1242.09	-20
1242.1	-94
1242.12	69
1242.13	157
1242.14	65
1242.15	-6
1242.16	-43
1242.18	-42
1242.19	72
1242.2	101
1242.21	201
1242.23	299
1242.24	354
1242.25	282
1242.26	336
1242.28	379
1242.29	346
1242.3	72
1242.31	23
1242.33	1
1242.34	0
1242.35	-50
1242.36	-56
1242.38	-62
1242.39	-69
1242.4	9
1242.41	172
1242.42	106
1242.44	39
1242.45	20
1242.46	59
1242.47	-4
1242.48	42
1242.5	56
1242.51	74
1242.52	34
1242.54	133
1242.55	80
1242.56	82
1242.57	48
1242.58	-54
1242.6	-253
1242.61	-246
1242.62	-94
1242.63	-30
1242.65	7
1242.66	-9
1242.67	-20
1242.68	-90
1242.69	-16
1242.71	0
1242.72	42
1242.73	172
1242.74	185
1242.76	162
1242.77	109
1242.78	160
1242.79	159
1242.81	60
1242.82	-9
1242.83	5
1242.84	22
1242.86	110
1242.87	54
1242.88	197
1242.89	365
1242.9	262
1242.92	117
1242.93	46
1242.94	-3
1242.95	3
1242.97	41
1242.98	8
1242.99	31
1243	184
1243.02	252
1243.03	314
1243.04	206
1243.05	204
1243.06	77
1243.08	61
1243.09	-20
1243.1	-106
1243.11	-99
1243.13	-12
1243.14	25
1243.15	-13
1243.16	-48
1243.17	19
1243.19	153
1243.2	309
1243.21	366
1243.22	252
1243.24	136
1243.25	160
1243.26	245
1243.27	360
1243.29	242
1243.3	187
1243.31	11
1243.32	-54
1243.34	-103
1243.35	-83
1243.36	-80
1243.37	61
1243.38	141
1243.4	175
1243.41	142
1243.42	267
1243.43	327
1243.45	325
1243.46	99
1243.47	122
1243.48	148
1243.49	220
1243.51	156
1243.52	238
1243.53	255
1243.55	339
1243.56	467
1243.57	549
1243.58	375
1243.59	232
1243.61	56
1243.62	163
1243.63	156
1243.64	233
1243.66	178
1243.67	124
1243.68	114
1243.69	157
1243.7	185
1243.72	186
1243.73	110
1243.74	321
1243.75	233
1243.77	191
1243.78	89
1243.79	65
1243.8	158
1243.82	224
1243.83	81
1243.84	64
1243.85	64
1243.87	74
1243.88	32
1243.89	163
1243.9	175
1243.91	313
1243.93	174
1243.94	25
1243.95	-42
1243.96	-42
1243.98	-4
1243.99	190
1244	261
1244.01	260
1244.03	156
1244.04	-5
1244.05	-7
1244.06	66
1244.07	141
1244.09	94
1244.1	4
1244.11	121
1244.12	276
1244.14	373
1244.15	289
1244.16	191
1244.17	59
1244.18	89
1244.2	68
1244.21	56
1244.22	14
1244.23	49
1244.25	107
1244.26	246
1244.27	193
1244.28	170
1244.3	77
1244.31	-23
1244.32	-135
1244.33	-177
1244.35	-64
1244.36	203
1244.37	278
1244.38	183
1244.39	199
1244.41	174
1244.42	89
1244.43	50
1244.44	18
1244.46	113
1244.47	130
1244.48	167
1244.49	96
1244.51	137
1244.52	154
1244.53	88
1244.54	-27
1244.56	25
1244.57	25
1244.58	65
1244.59	22
1244.6	93
1244.62	175
1244.63	288
1244.64	231
1244.65	105
1244.67	120
1244.68	367
1244.69	447
1244.7	247
1244.71	152
1244.73	120
1244.74	60
1244.75	-4
1244.77	-7
1244.78	121
1244.79	138
1244.8	52
1244.81	-67
1244.83	-77
1244.84	-250
1244.85	-231
1244.86	-98
1244.88	198
1244.89	239
1244.9	61
1244.91	42
1244.92	171
1244.94	134
1244.95	109
1244.96	112
1244.97	120
1244.99	-4
1245	24
1245.01	143
1245.02	217
1245.04	171
1245.05	79
1245.06	65
1245.07	129
1245.09	42
1245.1	121
1245.11	70
1245.12	32
1245.13	-209
1245.15	-179
1245.16	-155
1245.17	-68
1245.18	168
1245.2	206
1245.21	41
1245.22	-10
1245.23	-124
1245.24	-199
1245.26	-153
1245.27	-96
1245.28	-92
1245.3	75
1245.31	144
1245.32	105
1245.33	-30
1245.34	-53
1245.36	-34
1245.37	65
1245.38	38
1245.39	-68
1245.41	-159
1245.42	118
1245.43	296
1245.44	270
1245.45	163
1245.47	151
1245.48	-110
1245.49	-192
1245.5	-58
1245.52	73
1245.53	67
1245.54	200
1245.55	132
1245.57	13
1245.58	-25
1245.59	-6
1245.6	94
1245.62	181
1245.63	257
1245.64	192
1245.65	222
1245.66	115
1245.68	-25
1245.69	-100
1245.7	-146
1245.71	-162
1245.73	-63
1245.74	141
1245.75	267
1245.76	241
1245.78	156
1245.79	99
1245.8	35
1245.81	116
1245.83	229
1245.84	198
1245.85	203
1245.86	273
1245.87	206
1245.89	180
1245.9	283
1245.91	306
1245.92	58
1245.94	-54
1245.95	-34
1245.96	19
1245.97	242
1245.98	378
1246	302
1246.01	140
1246.02	64
1246.03	12
1246.05	-9
1246.06	10
1246.07	-49
1246.08	-25
1246.1	44
1246.11	91
1246.12	145
1246.13	211
1246.14	297
1246.16	256
1246.17	180
1246.18	190
1246.19	126
1246.21	189
1246.22	308
1246.23	357
1246.24	294
1246.26	173
1246.27	-94
1246.28	-187
1246.29	-262
1246.31	-160
1246.32	-87
1246.33	18
1246.34	55
1246.36	93
1246.37	137
1246.38	296
1246.39	288
1246.4	170
1246.42	164
1246.43	210
1246.44	238
1246.45	229
1246.47	175
1246.48	171
1246.49	49
1246.5	52
1246.52	-154
1246.53	-341
1246.54	-381
1246.55	-175
1246.57	-35
1246.58	31
1246.59	49
1246.6	162
1246.61	-3
1246.63	-11
1246.64	-36
1246.65	-6
1246.66	-118
1246.68	-76
1246.69	-98
1246.7	-181
1246.71	-203
1246.72	-130
1246.74	-11
1246.75	7
1246.76	29
1246.77	237
1246.79	148
1246.8	-14
1246.81	-45
1246.82	31
1246.84	12
1246.85	24
1246.86	12
1246.87	-103
1246.88	-234
1246.9	-291
1246.91	-90
1246.92	148
1246.93	53
1246.95	-51
1246.96	-224
1246.97	-261
1246.98	-143
1247	91
1247.01	173
1247.02	292
1247.03	198
1247.05	123
1247.06	136
1247.07	209
1247.08	108
1247.1	56
1247.11	23
1247.12	56
1247.13	43
1247.14	102
1247.16	199
1247.17	357
1247.18	248
1247.19	137
1247.21	174
1247.22	272
1247.23	275
1247.24	198
1247.26	142
1247.27	165
1247.28	124
1247.29	129
1247.31	158
1247.32	245
1247.33	314
1247.34	400
1247.35	326
1247.37	260
1247.38	116
1247.39	121
1247.4	39
1247.42	113
1247.43	205
1247.44	271
1247.45	381
1247.46	447
1247.48	344
1247.49	502
1247.5	741
1247.52	802
1247.53	728
1247.54	567
1247.55	359
1247.56	153
1247.58	13
1247.59	28
1247.6	-46
1247.61	-1
1247.63	133
1247.64	394
1247.65	420
1247.66	288
1247.67	236
1247.69	407
1247.7	604
1247.71	631
1247.72	474
1247.74	521
1247.75	504
1247.76	425
1247.77	128
1247.79	86
1247.8	237
1247.81	482
1247.82	615
1247.84	822
1247.85	762
1247.86	568
1247.87	202
1247.88	387
1247.9	566
1247.91	699
1247.92	739
1247.93	1021
1247.95	1272
1247.96	1409
1247.97	1345
1247.98	1193
1248	1010
1248.01	1108
1248.02	1292
1248.03	1310
1248.05	1275
1248.06	1411
1248.07	1433
1248.08	1318
1248.1	1309
1248.11	1667
1248.12	1848
1248.13	1864
1248.14	1828
1248.16	2175
1248.17	2325
1248.18	2476
1248.19	2427
1248.21	2236
1248.22	2248
1248.23	2522
1248.24	2568
1248.26	2519
1248.27	2564
1248.28	2818
1248.29	3082
1248.3	3402
1248.32	3607
1248.33	3616
1248.34	3455
1248.35	3444
1248.37	3172
1248.38	3133
1248.39	3067
1248.4	2818
1248.41	2428
1248.43	2423
1248.44	2449
1248.45	2465
1248.46	2368
1248.48	2337
1248.49	2411
1248.5	2503
1248.51	2071
1248.53	1664
1248.54	1240
1248.55	1001
1248.56	940
1248.58	1155
1248.59	1219
1248.6	1174
1248.61	1118
1248.62	876
1248.64	976
1248.65	1305
1248.66	1343
1248.67	1233
1248.69	1325
1248.7	1421
1248.71	1113
1248.72	926
1248.74	836
1248.75	918
1248.76	856
1248.77	767
1248.79	569
1248.8	570
1248.81	604
1248.82	693
1248.84	769
1248.85	854
1248.86	701
1248.87	672
1248.88	475
1248.9	662
1248.91	931
1248.92	1289
1248.93	1505
1248.95	1594
1248.96	1214
1248.97	885
1248.98	786
1249	1030
1249.01	1272
1249.02	1644
1249.03	1844
1249.05	2044
1249.06	2084
1249.07	2138
1249.08	2243
1249.09	2654
1249.11	2809
1249.12	2878
1249.13	3023
1249.14	3283
1249.16	3304
1249.17	3619
1249.18	3912
1249.19	4094
1249.21	4191
1249.22	4645
1249.23	4690
1249.24	4853
1249.26	5438
1249.27	6152
1249.28	6575
1249.29	7032
1249.3	7095
1249.32	7006
1249.33	6831
1249.34	6554
1249.35	6502
1249.37	6887
1249.38	6923
1249.39	6634
1249.4	6092
1249.41	5778
1249.43	5531
1249.44	5149
1249.45	4820
1249.46	5169
1249.48	5531
1249.49	5445
1249.5	4831
1249.51	4464
1249.53	3943
1249.54	3370
1249.55	2797
1249.56	2693
1249.58	2622
1249.59	2578
1249.6	2091
1249.61	1794
1249.62	1633
1249.64	1534
1249.65	1379
1249.66	1298
1249.67	1190
1249.69	1156
1249.7	1022
1249.71	896
1249.72	854
1249.74	1086
1249.75	994
1249.76	939
1249.77	864
1249.79	834
1249.8	980
1249.81	1197
1249.82	1259
1249.84	1203
1249.85	853
1249.86	815
1249.87	949
1249.88	1034
1249.9	638
1249.91	650
1249.92	941
1249.93	1337
1249.95	1535
1249.96	1582
1249.97	1379
1249.98	1530
1250	1848
1250.01	2115
1250.02	2245
1250.03	2333
1250.05	2332
1250.06	2548
1250.07	2739
1250.08	2897
1250.1	2816
1250.11	2817
1250.12	2791
1250.13	2764
1250.14	2910
1250.16	3304
1250.17	3428
1250.18	3466
1250.19	3570
1250.21	3884
1250.22	4254
1250.23	4822
1250.24	5005
1250.26	4993
1250.27	5038
1250.28	5307
1250.29	5216
1250.31	5318
1250.32	5419
1250.33	5400
1250.34	4936
1250.35	4824
1250.37	4979
1250.38	5216
1250.39	4596
1250.4	4349
1250.42	4400
1250.43	4501
1250.44	4127
1250.45	3884
1250.46	3800
1250.48	3651
1250.49	3148
1250.5	3178
1250.52	3252
1250.53	3144
1250.54	2843
1250.55	2661
1250.56	2300
1250.58	1993
1250.59	1645
1250.6	1637
1250.61	1739
1250.63	1911
1250.64	1869
1250.65	1745
1250.66	1554
1250.67	1538
1250.69	1365
1250.7	1327
1250.71	1144
1250.72	1136
1250.74	1002
1250.75	1125
1250.76	895
1250.77	753
1250.79	675
1250.8	733
1250.81	580
1250.82	674
1250.84	649
1250.85	706
1250.86	624
1250.87	777
1250.88	903
1250.9	1134
1250.91	1059
1250.92	973
1250.93	915
1250.95	1111
1250.96	1248
1250.97	1289
1250.98	1356
1251	1578
1251.01	1754
1251.02	1704
1251.03	1869
1251.05	2138
1251.06	2090
1251.07	2066
1251.08	1976
1251.1	2335
1251.11	2578
1251.12	2721
1251.13	2700
1251.14	2853
1251.16	2710
1251.17	3006
1251.18	3240
1251.19	3231
1251.21	3137
1251.22	3106
1251.23	3133
1251.24	2982
1251.26	2898
1251.27	3011
1251.28	3240
1251.29	3422
1251.31	3273
1251.32	3208
1251.33	3020
1251.34	2944
1251.36	2761
1251.37	2712
1251.38	2497
1251.39	2399
1251.4	2349
1251.42	2139
1251.43	1749
1251.44	1573
1251.45	1425
1251.47	1328
1251.48	1279
1251.49	1516
1251.5	1322
1251.52	1185
1251.53	1051
1251.54	1312
1251.55	1221
1251.57	970
1251.58	761
1251.59	673
1251.6	469
1251.61	391
1251.63	528
1251.64	789
1251.65	776
1251.66	625
1251.68	435
1251.69	541
1251.7	677
1251.71	911
1251.73	964
1251.74	835
1251.75	736
1251.76	864
1251.78	797
1251.79	679
1251.8	725
1251.81	973
1251.82	909
1251.84	1039
1251.85	1064
1251.86	906
1251.87	903
1251.89	1210
1251.9	1442
1251.91	1491
1251.92	1483
1251.94	1457
1251.95	1423
1251.96	1494
1251.97	1477
1251.98	1462
1252	1563
1252.01	1663
1252.02	1567
1252.04	1691
1252.05	1612
1252.06	1694
1252.07	1642
1252.08	1757
1252.1	1820
1252.11	1865
1252.12	1558
1252.13	1603
1252.15	1674
1252.16	1833
1252.17	1769
1252.18	1794
1252.19	1683
1252.21	1558
1252.22	1433
1252.23	1363
1252.24	1528
1252.26	1704
1252.27	1567
1252.28	1435
1252.29	1204
1252.31	1047
1252.32	720
1252.33	648
1252.34	421
1252.36	413
1252.37	372
1252.38	551
1252.39	661
1252.4	583
1252.42	525
1252.43	450
1252.44	393
1252.45	375
1252.47	338
1252.48	387
1252.49	370
1252.5	402
1252.52	469
1252.53	551
1252.54	393
1252.55	279
1252.57	187
1252.58	388
1252.59	484
1252.6	597
1252.62	650
1252.63	667
1252.64	501
1252.65	550
1252.66	645
1252.68	881
1252.69	1018
1252.7	1208
1252.71	1468
1252.73	1629
1252.74	1574
1252.75	1700
1252.76	1650
1252.78	1609
1252.79	1605
1252.8	1683
1252.81	1590
1252.83	1526
1252.84	1618
1252.85	1720
1252.86	1776
1252.88	1865
1252.89	1999
1252.9	2012
1252.91	1713
1252.92	1560
1252.94	1365
1252.95	1302
1252.96	1238
1252.97	1240
1252.99	1184
1253	1164
1253.01	1164
1253.02	1183
1253.04	1016
1253.05	908
1253.06	725
1253.07	511
1253.09	317
1253.1	287
1253.11	341
1253.12	356
1253.13	374
1253.15	529
1253.16	598
1253.17	436
1253.18	359
1253.2	340
1253.21	284
1253.22	342
1253.23	504
1253.25	506
1253.26	338
1253.27	380
1253.28	501
1253.3	360
1253.31	327
1253.32	419
1253.33	294
1253.35	225
1253.36	248
1253.37	348
1253.38	372
1253.39	521
1253.41	399
1253.42	443
1253.43	655
1253.44	794
1253.46	629
1253.47	751
1253.48	802
1253.49	857
1253.51	980
1253.52	1207
1253.53	1215
1253.54	1293
1253.56	1350
1253.57	1453
1253.58	1483
1253.59	1473
1253.61	1222
1253.62	1163
1253.63	1235
1253.64	1373
1253.65	1340
1253.67	1194
1253.68	1153
1253.69	1120
1253.7	935
1253.72	992
1253.73	902
1253.74	818
1253.75	691
1253.77	902
1253.78	920
1253.79	1016
1253.8	901
1253.82	833
1253.83	704
1253.84	576
1253.85	494
1253.87	504
1253.88	337
1253.89	331
1253.9	260
1253.91	159
1253.93	92
1253.94	303
1253.95	454
1253.96	548
1253.98	496
1253.99	361
1254	321
1254.01	253
1254.03	247
1254.04	240
1254.05	39
1254.06	16
1254.08	-14
1254.09	14
1254.1	-67
1254.11	38
1254.12	159
1254.14	188
1254.15	74
1254.16	103
1254.17	176
1254.19	234
1254.2	197
1254.21	248
1254.22	195
1254.24	199
1254.25	348
1254.26	547
1254.27	538
1254.29	371
1254.3	350
1254.31	519
1254.32	677
1254.34	891
1254.35	890
1254.36	835
1254.37	935
1254.38	1061
1254.4	1064
1254.41	1034
1254.42	1063
1254.43	1011
1254.45	756
1254.46	860
1254.47	1011
1254.48	972
1254.5	778
1254.51	699
1254.52	702
1254.53	740
1254.55	536
1254.56	501
1254.57	552
1254.58	801
1254.6	861
1254.61	836
1254.62	654
1254.63	687
1254.64	645
1254.66	663
1254.67	694
1254.68	737
1254.69	505
1254.71	423
1254.72	196
1254.73	99
1254.74	-53
1254.76	203
1254.77	406
1254.78	434
1254.79	322
1254.81	347
1254.82	364
1254.83	489
1254.84	336
1254.86	154
1254.87	142
1254.88	140
1254.89	70
1254.9	20
1254.92	-158
1254.93	-50
1254.94	105
1254.95	85
1254.97	-50
1254.98	64
1254.99	80
1255	138
1255.02	203
1255.03	242
1255.04	237
1255.05	292
1255.07	178
1255.08	103
1255.09	78
1255.1	189
1255.11	176
1255.13	265
1255.14	424
1255.15	515
1255.16	388
1255.18	308
1255.19	412
1255.2	390
1255.21	287
1255.23	539
1255.24	841
1255.25	1119
1255.26	1083
1255.28	1024
1255.29	889
1255.3	995
1255.31	1020
1255.33	1090
1255.34	1074
1255.35	957
1255.36	966
1255.37	1173
1255.39	1217
1255.4	1132
1255.41	1058
1255.42	1114
1255.44	1025
1255.45	904
1255.46	722
1255.47	642
1255.49	552
1255.5	464
1255.51	395
1255.52	300
1255.54	212
1255.55	179
1255.56	152
1255.57	174
1255.59	130
1255.6	134
1255.61	191
1255.62	235
1255.63	177
1255.65	362
1255.66	432
1255.67	533
1255.68	423
1255.7	308
1255.71	111
1255.72	-53
1255.73	25
1255.75	188
1255.76	205
1255.77	149
1255.78	260
1255.8	199
1255.81	114
1255.82	98
1255.83	-2
1255.85	20
1255.86	130
1255.87	116
1255.88	139
1255.89	302
1255.91	271
1255.92	181
1255.93	106
1255.94	115
1255.96	206
1255.97	402
1255.98	475
1255.99	513
1256.01	398
1256.02	302
1256.03	351
1256.04	406
1256.06	509
1256.07	574
1256.08	599
1256.09	627
1256.11	611
1256.12	659
1256.13	653
1256.14	657
1256.15	516
1256.17	581
1256.18	753
1256.19	930
1256.2	949
1256.22	1032
1256.23	858
1256.24	695
1256.25	581
1256.27	886
1256.28	1264
1256.29	1427
1256.3	1430
1256.32	1375
1256.33	1223
1256.34	1165
1256.35	1060
1256.37	1062
1256.38	934
1256.39	933
1256.4	840
1256.41	786
1256.43	562
1256.44	490
1256.45	321
1256.46	301
1256.48	296
1256.49	516
1256.5	424
1256.51	324
1256.53	180
1256.54	56
1256.55	-53
1256.56	55
1256.58	27
1256.59	11
1256.6	-158
1256.61	-202
1256.62	-113
1256.64	11
1256.65	218
1256.66	486
1256.67	410
1256.69	341
1256.7	365
1256.71	167
1256.72	137
1256.74	114
1256.75	-85
1256.76	-162
1256.77	-189
1256.79	-142
1256.8	-70
1256.81	41
1256.82	-8
1256.84	70
1256.85	15
1256.86	-11
1256.87	-74
1256.88	69
1256.9	130
1256.91	309
1256.92	334
1256.93	396
1256.95	252
1256.96	108
1256.97	21
1256.98	99
1257	146
1257.01	305
1257.02	499
1257.03	599
1257.05	590
1257.06	819
1257.07	890
1257.08	1222
1257.1	1412
1257.11	1705
1257.12	1885
1257.13	2159
1257.14	2235
1257.16	2494
1257.17	2449
1257.18	2553
1257.19	2307
1257.21	2148
1257.22	1872
1257.23	1819
1257.24	1417
1257.26	1176
1257.27	988
1257.28	1022
1257.29	1031
1257.31	1009
1257.32	747
1257.33	824
1257.34	888
1257.36	908
1257.37	699
1257.38	574
1257.39	491
1257.4	435
1257.42	419
1257.43	428
1257.44	412
1257.45	504
1257.47	342
1257.48	260
1257.49	224
1257.5	151
1257.52	-72
1257.53	45
1257.54	301
1257.55	593
1257.57	607
1257.58	612
1257.59	522
1257.6	589
1257.62	550
1257.63	310
1257.64	79
1257.65	54
1257.66	59
1257.68	156
1257.69	61
1257.7	189
1257.71	235
1257.73	218
1257.74	203
1257.75	239
1257.76	113
1257.78	96
1257.79	21
1257.8	-41
1257.81	-104
1257.83	-125
1257.84	20
1257.85	317
1257.86	348
1257.88	409
1257.89	340
1257.9	234
1257.91	51
1257.92	11
1257.94	-76
1257.95	21
1257.96	26
1257.97	62
1257.99	4
1258	255
1258.01	436
1258.03	828
1258.04	1002
1258.05	1217
1258.06	1229
1258.07	1504
1258.09	1663
1258.1	1856
1258.11	1770
1258.12	1894
1258.14	1707
1258.15	1751
1258.16	1791
1258.17	1864
1258.19	1811
1258.2	1707
1258.21	1442
1258.22	1399
1258.23	1193
1258.25	1173
1258.26	1132
1258.27	1060
1258.29	850
1258.3	842
1258.31	732
1258.32	726
1258.33	614
1258.35	568
1258.36	357
1258.37	121
1258.38	46
1258.4	184
1258.41	242
1258.42	246
1258.43	298
1258.45	473
1258.46	305
1258.47	297
1258.48	224
1258.49	138
1258.51	44
1258.52	167
1258.53	159
1258.55	186
1258.56	144
1258.57	232
1258.58	330
1258.6	322
1258.61	124
1258.62	44
1258.63	-12
1258.64	62
1258.66	98
1258.67	262
1258.68	187
1258.69	40
1258.71	91
1258.72	98
1258.73	171
1258.74	294
1258.76	240
1258.77	154
1258.78	208
1258.79	154
1258.81	110
1258.82	35
1258.83	18
1258.84	135
1258.86	99
1258.87	-3
1258.88	-38
1258.89	36
1258.9	4
1258.92	79
1258.93	226
1258.94	300
1258.95	146
1258.97	159
1258.98	372
1258.99	616
1259	684
1259.02	667
1259.03	745
1259.04	942
1259.05	1208
1259.07	1372
1259.08	1598
1259.09	1660
1259.1	1731
1259.12	1794
1259.13	1852
1259.14	1706
1259.15	1338
1259.16	1246
1259.18	1185
1259.19	1053
1259.2	953
1259.21	920
1259.23	828
1259.24	1013
1259.25	1101
1259.26	930
1259.28	607
1259.29	390
1259.3	222
1259.31	217
1259.33	292
1259.34	438
1259.35	308
1259.36	304
1259.38	200
1259.39	205
1259.4	226
1259.41	326
1259.42	87
1259.44	7
1259.45	-99
1259.46	33
1259.47	-1
1259.49	43
1259.5	53
1259.51	10
1259.52	-57
1259.54	-125
1259.55	-170
1259.56	-117
1259.57	-129
1259.59	-202
1259.6	-256
1259.61	-181
1259.62	-117
1259.64	6
1259.65	116
1259.66	258
1259.67	43
1259.68	-70
1259.7	-20
1259.71	140
1259.72	-44
1259.73	-124
1259.75	-107
1259.76	-94
1259.77	-28
1259.79	73
1259.8	58
1259.81	141
1259.82	-25
1259.83	-13
1259.85	37
1259.86	35
1259.87	124
1259.88	295
1259.9	191
1259.91	196
1259.92	201
1259.93	229
1259.95	323
1259.96	417
1259.97	384
1259.98	435
1259.99	580
1260.01	714
1260.02	807
1260.03	892
1260.05	922
1260.06	1163
1260.07	1314
1260.08	1473
1260.1	1477
1260.11	1499
1260.12	1287
1260.13	1018
1260.14	968
1260.16	959
1260.17	899
1260.18	975
1260.19	1024
1260.21	1028
1260.22	936
1260.23	720
1260.24	611
1260.26	659
1260.27	800
1260.28	800
1260.29	549
1260.31	364
1260.32	234
1260.33	259
1260.34	255
1260.36	217
1260.37	144
1260.38	336
1260.39	343
1260.4	212
1260.42	54
1260.43	57
1260.44	184
1260.45	253
1260.47	186
1260.48	103
1260.49	66
1260.5	39
1260.52	28
1260.53	93
1260.54	153
1260.55	195
1260.57	113
1260.58	-22
1260.59	-28
1260.6	-17
1260.62	-48
1260.63	-103
1260.64	-118
1260.65	-131
1260.66	-36
1260.68	-76
1260.69	-181
1260.7	-62
1260.71	-20
1260.73	8
1260.74	34
1260.75	124
1260.76	183
1260.78	179
1260.79	104
1260.8	159
1260.81	141
1260.83	127
1260.84	121
1260.85	207
1260.86	216
1260.88	294
1260.89	322
1260.9	326
1260.91	302
1260.93	286
1260.94	435
1260.95	522
1260.96	435
1260.97	427
1260.99	328
1261	455
1261.01	745
1261.03	1016
1261.04	1079
1261.05	1402
1261.06	1677
1261.08	1740
1261.09	1556
1261.1	1652
1261.11	1674
1261.12	1691
1261.14	1598
1261.15	1562
1261.16	1409
1261.17	1222
1261.19	1061
1261.2	964
1261.21	795
1261.22	627
1261.24	583
1261.25	375
1261.26	245
1261.27	310
1261.29	317
1261.3	278
1261.31	296
1261.32	345
1261.34	322
1261.35	299
1261.36	147
1261.37	158
1261.38	206
1261.4	207
1261.41	211
1261.42	181
1261.43	41
1261.45	81
1261.46	67
1261.47	-92
1261.48	-184
1261.5	-35
1261.51	107
1261.52	110
1261.53	87
1261.55	53
1261.56	-117
1261.57	-86
1261.58	-29
1261.6	11
1261.61	117
1261.62	179
1261.63	117
1261.64	144
1261.66	151
1261.67	226
1261.68	146
1261.69	80
1261.71	92
1261.72	112
1261.73	218
1261.74	211
1261.76	208
1261.77	163
1261.78	-11
1261.79	-16
1261.81	48
1261.82	-12
1261.83	55
1261.84	176
1261.86	107
1261.87	-14
1261.88	-52
1261.89	46
1261.91	119
1261.92	255
1261.93	264
1261.94	352
1261.96	467
1261.97	638
1261.98	669
1261.99	688
1262.01	589
1262.02	649
1262.03	780
1262.04	1021
1262.06	1129
1262.07	1140
1262.08	1012
1262.09	1088
1262.1	1050
1262.12	1128
1262.13	1099
1262.14	1164
1262.15	1130
1262.17	1054
1262.18	980
1262.19	1007
1262.2	837
1262.22	900
1262.23	695
1262.24	457
1262.25	344
1262.27	340
1262.28	345
1262.29	323
1262.3	35
1262.32	-55
1262.33	-111
1262.34	-175
1262.35	-142
1262.37	202
1262.38	383
1262.39	458
1262.4	265
1262.41	176
1262.43	66
1262.44	130
1262.45	-66
1262.46	-63
1262.48	-71
1262.49	-12
1262.5	-75
1262.51	-74
1262.53	7
1262.54	178
1262.55	157
1262.56	181
1262.58	213
1262.59	228
1262.6	167
1262.61	126
1262.63	77
1262.64	120
1262.65	139
1262.66	84
1262.67	-159
1262.69	-118
1262.7	-24
1262.71	-14
1262.72	-199
1262.74	-207
1262.75	-186
1262.76	-205
1262.78	-251
1262.79	-11
1262.8	187
1262.81	227
1262.82	86
1262.84	173
1262.85	202
1262.86	262
1262.87	279
1262.89	313
1262.9	376
1262.91	453
1262.92	425
1262.94	387
1262.95	351
1262.96	451
1262.97	623
1262.99	1013
1263	1092
1263.01	1020
1263.02	809
1263.04	984
1263.05	1207
1263.06	1345
1263.07	1157
1263.09	1208
1263.1	1173
1263.11	1155
1263.12	1053
1263.13	909
1263.15	853
1263.16	896
1263.17	806
1263.18	754
1263.2	592
1263.21	593
1263.22	411
1263.23	439
1263.25	434
1263.26	531
1263.27	496
1263.28	381
1263.3	197
1263.31	212
1263.32	103
1263.33	-16
1263.35	-15
1263.36	139
1263.37	332
1263.38	295
1263.4	223
1263.41	404
1263.42	445
1263.43	278
1263.44	130
1263.46	67
1263.47	23
1263.48	72
1263.49	-118
1263.51	-176
1263.52	-102
1263.53	-4
1263.55	108
1263.56	310
1263.57	374
1263.58	247
1263.59	242
1263.61	364
1263.62	272
1263.63	246
1263.64	145
1263.66	71
1263.67	-67
1263.68	53
1263.69	75
1263.71	56
1263.72	-11
1263.73	-16
1263.74	-107
1263.76	-135
1263.77	-198
1263.78	-148
1263.79	-219
1263.81	-304
1263.82	-244
1263.83	-60
1263.84	41
1263.86	40
1263.87	-32
1263.88	71
1263.89	11
1263.9	-10
1263.92	12
1263.93	259
1263.94	370
1263.95	387
1263.97	489
1263.98	730
1263.99	669
1264	807
1264.02	789
1264.03	814
1264.04	932
1264.05	1267
1264.07	1358
1264.08	1379
1264.09	1326
1264.1	1242
1264.12	1207
1264.13	1277
1264.14	1328
1264.15	1152
1264.17	886
1264.18	648
1264.19	534
1264.2	354
1264.21	177
1264.23	296
1264.24	389
1264.25	461
1264.27	510
1264.28	730
1264.29	734
1264.3	625
1264.32	436
1264.33	434
1264.34	370
1264.35	253
1264.36	205
1264.38	276
1264.39	278
1264.4	229
1264.41	36
1264.43	-117
1264.44	-129
1264.45	-83
1264.46	-285
1264.48	-250
1264.49	-122
1264.5	-34
1264.51	29
1264.53	-107
1264.54	-225
1264.55	-222
1264.56	-97
1264.58	-84
1264.59	-95
1264.6	11
1264.61	38
1264.62	119
1264.64	87
1264.65	95
1264.66	62
1264.67	83
1264.69	38
1264.7	9
[truncated: 200,904+ more rows]

## Sheet: control rep2
m/z	intensity
1240	176
1240.01	269
1240.02	374
1240.04	383
1240.05	333
1240.06	318
1240.07	268
1240.09	27
1240.1	-154
1240.11	-163
1240.12	2
1240.13	98
1240.15	81
1240.16	10
1240.17	16
1240.18	-35
1240.2	104
1240.21	150
1240.22	63
1240.23	58
1240.24	326
1240.26	326
1240.27	177
1240.28	113
1240.3	134
1240.31	186
1240.32	338
1240.33	456
1240.34	455
1240.36	352
1240.37	345
1240.38	359
1240.39	315
1240.4	155
1240.42	-54
1240.43	-59
1240.44	-126
1240.45	-71
1240.47	72
1240.48	102
1240.49	150
1240.5	173
1240.52	156
1240.53	84
1240.54	77
1240.55	-40
1240.57	56
1240.58	137
1240.59	193
1240.6	63
1240.61	31
1240.63	14
1240.64	-17
1240.65	-7
1240.66	-5
1240.68	0
1240.69	81
1240.7	98
1240.71	55
1240.72	47
1240.74	115
1240.75	123
1240.76	15
1240.77	-43
1240.79	18
1240.8	0
1240.81	-18
1240.82	139
1240.84	198
1240.85	58
1240.86	55
1240.87	107
1240.88	299
1240.9	435
1240.91	428
1240.92	339
1240.93	317
1240.95	266
1240.96	182
1240.97	105
1240.98	47
1241	30
1241.01	77
1241.02	75
1241.03	5
1241.05	63
1241.06	220
1241.07	330
1241.08	320
1241.09	236
1241.11	162
1241.12	59
1241.13	34
1241.14	-29
1241.16	-105
1241.17	-183
1241.18	-142
1241.19	-34
1241.2	126
1241.22	78
1241.23	61
1241.24	124
1241.25	137
1241.27	111
1241.28	154
1241.29	105
1241.3	83
1241.32	173
1241.33	173
1241.34	125
1241.35	212
1241.37	389
1241.38	391
1241.39	213
1241.4	92
1241.41	138
1241.43	327
1241.44	517
1241.45	397
1241.46	201
1241.48	185
1241.49	195
1241.5	163
1241.51	97
1241.53	74
1241.54	151
1241.55	280
1241.56	233
1241.57	163
1241.59	140
1241.6	98
1241.61	123
1241.62	286
1241.64	252
1241.65	235
1241.66	211
1241.67	161
1241.68	213
1241.7	160
1241.71	100
1241.72	-57
1241.73	-103
1241.75	39
1241.76	3
1241.77	-54
1241.78	-132
1241.8	-4
1241.81	82
1241.82	85
1241.83	15
1241.85	132
1241.86	190
1241.87	86
1241.88	-86
1241.89	-243
1241.91	-149
1241.92	22
1241.93	129
1241.94	162
1241.96	136
1241.97	87
1241.98	-88
1241.99	-165
1242.01	-70
1242.02	105
1242.03	159
1242.04	120
1242.05	121
1242.07	68
1242.08	-18
1242.09	-41
1242.1	-26
1242.12	-53
1242.13	-158
1242.14	-213
1242.15	-185
1242.16	-148
1242.18	-231
1242.19	-243
1242.2	-147
1242.21	-96
1242.23	-113
1242.24	-129
1242.25	11
1242.26	139
1242.28	205
1242.29	127
1242.3	78
1242.31	177
1242.33	117
1242.34	-16
1242.35	46
1242.36	199
1242.38	230
1242.39	135
1242.4	46
1242.41	123
1242.42	245
1242.44	304
1242.45	219
1242.46	325
1242.47	332
1242.48	256
1242.5	201
1242.51	309
1242.52	282
1242.54	235
1242.55	123
1242.56	8
1242.57	-45
1242.58	-65
1242.6	-116
1242.61	-82
1242.62	-108
1242.63	-119
1242.65	14
1242.66	67
1242.67	58
1242.68	104
1242.69	186
1242.71	207
1242.72	227
1242.73	245
1242.74	74
1242.76	116
1242.77	263
1242.78	311
1242.79	295
1242.81	272
1242.82	181
1242.83	157
1242.84	177
1242.86	119
1242.87	90
1242.88	11
1242.89	-79
1242.9	55
1242.92	139
1242.93	180
1242.94	241
1242.95	306
1242.97	228
1242.98	176
1242.99	48
1243	-19
1243.02	-27
1243.03	195
1243.04	326
1243.05	368
1243.06	372
1243.08	425
1243.09	268
1243.1	162
1243.11	181
1243.13	210
1243.14	95
1243.15	154
1243.16	145
1243.17	155
1243.19	133
1243.2	95
1243.21	-23
1243.22	-16
1243.24	-3
1243.25	130
1243.26	149
1243.27	133
1243.29	119
1243.3	52
1243.31	103
1243.32	30
1243.34	-21
1243.35	42
1243.36	61
1243.37	-38
1243.38	-56
1243.4	-116
1243.41	-171
1243.42	-56
1243.43	-8
1243.45	43
1243.46	23
1243.47	-69
1243.48	-194
1243.49	-54
1243.51	213
1243.52	547
1243.53	620
1243.55	494
1243.56	229
1243.57	112
1243.58	57
1243.59	67
1243.61	32
1243.62	8
1243.63	56
1243.64	32
1243.66	46
1243.67	59
1243.68	53
1243.69	51
1243.7	-15
1243.72	45
1243.73	182
1243.74	227
1243.75	277
1243.77	423
1243.78	338
1243.79	137
1243.8	91
1243.82	38
1243.83	87
1243.84	159
1243.85	183
1243.87	170
1243.88	178
1243.89	120
1243.9	64
1243.91	122
1243.93	111
1243.94	91
1243.95	129
1243.96	238
1243.98	250
1243.99	176
1244	147
1244.01	220
1244.03	226
1244.04	163
1244.05	212
1244.06	216
1244.07	125
1244.09	75
1244.1	116
1244.11	174
1244.12	182
1244.14	145
1244.15	42
1244.16	23
1244.17	78
1244.18	164
1244.2	233
1244.21	271
1244.22	287
1244.23	207
1244.25	152
1244.26	16
1244.27	6
1244.28	122
1244.3	99
1244.31	73
1244.32	33
1244.33	1
1244.35	63
1244.36	161
1244.37	199
1244.38	175
1244.39	113
1244.41	-9
1244.42	-87
1244.43	-176
1244.44	-1
1244.46	41
1244.47	8
1244.48	12
1244.49	79
1244.51	-31
1244.52	-131
1244.53	-140
1244.54	-84
1244.56	-73
1244.57	4
1244.58	87
1244.59	97
1244.6	211
1244.62	318
1244.63	354
1244.64	238
1244.65	208
1244.67	224
1244.68	110
1244.69	-67
1244.7	-63
1244.71	-82
1244.73	-109
1244.74	-110
1244.75	-110
1244.77	-139
1244.78	-138
1244.79	-77
1244.8	203
1244.81	381
1244.83	297
1244.84	133
1244.85	125
1244.86	145
1244.88	274
1244.89	303
1244.9	162
1244.91	72
1244.92	127
1244.94	108
1244.95	78
1244.96	3
1244.97	16
1244.99	-80
1245	-32
1245.01	25
1245.02	107
1245.04	20
1245.05	19
1245.06	-102
1245.07	-49
1245.09	116
1245.1	255
1245.11	154
1245.12	0
1245.13	-48
1245.15	-171
1245.16	-197
1245.17	-137
1245.18	-92
1245.2	15
1245.21	55
1245.22	153
1245.23	186
1245.24	190
1245.26	124
1245.27	149
1245.28	105
1245.3	70
1245.31	77
1245.32	95
1245.33	-53
1245.34	-159
1245.36	-151
1245.37	-83
1245.38	-119
1245.39	-116
1245.41	36
1245.42	113
1245.43	113
1245.44	131
1245.45	245
1245.47	304
1245.48	225
1245.49	5
1245.5	-26
1245.52	-88
1245.53	-32
1245.54	17
1245.55	-56
1245.57	58
1245.58	128
1245.59	90
1245.6	43
1245.62	35
1245.63	158
1245.64	320
1245.65	387
1245.66	344
1245.68	177
1245.69	81
1245.7	-36
1245.71	-14
1245.73	63
1245.74	93
1245.75	163
1245.76	219
1245.78	112
1245.79	108
1245.8	205
1245.81	273
1245.83	240
1245.84	130
1245.85	43
1245.86	-24
1245.87	4
1245.89	-70
1245.9	52
1245.91	274
1245.92	304
1245.94	223
1245.95	107
1245.96	121
1245.97	107
1245.98	154
1246	198
1246.01	219
1246.02	95
1246.03	100
1246.05	-7
1246.06	-61
1246.07	-162
1246.08	-98
1246.1	-79
1246.11	-84
1246.12	-38
1246.13	52
1246.14	38
1246.16	35
1246.17	109
1246.18	36
1246.19	16
1246.21	19
1246.22	-87
1246.23	-63
1246.24	87
1246.26	228
1246.27	182
1246.28	168
1246.29	208
1246.31	355
1246.32	344
1246.33	154
1246.34	24
1246.36	-19
1246.37	-30
1246.38	-33
1246.39	88
1246.4	146
1246.42	136
1246.43	133
1246.44	40
1246.45	26
1246.47	91
1246.48	163
1246.49	114
1246.5	152
1246.52	241
1246.53	286
1246.54	231
1246.55	285
1246.57	346
1246.58	291
1246.59	193
1246.6	129
1246.61	37
1246.63	50
1246.64	49
1246.65	31
1246.66	-38
1246.68	49
1246.69	67
1246.7	-3
1246.71	50
1246.72	130
1246.74	237
1246.75	147
1246.76	71
1246.77	20
1246.79	134
1246.8	148
1246.81	110
1246.82	10
1246.84	-53
1246.85	93
1246.86	244
1246.87	267
1246.88	248
1246.9	374
1246.91	519
1246.92	569
1246.93	420
1246.95	248
1246.96	109
1246.97	71
1246.98	76
1247	209
1247.01	145
1247.02	108
1247.03	-77
1247.05	-54
1247.06	13
1247.07	-49
1247.08	-69
1247.1	-69
1247.11	2
1247.12	18
1247.13	-25
1247.14	59
1247.16	170
1247.17	197
1247.18	34
1247.19	74
1247.21	148
1247.22	124
1247.23	159
1247.24	232
1247.26	235
1247.27	147
1247.28	113
1247.29	145
1247.31	84
1247.32	111
1247.33	161
1247.34	209
1247.35	144
1247.37	66
1247.38	50
1247.39	169
1247.4	222
1247.42	367
1247.43	297
1247.44	314
1247.45	411
1247.46	535
1247.48	477
1247.49	426
1247.5	205
1247.52	205
1247.53	352
1247.54	364
1247.55	204
1247.56	240
1247.58	396
1247.59	612
1247.6	581
1247.61	422
1247.63	251
1247.64	138
1247.65	-78
1247.66	-58
1247.67	-8
1247.69	114
1247.7	215
1247.71	344
1247.72	305
1247.74	462
1247.75	480
1247.76	422
1247.77	238
1247.79	367
1247.8	419
1247.81	467
1247.82	510
1247.84	483
1247.85	473
1247.86	513
1247.87	518
1247.88	490
1247.9	386
1247.91	436
1247.92	561
1247.93	770
1247.95	967
1247.96	897
1247.97	713
1247.98	715
1248	786
1248.01	1027
1248.02	1102
1248.03	1307
1248.05	1432
1248.06	1322
1248.07	1232
1248.08	1286
1248.1	1306
1248.11	1274
1248.12	1361
1248.13	1418
1248.14	1466
1248.16	1593
1248.17	1660
1248.18	1894
1248.19	2302
1248.21	2582
1248.22	2564
1248.23	2426
1248.24	2416
1248.26	2519
1248.27	2651
1248.28	2685
1248.29	2740
1248.3	2642
1248.32	2288
1248.33	2007
1248.34	2097
1248.35	2195
1248.37	2232
1248.38	2369
1248.39	2431
1248.4	2591
1248.41	2492
1248.43	2166
1248.44	1926
1248.45	1985
1248.46	1916
1248.48	1817
1248.49	1804
1248.5	1836
1248.51	1625
1248.53	1569
1248.54	1448
1248.55	1238
1248.56	1177
1248.58	1138
1248.59	1047
1248.6	1162
1248.61	1236
1248.62	1218
1248.64	1034
1248.65	990
1248.66	974
1248.67	962
1248.69	737
1248.7	683
1248.71	723
1248.72	905
1248.74	997
1248.75	1030
1248.76	1050
1248.77	1199
1248.79	1153
1248.8	969
1248.81	955
1248.82	1194
1248.84	1204
1248.85	1148
1248.86	1161
1248.87	1289
1248.88	1520
1248.9	1843
1248.91	2096
1248.92	2435
1248.93	2607
1248.95	2740
1248.96	2934
1248.97	3342
1248.98	3468
1249	3623
1249.01	4006
1249.02	4425
1249.03	4299
1249.05	4064
1249.06	4158
1249.07	4472
1249.08	4853
1249.09	5266
1249.11	5490
1249.12	5400
1249.13	5088
1249.14	4733
1249.16	5235
1249.17	6051
1249.18	6129
1249.19	6084
1249.21	6273
1249.22	6275
1249.23	6028
1249.24	5840
1249.26	5609
1249.27	5531
1249.28	5200
1249.29	4975
1249.3	4881
1249.32	4976
1249.33	4897
1249.34	4817
1249.35	4624
1249.37	4358
1249.38	4516
1249.39	4629
1249.4	4244
1249.41	3994
1249.43	3813
1249.44	3645
1249.45	3333
1249.46	3367
1249.48	3455
1249.49	3437
1249.5	3338
1249.51	3085
1249.53	2659
1249.54	2249
1249.55	2227
1249.56	2329
1249.58	2164
1249.59	1986
1249.6	1712
1249.61	1390
1249.62	1143
1249.64	1266
1249.65	1386
1249.66	1576
1249.67	1517
1249.69	1550
1249.7	1506
1249.71	1279
1249.72	1366
1249.74	1445
1249.75	1205
1249.76	923
1249.77	874
1249.79	910
1249.8	911
1249.81	962
1249.82	1131
1249.84	1115
1249.85	1006
1249.86	996
1249.87	1059
1249.88	1457
1249.9	1915
1249.91	1980
1249.92	1917
1249.93	2215
1249.95	2679
1249.96	2838
1249.97	2602
1249.98	2506
1250	2660
1250.01	2776
1250.02	2662
1250.03	2708
1250.05	2838
1250.06	2973
1250.07	3205
1250.08	3417
1250.1	3442
1250.11	3542
1250.12	3765
1250.13	4062
1250.14	4124
1250.16	4118
1250.17	3943
1250.18	3753
1250.19	3772
1250.21	4175
1250.22	4348
1250.23	4354
1250.24	4424
1250.26	4626
1250.27	4532
1250.28	4120
1250.29	3982
1250.31	4166
1250.32	3889
1250.33	3770
1250.34	3876
1250.35	3978
1250.37	3901
1250.38	3664
1250.39	3446
1250.4	3318
1250.42	3280
1250.43	3328
1250.44	3243
1250.45	2981
1250.46	2731
1250.48	2648
1250.49	2462
1250.5	2454
1250.52	2532
1250.53	2514
1250.54	2343
1250.55	2067
1250.56	1715
1250.58	1486
1250.59	1327
1250.6	1372
1250.61	1311
1250.63	980
1250.64	744
1250.65	770
1250.66	908
1250.67	1072
1250.69	955
1250.7	756
1250.71	547
1250.72	491
1250.74	502
1250.75	551
1250.76	580
1250.77	734
1250.79	842
1250.8	825
1250.81	694
1250.82	703
1250.84	875
1250.85	1035
1250.86	1079
1250.87	973
1250.88	943
1250.9	1010
1250.91	1142
1250.92	1309
1250.93	1522
1250.95	1692
1250.96	1757
1250.97	1802
1250.98	1648
1251	1701
1251.01	1794
1251.02	1718
1251.03	1500
1251.05	1734
1251.06	2019
1251.07	2219
1251.08	2028
1251.1	2006
1251.11	2353
1251.12	2606
1251.13	2405
1251.14	2467
1251.16	2350
1251.17	2433
1251.18	2527
1251.19	2427
1251.21	2279
1251.22	2291
1251.23	2273
1251.24	2444
1251.26	2534
1251.27	2423
1251.28	2277
1251.29	2250
1251.31	2201
1251.32	1950
1251.33	1680
1251.34	1655
1251.36	1645
1251.37	1672
1251.38	1754
1251.39	1871
1251.4	1795
1251.42	1545
1251.43	1198
1251.44	945
1251.45	912
1251.47	1091
1251.48	1133
1251.49	1103
1251.5	1009
1251.52	1013
1251.53	897
1251.54	773
1251.55	601
1251.57	535
1251.58	481
1251.59	600
1251.6	652
1251.61	661
1251.63	487
1251.64	549
1251.65	710
1251.66	804
1251.68	702
1251.69	646
1251.7	555
1251.71	637
1251.73	677
1251.74	656
1251.75	634
1251.76	754
1251.78	1021
1251.79	1076
1251.8	1034
1251.81	1169
1251.82	1265
1251.84	1338
1251.85	1080
1251.86	995
1251.87	1121
1251.89	1170
1251.9	1106
1251.91	968
1251.92	959
1251.94	1054
1251.95	1099
1251.96	1174
1251.97	1208
1251.98	1297
1252	1176
1252.01	1146
1252.02	1205
1252.04	1224
1252.05	1338
1252.06	1533
1252.07	1593
1252.08	1577
1252.1	1488
1252.11	1364
1252.12	1101
1252.13	1071
1252.15	1135
1252.16	1165
1252.17	1223
1252.18	1188
1252.19	1178
1252.21	1139
1252.22	989
1252.23	914
1252.24	852
1252.26	805
1252.27	892
1252.28	886
1252.29	684
1252.31	534
1252.32	560
1252.33	478
1252.34	444
1252.36	492
1252.37	503
1252.38	398
1252.39	372
1252.4	242
1252.42	260
1252.43	280
1252.44	312
1252.45	331
1252.47	360
1252.48	391
1252.49	419
1252.5	467
1252.52	538
1252.53	489
1252.54	425
1252.55	642
1252.57	620
1252.58	583
1252.59	429
1252.6	449
1252.62	495
1252.63	689
1252.64	988
1252.65	1146
1252.66	1172
1252.68	1070
1252.69	1023
1252.7	968
1252.71	975
1252.73	1104
1252.74	1167
1252.75	1211
1252.76	1136
1252.78	993
1252.79	896
1252.8	883
1252.81	939
1252.83	1036
1252.84	1054
1252.85	1057
1252.86	1058
1252.88	979
1252.89	964
1252.9	1036
1252.91	1044
1252.92	998
1252.94	952
1252.95	874
1252.96	784
1252.97	830
1252.99	820
1253	616
1253.01	381
1253.02	254
1253.04	223
1253.05	302
1253.06	312
1253.07	308
1253.09	232
1253.1	261
1253.11	342
1253.12	330
1253.13	253
1253.15	170
1253.16	78
1253.17	198
1253.18	175
1253.2	39
1253.21	-83
1253.22	-32
1253.23	-29
1253.25	16
1253.26	-26
1253.27	-3
1253.28	-60
1253.3	-164
1253.31	-118
1253.32	2
1253.33	172
1253.35	193
1253.36	126
1253.37	180
1253.38	269
1253.39	289
1253.41	233
1253.42	450
1253.43	579
1253.44	635
1253.46	569
1253.47	729
1253.48	696
1253.49	608
1253.51	801
1253.52	884
1253.53	779
1253.54	834
1253.56	887
1253.57	865
1253.58	881
1253.59	912
1253.61	849
1253.62	721
1253.63	616
1253.64	671
1253.65	609
1253.67	686
1253.68	829
1253.69	750
1253.7	527
1253.72	710
1253.73	708
1253.74	774
1253.75	702
1253.77	734
1253.78	689
1253.79	695
1253.8	478
1253.82	383
1253.83	352
1253.84	507
1253.85	587
1253.87	611
1253.88	653
1253.89	716
1253.9	632
1253.91	345
1253.93	359
1253.94	319
1253.95	150
1253.96	-27
1253.98	76
1253.99	138
1254	125
1254.01	122
1254.03	208
1254.04	184
1254.05	197
1254.06	266
1254.08	305
1254.09	452
1254.1	454
1254.11	398
1254.12	349
1254.14	317
1254.15	199
1254.16	128
1254.17	288
1254.19	473
1254.2	527
1254.21	538
1254.22	417
1254.24	456
1254.25	491
1254.26	655
1254.27	515
1254.29	382
1254.3	449
1254.31	513
1254.32	481
1254.34	597
1254.35	694
1254.36	642
1254.37	539
1254.38	641
1254.4	783
1254.41	898
1254.42	873
1254.43	1001
1254.45	1044
1254.46	1086
1254.47	1042
1254.48	1057
1254.5	861
1254.51	942
1254.52	817
1254.53	705
1254.55	480
1254.56	403
1254.57	510
1254.58	642
1254.6	606
1254.61	460
1254.62	336
1254.63	246
1254.64	315
1254.66	398
1254.67	324
1254.68	166
1254.69	51
1254.71	63
1254.72	51
1254.73	120
1254.74	244
1254.76	441
1254.77	432
1254.78	292
1254.79	182
1254.81	180
1254.82	71
1254.83	70
1254.84	78
1254.86	21
1254.87	-69
1254.88	-69
1254.89	-128
1254.9	-77
1254.92	-34
1254.93	-57
1254.94	-68
1254.95	106
1254.97	141
1254.98	82
1254.99	134
1255	197
1255.02	83
1255.03	8
1255.04	102
1255.05	213
1255.07	76
1255.08	9
1255.09	186
1255.1	344
1255.11	299
1255.13	340
1255.14	405
1255.15	453
1255.16	338
1255.18	368
1255.19	350
1255.2	337
1255.21	470
1255.23	546
1255.24	639
1255.25	818
1255.26	1014
1255.28	1034
1255.29	930
1255.3	1027
1255.31	1108
1255.33	1021
1255.34	917
1255.35	929
1255.36	735
1255.37	663
1255.39	608
1255.4	687
1255.41	647
1255.42	601
1255.44	580
1255.45	659
1255.46	579
1255.47	447
1255.49	297
1255.5	274
1255.51	192
1255.52	236
1255.54	257
1255.55	276
1255.56	149
1255.57	266
1255.59	392
1255.6	263
1255.61	112
1255.62	-36
1255.63	-18
1255.65	-10
1255.66	-31
1255.67	-91
1255.68	-123
1255.7	-56
1255.71	-88
1255.72	-126
1255.73	-76
1255.75	6
1255.76	-26
1255.77	63
1255.78	-40
1255.8	-12
1255.81	76
1255.82	166
1255.83	137
1255.85	48
1255.86	-140
1255.87	-97
1255.88	-13
1255.89	-28
1255.91	80
1255.92	108
1255.93	105
1255.94	201
1255.96	267
1255.97	283
1255.98	447
1255.99	508
1256.01	418
1256.02	368
1256.03	385
1256.04	339
1256.06	381
1256.07	500
1256.08	602
1256.09	482
1256.11	425
1256.12	301
1256.13	215
1256.14	194
1256.15	246
1256.17	227
1256.18	284
1256.19	493
1256.2	735
1256.22	877
1256.23	888
1256.24	963
1256.25	1117
1256.27	1114
1256.28	963
1256.29	779
1256.3	709
1256.32	772
1256.33	588
1256.34	487
1256.35	506
1256.37	590
1256.38	575
1256.39	487
1256.4	399
1256.41	442
1256.43	456
1256.44	449
1256.45	386
1256.46	345
1256.48	326
1256.49	280
1256.5	289
1256.51	302
1256.53	211
1256.54	65
1256.55	-121
1256.56	-105
1256.58	-192
1256.59	-158
1256.6	63
1256.61	212
1256.62	192
1256.64	100
1256.65	76
1256.66	-2
1256.67	-171
1256.69	-261
1256.7	-230
1256.71	-115
1256.72	-117
1256.74	-129
1256.75	-235
1256.76	-198
1256.77	-124
1256.79	-74
1256.8	-99
1256.81	-92
1256.82	52
1256.84	37
1256.85	-72
1256.86	-77
1256.87	-41
1256.88	-61
1256.9	-80
1256.91	5
1256.92	-41
1256.93	-39
1256.95	12
1256.96	-5
1256.97	1
1256.98	42
1257	64
1257.01	248
1257.02	225
1257.03	271
1257.05	381
1257.06	407
1257.07	553
1257.08	522
1257.1	341
1257.11	273
1257.12	398
1257.13	492
1257.14	546
1257.16	778
1257.17	872
1257.18	714
1257.19	629
1257.21	904
1257.22	860
1257.23	845
1257.24	953
1257.26	883
1257.27	806
1257.28	968
1257.29	1033
1257.31	929
1257.32	774
1257.33	738
1257.34	663
1257.36	546
1257.37	517
1257.38	532
1257.39	504
1257.4	350
1257.42	253
1257.43	349
1257.44	496
1257.45	473
1257.47	358
1257.48	237
1257.49	112
1257.5	132
1257.52	299
1257.53	423
1257.54	317
1257.55	251
1257.57	422
1257.58	433
1257.59	205
1257.6	163
1257.62	122
1257.63	31
1257.64	-146
1257.65	-61
1257.66	-124
1257.68	-228
1257.69	-153
1257.7	-125
1257.71	-135
1257.73	-109
1257.74	-134
1257.75	-198
1257.76	-101
1257.78	101
1257.79	91
1257.8	136
1257.81	77
1257.83	-59
1257.84	-175
1257.85	-125
1257.86	23
1257.88	102
1257.89	166
1257.9	93
1257.91	2
1257.92	63
1257.94	13
1257.95	17
1257.96	-26
1257.97	31
1257.99	100
1258	134
1258.01	57
1258.03	189
1258.04	381
1258.05	380
1258.06	349
1258.07	469
1258.09	505
1258.1	450
1258.11	517
1258.12	643
1258.14	712
1258.15	718
1258.16	766
1258.17	842
1258.19	683
1258.2	634
1258.21	669
1258.22	682
1258.23	853
1258.25	773
1258.26	686
1258.27	747
1258.29	605
1258.3	458
1258.31	431
1258.32	539
1258.33	486
1258.35	314
1258.36	325
1258.37	297
1258.38	193
1258.4	113
1258.41	88
1258.42	166
1258.43	319
1258.45	372
1258.46	303
1258.47	191
1258.48	38
1258.49	-45
1258.51	22
1258.52	45
1258.53	22
1258.55	-4
1258.56	-46
1258.57	-96
1258.58	12
1258.6	0
1258.61	18
1258.62	265
1258.63	310
1258.64	78
1258.66	-42
1258.67	-48
1258.68	-43
1258.69	13
1258.71	-53
1258.72	-38
1258.73	-54
1258.74	-86
1258.76	-171
1258.77	-115
1258.78	-109
1258.79	30
1258.81	175
1258.82	258
1258.83	111
1258.84	65
1258.86	103
1258.87	78
1258.88	2
1258.89	-4
1258.9	-68
1258.92	-177
1258.93	-72
1258.94	153
1258.95	350
1258.97	347
1258.98	216
1258.99	336
1259	337
1259.02	506
1259.03	644
1259.04	581
1259.05	389
1259.07	324
1259.08	347
1259.09	418
1259.1	518
1259.12	591
1259.13	704
1259.14	612
1259.15	591
1259.16	589
1259.18	558
1259.19	609
1259.2	661
1259.21	694
1259.23	719
1259.24	634
1259.25	616
1259.26	605
1259.28	366
1259.29	341
1259.3	323
1259.31	312
1259.33	370
1259.34	346
1259.35	202
1259.36	233
1259.38	250
1259.39	239
1259.4	211
1259.41	224
1259.42	158
1259.44	15
1259.45	-27
1259.46	44
1259.47	37
1259.49	74
1259.5	99
1259.51	72
1259.52	30
1259.54	225
1259.55	243
1259.56	192
1259.57	158
1259.59	243
1259.6	14
1259.61	-118
1259.62	-244
1259.64	-154
1259.65	-3
1259.66	79
1259.67	135
1259.68	313
1259.7	395
1259.71	284
1259.72	102
1259.73	189
1259.75	196
1259.76	173
1259.77	141
1259.79	149
1259.8	107
1259.81	184
1259.82	184
1259.83	123
1259.85	33
1259.86	39
1259.87	209
1259.88	258
1259.9	267
1259.91	343
1259.92	308
1259.93	164
1259.95	123
1259.96	130
1259.97	96
1259.98	37
1259.99	107
1260.01	378
1260.02	628
1260.03	798
1260.05	554
1260.06	492
1260.07	624
1260.08	651
1260.1	557
1260.11	647
1260.12	791
1260.13	720
1260.14	616
1260.16	671
1260.17	662
1260.18	501
1260.19	242
1260.21	284
1260.22	390
1260.23	335
1260.24	236
1260.26	293
1260.27	351
1260.28	356
1260.29	334
1260.31	493
1260.32	479
1260.33	416
1260.34	278
1260.36	256
1260.37	176
1260.38	84
1260.39	63
1260.4	44
1260.42	154
1260.43	181
1260.44	58
1260.45	-123
1260.47	6
1260.48	119
1260.49	64
1260.5	-49
1260.52	29
1260.53	-1
1260.54	38
1260.55	75
1260.57	122
1260.58	38
1260.59	-163
1260.6	-138
1260.62	-39
1260.63	145
1260.64	204
1260.65	181
1260.66	16
1260.68	4
1260.69	-3
1260.7	-74
1260.71	-52
1260.73	73
1260.74	75
1260.75	0
1260.76	93
1260.78	244
1260.79	319
1260.8	409
1260.81	363
1260.83	190
1260.84	75
1260.85	-13
1260.86	-115
1260.88	-160
1260.89	-6
1260.9	269
1260.91	250
1260.93	223
1260.94	207
1260.95	244
1260.96	262
1260.97	400
1260.99	464
1261	488
1261.01	470
1261.03	478
1261.04	474
1261.05	517
1261.06	377
1261.08	325
1261.09	266
1261.1	268
1261.11	335
1261.12	420
1261.14	457
1261.15	491
1261.16	439
1261.17	404
1261.19	385
1261.2	465
1261.21	519
1261.22	497
1261.24	464
1261.25	478
1261.26	470
1261.27	454
1261.29	428
1261.3	337
1261.31	157
1261.32	130
1261.34	183
1261.35	208
1261.36	122
1261.37	106
1261.38	11
1261.4	37
1261.41	79
1261.42	173
1261.43	329
1261.45	390
1261.46	155
1261.47	-30
1261.48	-67
1261.5	-12
1261.51	-159
1261.52	-168
1261.53	-163
1261.55	-66
1261.56	3
1261.57	50
1261.58	-14
1261.6	124
1261.61	198
1261.62	205
1261.63	355
1261.64	474
1261.66	332
1261.67	107
1261.68	149
1261.69	303
1261.71	150
1261.72	86
1261.73	131
1261.74	89
1261.76	41
1261.77	53
1261.78	-6
1261.79	-80
1261.81	-128
1261.82	-42
1261.83	51
1261.84	130
1261.86	32
1261.87	27
1261.88	80
1261.89	220
1261.91	247
1261.92	302
1261.93	244
1261.94	203
1261.96	161
1261.97	212
1261.98	371
1261.99	488
1262.01	550
1262.02	702
1262.03	708
1262.04	755
1262.06	699
1262.07	640
1262.08	570
1262.09	529
1262.1	525
1262.12	596
1262.13	585
1262.14	551
1262.15	437
1262.17	341
1262.18	329
1262.19	430
1262.2	445
1262.22	527
1262.23	439
1262.24	411
1262.25	219
1262.27	226
1262.28	363
1262.29	408
1262.3	327
1262.32	319
1262.33	441
1262.34	643
1262.35	621
1262.37	479
1262.38	429
1262.39	503
1262.4	618
1262.41	542
1262.43	543
1262.44	437
1262.45	205
1262.46	202
1262.48	245
1262.49	180
1262.5	55
1262.51	29
1262.53	58
1262.54	94
1262.55	55
1262.56	117
1262.58	14
1262.59	-47
1262.6	-39
1262.61	130
1262.63	57
1262.64	8
1262.65	-51
1262.66	-5
1262.67	48
1262.69	185
1262.7	159
1262.71	175
1262.72	37
1262.74	77
1262.75	-40
1262.76	-102
1262.78	-94
1262.79	84
1262.8	123
1262.81	-39
1262.82	-32
1262.84	55
1262.85	-30
1262.86	-107
1262.87	90
1262.89	218
1262.9	251
1262.91	508
1262.92	699
1262.94	683
1262.95	639
1262.96	465
1262.97	301
1262.99	342
1263	349
1263.01	409
1263.02	522
1263.04	584
1263.05	568
1263.06	584
1263.07	610
1263.09	640
1263.1	711
1263.11	687
1263.12	624
1263.13	488
1263.15	368
1263.16	310
1263.17	214
1263.18	254
1263.2	258
1263.21	94
1263.22	75
1263.23	209
1263.25	245
1263.26	138
1263.27	12
1263.28	10
1263.3	39
1263.31	-9
1263.32	-3
1263.33	78
1263.35	3
1263.36	-69
1263.37	13
1263.38	178
1263.4	120
1263.41	90
1263.42	164
1263.43	310
1263.44	165
1263.46	-1
1263.47	-93
1263.48	22
1263.49	-12
1263.51	44
1263.52	191
1263.53	264
1263.55	112
1263.56	13
1263.57	-101
1263.58	-156
1263.59	-209
1263.61	-150
1263.62	81
1263.63	142
1263.64	81
1263.66	56
1263.67	-79
1263.68	-195
1263.69	-284
1263.71	-292
1263.72	-170
1263.73	-71
1263.74	-114
1263.76	-181
1263.77	-83
1263.78	30
1263.79	-60
1263.81	0
1263.82	101
1263.83	50
1263.84	-157
1263.86	-126
1263.87	0
1263.88	132
1263.89	222
1263.9	330
1263.92	387
1263.93	330
1263.94	285
1263.95	242
1263.97	255
1263.98	239
1263.99	314
1264	397
1264.02	261
1264.03	356
1264.04	498
1264.05	473
1264.07	336
1264.08	311
1264.09	411
1264.1	595
1264.12	589
1264.13	660
1264.14	612
1264.15	590
1264.17	561
1264.18	541
1264.19	482
1264.2	359
1264.21	317
1264.23	292
1264.24	279
1264.25	343
1264.27	493
1264.28	523
1264.29	276
1264.3	80
1264.32	-88
1264.33	-73
1264.34	69
1264.35	250
1264.36	310
1264.38	118
1264.39	-18
1264.4	71
1264.41	229
1264.43	279
1264.44	185
1264.45	35
1264.46	24
1264.48	-35
1264.49	-190
1264.5	-119
1264.51	-51
1264.53	-3
1264.54	55
1264.55	92
1264.56	-33
1264.58	-59
1264.59	-169
1264.6	-144
1264.61	-25
1264.62	13
1264.64	-69
1264.65	-171
1264.66	-210
1264.67	-23
1264.69	74
1264.7	111
[truncated: 200,904+ more rows]
