# Supplementary material for: CRISPR screens and lectin microarrays identify high mannose N-glycan regulators
Source: Nat Commun. 2024 Nov 18;15:9970. doi: 10.1038/s41467-024-53225-1 (PMC11574202; doi:10.1038/s41467-024-53225-1)
Supplement: Supplementary file 8 — Supplementary Dataset 6 [file 41467_2024_53225_MOESM8_ESM.xlsx]

## Sheet: SuppData6_lib-sgRNA
name	seqeuence
MAN2A1_sgRNA1	CTTAAACCGGCCAACATACCccaccttgttggGCTTCTCTGACCTAGCTGCGgtttaagagctaagctgATGCTACTCGTTCCTTTCGA
MAN2A1_sgRNA2	CTTAAACCGGCCAACATACCccaccttgttggGGCGTGTCCTCCTCACCCAGgtttaagagctaagctgATGCTACTCGTTCCTTTCGA
MAN2A1_sgRNA3	CTTAAACCGGCCAACATACCccaccttgttggCAGGCGTGTCCTCCTCACCCgtttaagagctaagctgATGCTACTCGTTCCTTTCGA
MAN2A1_sgRNA4	CTTAAACCGGCCAACATACCccaccttgttggAGGCGTGTCCTCCTCACCCAgtttaagagctaagctgATGCTACTCGTTCCTTTCGA
MAN2A1_sgRNA5	CTTAAACCGGCCAACATACCccaccttgttggACCCGCGCCTCCCCTGGGTGgtttaagagctaagctgATGCTACTCGTTCCTTTCGA
MGAT1_sgRNA1	CTTAAACCGGCCAACATACCccaccttgttggTGGCGAGTCGAAAGGCGAGGgtttaagagctaagctgATGCTACTCGTTCCTTTCGA
MGAT1_sgRNA2	CTTAAACCGGCCAACATACCccaccttgttggGCAGCGCTTGGGACGCGCCTgtttaagagctaagctgATGCTACTCGTTCCTTTCGA
MGAT1_sgRNA3	CTTAAACCGGCCAACATACCccaccttgttggAGGCGGCCGCGGCAGCGCTTgtttaagagctaagctgATGCTACTCGTTCCTTTCGA
MGAT1_sgRNA4	CTTAAACCGGCCAACATACCccaccttgttggGGCAGCGCTTGGGACGCGCCgtttaagagctaagctgATGCTACTCGTTCCTTTCGA
MGAT1_sgRNA5	CTTAAACCGGCCAACATACCccaccttgttggTTGGGACGCGCCTGGGCACCgtttaagagctaagctgATGCTACTCGTTCCTTTCGA
WRB_sgRNA1	CTTAAACCGGCCAACATACCccaccttgttggTGGCTGTGCTGGGTCCGCTAgtttaagagctaagctgATGCTACTCGTTCCTTTCGA
WRB_sgRNA2	CTTAAACCGGCCAACATACCccaccttgttggTCCCCATGGAGCTGCCGTAGgtttaagagctaagctgATGCTACTCGTTCCTTTCGA
WRB_sgRNA3	CTTAAACCGGCCAACATACCccaccttgttggGGCCGCGGCTGAGCTCATCCgtttaagagctaagctgATGCTACTCGTTCCTTTCGA
WRB_sgRNA4	CTTAAACCGGCCAACATACCccaccttgttggGTCCGGGATGAGCTCAGCCGgtttaagagctaagctgATGCTACTCGTTCCTTTCGA
WRB_sgRNA5	CTTAAACCGGCCAACATACCccaccttgttggCCACGCCCAGTGGTCGGCCGgtttaagagctaagctgATGCTACTCGTTCCTTTCGA
KIAA0196_sgRNA1	CTTAAACCGGCCAACATACCccaccttgttggAGAAGAGGACCGCCGCCTTGgtttaagagctaagctgATGCTACTCGTTCCTTTCGA
KIAA0196_sgRNA2	CTTAAACCGGCCAACATACCccaccttgttggTCCGGGACTGCGGATAGAAGgtttaagagctaagctgATGCTACTCGTTCCTTTCGA
KIAA0196_sgRNA3	CTTAAACCGGCCAACATACCccaccttgttggAGGACCGCCGCCTTGAGGGAgtttaagagctaagctgATGCTACTCGTTCCTTTCGA
KIAA0196_sgRNA4	CTTAAACCGGCCAACATACCccaccttgttggGAAGAGGACCGCCGCCTTGAgtttaagagctaagctgATGCTACTCGTTCCTTTCGA
KIAA0196_sgRNA5	CTTAAACCGGCCAACATACCccaccttgttggGAGGACCGCCGCCTTGAGGGgtttaagagctaagctgATGCTACTCGTTCCTTTCGA
MAN1A2_sgRNA1	CTTAAACCGGCCAACATACCccaccttgttggGCGTCCGAAACACCTGAGTCgtttaagagctaagctgATGCTACTCGTTCCTTTCGA
MAN1A2_sgRNA2	CTTAAACCGGCCAACATACCccaccttgttggCACTCGACGGCTGGCGCGAAgtttaagagctaagctgATGCTACTCGTTCCTTTCGA
MAN1A2_sgRNA3	CTTAAACCGGCCAACATACCccaccttgttggCCACTCGACGGCTGGCGCGAgtttaagagctaagctgATGCTACTCGTTCCTTTCGA
MAN1A2_sgRNA4	CTTAAACCGGCCAACATACCccaccttgttggGCTGCTGCCCACTCGACGGCgtttaagagctaagctgATGCTACTCGTTCCTTTCGA
MAN1A2_sgRNA5	CTTAAACCGGCCAACATACCccaccttgttggCTGGCCGGACTCAGGTGTTTgtttaagagctaagctgATGCTACTCGTTCCTTTCGA
SLC35A2_sgRNA1	CTTAAACCGGCCAACATACCccaccttgttggTGGGGCTGGTGGTTCCACCGgtttaagagctaagctgATGCTACTCGTTCCTTTCGA
SLC35A2_sgRNA2	CTTAAACCGGCCAACATACCccaccttgttggCCCTGGCCCGGGCGCCGCGGgtttaagagctaagctgATGCTACTCGTTCCTTTCGA
SLC35A2_sgRNA3	CTTAAACCGGCCAACATACCccaccttgttggCGGGCCAGGGGCGGTTTCCGgtttaagagctaagctgATGCTACTCGTTCCTTTCGA
SLC35A2_sgRNA4	CTTAAACCGGCCAACATACCccaccttgttggGTGGTTCCACCGCGGCGCCCgtttaagagctaagctgATGCTACTCGTTCCTTTCGA
SLC35A2_sgRNA5	CTTAAACCGGCCAACATACCccaccttgttggGCGGAAACCGCCCCTGGCCCgtttaagagctaagctgATGCTACTCGTTCCTTTCGA
SLC39A9_sgRNA1	CTTAAACCGGCCAACATACCccaccttgttggGGCCATGGCAGCTGTAGTATgtttaagagctaagctgATGCTACTCGTTCCTTTCGA
SLC39A9_sgRNA2	CTTAAACCGGCCAACATACCccaccttgttggCGCCGATACTACAGCTGCCAgtttaagagctaagctgATGCTACTCGTTCCTTTCGA
SLC39A9_sgRNA3	CTTAAACCGGCCAACATACCccaccttgttggCACTCGACCGGGCCTTGACCgtttaagagctaagctgATGCTACTCGTTCCTTTCGA
SLC39A9_sgRNA4	CTTAAACCGGCCAACATACCccaccttgttggGCTGTAGTATCGGCGACTCCgtttaagagctaagctgATGCTACTCGTTCCTTTCGA
SLC39A9_sgRNA5	CTTAAACCGGCCAACATACCccaccttgttggGTATCGGCGACTCCGGGTCAgtttaagagctaagctgATGCTACTCGTTCCTTTCGA
TM9SF3_sgRNA1	CTTAAACCGGCCAACATACCccaccttgttggGGCGACGGCGGCGGCAGAGGgtttaagagctaagctgATGCTACTCGTTCCTTTCGA
TM9SF3_sgRNA2	CTTAAACCGGCCAACATACCccaccttgttggCGGCAGAGGAGGCAGCGGCTgtttaagagctaagctgATGCTACTCGTTCCTTTCGA
TM9SF3_sgRNA3	CTTAAACCGGCCAACATACCccaccttgttggGGCGGCGGCAGAGGAGGCAGgtttaagagctaagctgATGCTACTCGTTCCTTTCGA
TM9SF3_sgRNA4	CTTAAACCGGCCAACATACCccaccttgttggAGAGGAGGCAGCGGCTGGGCgtttaagagctaagctgATGCTACTCGTTCCTTTCGA
TM9SF3_sgRNA5	CTTAAACCGGCCAACATACCccaccttgttggGAGGAGGCAGCGGCTGGGCCgtttaagagctaagctgATGCTACTCGTTCCTTTCGA
MED16_sgRNA1	CTTAAACCGGCCAACATACCccaccttgttggGTTGTTACCGAGGAAGATGGgtttaagagctaagctgATGCTACTCGTTCCTTTCGA
MED16_sgRNA2	CTTAAACCGGCCAACATACCccaccttgttggGCGCCAGACCCGAGGCGCTAgtttaagagctaagctgATGCTACTCGTTCCTTTCGA
MED16_sgRNA3	CTTAAACCGGCCAACATACCccaccttgttggGCGATCTTCCCTAGCGCCTCgtttaagagctaagctgATGCTACTCGTTCCTTTCGA
MED16_sgRNA4	CTTAAACCGGCCAACATACCccaccttgttggCTTCCCTAGCGCCTCGGGTCgtttaagagctaagctgATGCTACTCGTTCCTTTCGA
MED16_sgRNA5	CTTAAACCGGCCAACATACCccaccttgttggAGATGGCGGCGCCAGACCCGgtttaagagctaagctgATGCTACTCGTTCCTTTCGA
RMC1_sgRNA1	CTTAAACCGGCCAACATACCccaccttgttggGAGTGGAGCAGGATGCGCGGgtttaagagctaagctgATGCTACTCGTTCCTTTCGA
RMC1_sgRNA2	CTTAAACCGGCCAACATACCccaccttgttggCCAGAGTGGAGCAGGATGCGgtttaagagctaagctgATGCTACTCGTTCCTTTCGA
RMC1_sgRNA3	CTTAAACCGGCCAACATACCccaccttgttggCCGCGCATCCTGCTCCACTCgtttaagagctaagctgATGCTACTCGTTCCTTTCGA
RMC1_sgRNA4	CTTAAACCGGCCAACATACCccaccttgttggGAGCCCGGCCCGGACTGTAGgtttaagagctaagctgATGCTACTCGTTCCTTTCGA
RMC1_sgRNA5	CTTAAACCGGCCAACATACCccaccttgttggCCCGGGGGCGGTCGCCAGAGgtttaagagctaagctgATGCTACTCGTTCCTTTCGA
COMMD3-BMI1_sgRNA1	CTTAAACCGGCCAACATACCccaccttgttggCTCTCGGAGTCTGTGCAGAAgtttaagagctaagctgATGCTACTCGTTCCTTTCGA
COMMD3-BMI1_sgRNA2	CTTAAACCGGCCAACATACCccaccttgttggAGGCGTTGGAGTCGAAGGAGgtttaagagctaagctgATGCTACTCGTTCCTTTCGA
COMMD3-BMI1_sgRNA3	CTTAAACCGGCCAACATACCccaccttgttggGCGTTGGAGTCGAAGGAGCGgtttaagagctaagctgATGCTACTCGTTCCTTTCGA
COMMD3-BMI1_sgRNA4	CTTAAACCGGCCAACATACCccaccttgttggGCAGAAAGGCTTCCAGATGCgtttaagagctaagctgATGCTACTCGTTCCTTTCGA
COMMD3-BMI1_sgRNA5	CTTAAACCGGCCAACATACCccaccttgttggGGCGTTGGAGTCGAAGGAGCgtttaagagctaagctgATGCTACTCGTTCCTTTCGA
RAB7A_sgRNA1	CTTAAACCGGCCAACATACCccaccttgttggAGGTCCAAGTTCTGGTTCCAgtttaagagctaagctgATGCTACTCGTTCCTTTCGA
RAB7A_sgRNA2	CTTAAACCGGCCAACATACCccaccttgttggGTTGGCGGCTTGGAGAGCTCgtttaagagctaagctgATGCTACTCGTTCCTTTCGA
RAB7A_sgRNA3	CTTAAACCGGCCAACATACCccaccttgttggGAGAGCTCGGGAGAGTTCCCgtttaagagctaagctgATGCTACTCGTTCCTTTCGA
RAB7A_sgRNA4	CTTAAACCGGCCAACATACCccaccttgttggAAGGTCCAAGTTCTGGTTCCgtttaagagctaagctgATGCTACTCGTTCCTTTCGA
RAB7A_sgRNA5	CTTAAACCGGCCAACATACCccaccttgttggAGTTGGCGGCTTGGAGAGCTgtttaagagctaagctgATGCTACTCGTTCCTTTCGA
TAF11_sgRNA1	CTTAAACCGGCCAACATACCccaccttgttggCATCACGGATAGGATTGGAGgtttaagagctaagctgATGCTACTCGTTCCTTTCGA
TAF11_sgRNA2	CTTAAACCGGCCAACATACCccaccttgttggTCCATCACGGATAGGATTGGgtttaagagctaagctgATGCTACTCGTTCCTTTCGA
TAF11_sgRNA3	CTTAAACCGGCCAACATACCccaccttgttggTCGTCCATCACGGATAGGATgtttaagagctaagctgATGCTACTCGTTCCTTTCGA
TAF11_sgRNA4	CTTAAACCGGCCAACATACCccaccttgttggGGAGATCGCGGAGATGCCTGgtttaagagctaagctgATGCTACTCGTTCCTTTCGA
TAF11_sgRNA5	CTTAAACCGGCCAACATACCccaccttgttggCCATCACGGATAGGATTGGAgtttaagagctaagctgATGCTACTCGTTCCTTTCGA
MED24_sgRNA1	CTTAAACCGGCCAACATACCccaccttgttggCCACCTAGAACTGGATTGTGgtttaagagctaagctgATGCTACTCGTTCCTTTCGA
MED24_sgRNA2	CTTAAACCGGCCAACATACCccaccttgttggCCGCACAATCCAGTTCTAGGgtttaagagctaagctgATGCTACTCGTTCCTTTCGA
MED24_sgRNA3	CTTAAACCGGCCAACATACCccaccttgttggCTAGAACTGGATTGTGCGGTgtttaagagctaagctgATGCTACTCGTTCCTTTCGA
MED24_sgRNA4	CTTAAACCGGCCAACATACCccaccttgttggACAATCCAGTTCTAGGTGGTgtttaagagctaagctgATGCTACTCGTTCCTTTCGA
MED24_sgRNA5	CTTAAACCGGCCAACATACCccaccttgttggCTACCGCACAATCCAGTTCTgtttaagagctaagctgATGCTACTCGTTCCTTTCGA
TMEM199_sgRNA1	CTTAAACCGGCCAACATACCccaccttgttggTCGCTCGCCCGCAAGCAAAGgtttaagagctaagctgATGCTACTCGTTCCTTTCGA
TMEM199_sgRNA2	CTTAAACCGGCCAACATACCccaccttgttggTATGGCGTCCTCTTTGCTTGgtttaagagctaagctgATGCTACTCGTTCCTTTCGA
TMEM199_sgRNA3	CTTAAACCGGCCAACATACCccaccttgttggGTGCGTGCTTTGGGCCCCGGgtttaagagctaagctgATGCTACTCGTTCCTTTCGA
TMEM199_sgRNA4	CTTAAACCGGCCAACATACCccaccttgttggCGAGCGATTGGTGCGTGCTTgtttaagagctaagctgATGCTACTCGTTCCTTTCGA
TMEM199_sgRNA5	CTTAAACCGGCCAACATACCccaccttgttggATGGCGTCCTCTTTGCTTGCgtttaagagctaagctgATGCTACTCGTTCCTTTCGA
PDCD10_sgRNA1	CTTAAACCGGCCAACATACCccaccttgttggATTGATCCGGGAGTTGAAGAgtttaagagctaagctgATGCTACTCGTTCCTTTCGA
PDCD10_sgRNA2	CTTAAACCGGCCAACATACCccaccttgttggTCGCCGGAGTGAATTGATCCgtttaagagctaagctgATGCTACTCGTTCCTTTCGA
PDCD10_sgRNA3	CTTAAACCGGCCAACATACCccaccttgttggGGGAGTTGAAGAGGGCTGCAgtttaagagctaagctgATGCTACTCGTTCCTTTCGA
PDCD10_sgRNA4	CTTAAACCGGCCAACATACCccaccttgttggGTCGCCGGAGTGAATTGATCgtttaagagctaagctgATGCTACTCGTTCCTTTCGA
PDCD10_sgRNA5	CTTAAACCGGCCAACATACCccaccttgttggTTGCAGCCCTCTTCAACTCCgtttaagagctaagctgATGCTACTCGTTCCTTTCGA
ASNA1_sgRNA1	CTTAAACCGGCCAACATACCccaccttgttggTAAGGTGAGGTTGGCGCTACgtttaagagctaagctgATGCTACTCGTTCCTTTCGA
ASNA1_sgRNA2	CTTAAACCGGCCAACATACCccaccttgttggTCACCGAAAGGGCATGGACTgtttaagagctaagctgATGCTACTCGTTCCTTTCGA
ASNA1_sgRNA3	CTTAAACCGGCCAACATACCccaccttgttggGCTGGTTGCTAAGGTGAGGTgtttaagagctaagctgATGCTACTCGTTCCTTTCGA
ASNA1_sgRNA4	CTTAAACCGGCCAACATACCccaccttgttggTTTGGCTGGTTGCTAAGGTGgtttaagagctaagctgATGCTACTCGTTCCTTTCGA
ASNA1_sgRNA5	CTTAAACCGGCCAACATACCccaccttgttggCACCAATCACTCTTATGTTCgtttaagagctaagctgATGCTACTCGTTCCTTTCGA
HDAC3_sgRNA1	CTTAAACCGGCCAACATACCccaccttgttggCGGCACCATGGCCAAGACCGgtttaagagctaagctgATGCTACTCGTTCCTTTCGA
HDAC3_sgRNA2	CTTAAACCGGCCAACATACCccaccttgttggGTAGAAATAGGCCACGGTCTgtttaagagctaagctgATGCTACTCGTTCCTTTCGA
HDAC3_sgRNA3	CTTAAACCGGCCAACATACCccaccttgttggATAGGCCACGGTCTTGGCCAgtttaagagctaagctgATGCTACTCGTTCCTTTCGA
HDAC3_sgRNA4	CTTAAACCGGCCAACATACCccaccttgttggGGGGTCGTAGAAATAGGCCAgtttaagagctaagctgATGCTACTCGTTCCTTTCGA
HDAC3_sgRNA5	CTTAAACCGGCCAACATACCccaccttgttggGCCTGCTCCCGCCGGCACCAgtttaagagctaagctgATGCTACTCGTTCCTTTCGA
SETD1B_sgRNA1	CTTAAACCGGCCAACATACCccaccttgttggTGCTGCTGCTGCTGCCCGGGgtttaagagctaagctgATGCTACTCGTTCCTTTCGA
SETD1B_sgRNA2	CTTAAACCGGCCAACATACCccaccttgttggTGCTGCTGCTGCCCGGGAGGgtttaagagctaagctgATGCTACTCGTTCCTTTCGA
SETD1B_sgRNA3	CTTAAACCGGCCAACATACCccaccttgttggGCTGCCCGGGAGGCGGCTGGgtttaagagctaagctgATGCTACTCGTTCCTTTCGA
SETD1B_sgRNA4	CTTAAACCGGCCAACATACCccaccttgttggCTCCGCCGCCAGCCGCCTCCgtttaagagctaagctgATGCTACTCGTTCCTTTCGA
SETD1B_sgRNA5	CTTAAACCGGCCAACATACCccaccttgttggGCGGCAGCGGCAGCAGCTCCgtttaagagctaagctgATGCTACTCGTTCCTTTCGA
GET4_sgRNA1	CTTAAACCGGCCAACATACCccaccttgttggGCGACAGCGTCAGCCCTGCGgtttaagagctaagctgATGCTACTCGTTCCTTTCGA
GET4_sgRNA2	CTTAAACCGGCCAACATACCccaccttgttggGCGGAGCGCCGGCCCGATGGgtttaagagctaagctgATGCTACTCGTTCCTTTCGA
GET4_sgRNA3	CTTAAACCGGCCAACATACCccaccttgttggGTCAGCCCTGCGCGGAGCGCgtttaagagctaagctgATGCTACTCGTTCCTTTCGA
GET4_sgRNA4	CTTAAACCGGCCAACATACCccaccttgttggTCGGGCCGGCGCTCCGCGCAgtttaagagctaagctgATGCTACTCGTTCCTTTCGA
GET4_sgRNA5	CTTAAACCGGCCAACATACCccaccttgttggATCGGGCCGGCGCTCCGCGCgtttaagagctaagctgATGCTACTCGTTCCTTTCGA
RAB2A_sgRNA1	CTTAAACCGGCCAACATACCccaccttgttggAACTGACACCCGCAGAGCCGgtttaagagctaagctgATGCTACTCGTTCCTTTCGA
RAB2A_sgRNA2	CTTAAACCGGCCAACATACCccaccttgttggTCTGCGGGTGTCAGTTCGTCgtttaagagctaagctgATGCTACTCGTTCCTTTCGA
RAB2A_sgRNA3	CTTAAACCGGCCAACATACCccaccttgttggCGGTCGGGCGCTGTCTCCCTgtttaagagctaagctgATGCTACTCGTTCCTTTCGA
RAB2A_sgRNA4	CTTAAACCGGCCAACATACCccaccttgttggACTGACACCCGCAGAGCCGAgtttaagagctaagctgATGCTACTCGTTCCTTTCGA
RAB2A_sgRNA5	CTTAAACCGGCCAACATACCccaccttgttggCGCTGTCTCCCTCGGCTCTGgtttaagagctaagctgATGCTACTCGTTCCTTTCGA
CAB39_sgRNA1	CTTAAACCGGCCAACATACCccaccttgttggCCGGGCTCGGGCCGCAAGCGgtttaagagctaagctgATGCTACTCGTTCCTTTCGA
CAB39_sgRNA2	CTTAAACCGGCCAACATACCccaccttgttggAGCCGGGCTCGGGCCGCAAGgtttaagagctaagctgATGCTACTCGTTCCTTTCGA
CAB39_sgRNA3	CTTAAACCGGCCAACATACCccaccttgttggCAAGCGGGGCGAGGGGTTCGgtttaagagctaagctgATGCTACTCGTTCCTTTCGA
CAB39_sgRNA4	CTTAAACCGGCCAACATACCccaccttgttggCGGGCCGCAAGCGGGGCGAGgtttaagagctaagctgATGCTACTCGTTCCTTTCGA
CAB39_sgRNA5	CTTAAACCGGCCAACATACCccaccttgttggGCCGGGCTCGGGCCGCAAGCgtttaagagctaagctgATGCTACTCGTTCCTTTCGA
COMMD10_sgRNA1	CTTAAACCGGCCAACATACCccaccttgttggCCCGTAGGATCAGCGCCGCGgtttaagagctaagctgATGCTACTCGTTCCTTTCGA
COMMD10_sgRNA2	CTTAAACCGGCCAACATACCccaccttgttggCTTAACGGATCAGCTACCTGgtttaagagctaagctgATGCTACTCGTTCCTTTCGA
COMMD10_sgRNA3	CTTAAACCGGCCAACATACCccaccttgttggCCCCGCGGCGCTGATCCTACgtttaagagctaagctgATGCTACTCGTTCCTTTCGA
COMMD10_sgRNA4	CTTAAACCGGCCAACATACCccaccttgttggGCTTAACGGATCAGCTACCTgtttaagagctaagctgATGCTACTCGTTCCTTTCGA
COMMD10_sgRNA5	CTTAAACCGGCCAACATACCccaccttgttggTGCGAGAAAGCCGAAGATGGgtttaagagctaagctgATGCTACTCGTTCCTTTCGA
DERL2_sgRNA1	CTTAAACCGGCCAACATACCccaccttgttggGGAGTACCTGCAGATCCCACgtttaagagctaagctgATGCTACTCGTTCCTTTCGA
DERL2_sgRNA2	CTTAAACCGGCCAACATACCccaccttgttggGTGTAGGCGCGGCTGACCGGgtttaagagctaagctgATGCTACTCGTTCCTTTCGA
DERL2_sgRNA3	CTTAAACCGGCCAACATACCccaccttgttggAGATGGCGTACCAGAGCTTGgtttaagagctaagctgATGCTACTCGTTCCTTTCGA
DERL2_sgRNA4	CTTAAACCGGCCAACATACCccaccttgttggGAGGACGCAGGCAGTGGTGTgtttaagagctaagctgATGCTACTCGTTCCTTTCGA
DERL2_sgRNA5	CTTAAACCGGCCAACATACCccaccttgttggTGTAGGCGCGGCTGACCGGTgtttaagagctaagctgATGCTACTCGTTCCTTTCGA
ARF1_sgRNA1	CTTAAACCGGCCAACATACCccaccttgttggGAGCAGCAGCCTCTGAGGTGgtttaagagctaagctgATGCTACTCGTTCCTTTCGA
ARF1_sgRNA2	CTTAAACCGGCCAACATACCccaccttgttggGCCCCTCGCCCTCACCTCAGgtttaagagctaagctgATGCTACTCGTTCCTTTCGA
ARF1_sgRNA3	CTTAAACCGGCCAACATACCccaccttgttggGCCTCTGAGGTGAGGGCGAGgtttaagagctaagctgATGCTACTCGTTCCTTTCGA
ARF1_sgRNA4	CTTAAACCGGCCAACATACCccaccttgttggAGCCTCTGAGGTGAGGGCGAgtttaagagctaagctgATGCTACTCGTTCCTTTCGA
ARF1_sgRNA5	CTTAAACCGGCCAACATACCccaccttgttggGCTCGGAGCAGCAGCCTCTGgtttaagagctaagctgATGCTACTCGTTCCTTTCGA
TMED2_sgRNA1	CTTAAACCGGCCAACATACCccaccttgttggCGAAGCCAGGACCCGGACTGgtttaagagctaagctgATGCTACTCGTTCCTTTCGA
TMED2_sgRNA2	CTTAAACCGGCCAACATACCccaccttgttggGTGGGGCTGAGGCCGAAGCCgtttaagagctaagctgATGCTACTCGTTCCTTTCGA
TMED2_sgRNA3	CTTAAACCGGCCAACATACCccaccttgttggGGCTGTGGAGGCCGCAGTCCgtttaagagctaagctgATGCTACTCGTTCCTTTCGA
TMED2_sgRNA4	CTTAAACCGGCCAACATACCccaccttgttggCTGAGGCCGAAGCCAGGACCgtttaagagctaagctgATGCTACTCGTTCCTTTCGA
TMED2_sgRNA5	CTTAAACCGGCCAACATACCccaccttgttggCGCAGTCCGGGTCCTGGCTTgtttaagagctaagctgATGCTACTCGTTCCTTTCGA
GOLT1B_sgRNA1	CTTAAACCGGCCAACATACCccaccttgttggGACAGCACCTCGGAAAGCCCgtttaagagctaagctgATGCTACTCGTTCCTTTCGA
GOLT1B_sgRNA2	CTTAAACCGGCCAACATACCccaccttgttggGCACCTCGGAAAGCCCAGGGgtttaagagctaagctgATGCTACTCGTTCCTTTCGA
GOLT1B_sgRNA3	CTTAAACCGGCCAACATACCccaccttgttggCACCTCGGAAAGCCCAGGGTgtttaagagctaagctgATGCTACTCGTTCCTTTCGA
GOLT1B_sgRNA4	CTTAAACCGGCCAACATACCccaccttgttggACAGCACCTCGGAAAGCCCAgtttaagagctaagctgATGCTACTCGTTCCTTTCGA
GOLT1B_sgRNA5	CTTAAACCGGCCAACATACCccaccttgttggTTCCCACCCTGGGCTTTCCGgtttaagagctaagctgATGCTACTCGTTCCTTTCGA
TAF13_sgRNA1	CTTAAACCGGCCAACATACCccaccttgttggGAGTTGGCGTGCTAGTGGGAgtttaagagctaagctgATGCTACTCGTTCCTTTCGA
TAF13_sgRNA2	CTTAAACCGGCCAACATACCccaccttgttggGCTGTGAGTTGGCGTGCTAGgtttaagagctaagctgATGCTACTCGTTCCTTTCGA
TAF13_sgRNA3	CTTAAACCGGCCAACATACCccaccttgttggCTGTGAGTTGGCGTGCTAGTgtttaagagctaagctgATGCTACTCGTTCCTTTCGA
TAF13_sgRNA4	CTTAAACCGGCCAACATACCccaccttgttggGCCAACTCACAGCGTCCTGCgtttaagagctaagctgATGCTACTCGTTCCTTTCGA
TAF13_sgRNA5	CTTAAACCGGCCAACATACCccaccttgttggTGCTAGTGGGATGGCAGATGgtttaagagctaagctgATGCTACTCGTTCCTTTCGA
C19ORF25_sgRNA1	CTTAAACCGGCCAACATACCccaccttgttgggtttaagagctaagctgATGCTACTCGTTCCTTTCGA
VMA21_sgRNA1	CTTAAACCGGCCAACATACCccaccttgttggCGCGCTCAGTAAGCTCCGCGgtttaagagctaagctgATGCTACTCGTTCCTTTCGA
VMA21_sgRNA2	CTTAAACCGGCCAACATACCccaccttgttggGCGCTCAGTAAGCTCCGCGAgtttaagagctaagctgATGCTACTCGTTCCTTTCGA
VMA21_sgRNA3	CTTAAACCGGCCAACATACCccaccttgttggCTCGCGGAGCTTACTGAGCGgtttaagagctaagctgATGCTACTCGTTCCTTTCGA
VMA21_sgRNA4	CTTAAACCGGCCAACATACCccaccttgttggGTGCCGGCACAGGCGCTCGGgtttaagagctaagctgATGCTACTCGTTCCTTTCGA
VMA21_sgRNA5	CTTAAACCGGCCAACATACCccaccttgttggGGCGGCGGAGCTGGGCTCGGgtttaagagctaagctgATGCTACTCGTTCCTTTCGA
COMMD5_sgRNA1	CTTAAACCGGCCAACATACCccaccttgttggACTCGGACAGCGGGAGCGTGgtttaagagctaagctgATGCTACTCGTTCCTTTCGA
COMMD5_sgRNA2	CTTAAACCGGCCAACATACCccaccttgttggGACTCGGACAGCGGGAGCGTgtttaagagctaagctgATGCTACTCGTTCCTTTCGA
COMMD5_sgRNA3	CTTAAACCGGCCAACATACCccaccttgttggTCCGAGTCGCCCCCAGCACCgtttaagagctaagctgATGCTACTCGTTCCTTTCGA
COMMD5_sgRNA4	CTTAAACCGGCCAACATACCccaccttgttggCTGGGGGCGACTCGGACAGCgtttaagagctaagctgATGCTACTCGTTCCTTTCGA
COMMD5_sgRNA5	CTTAAACCGGCCAACATACCccaccttgttggGCTGGGGGCGACTCGGACAGgtttaagagctaagctgATGCTACTCGTTCCTTTCGA
ELOF1_sgRNA1	CTTAAACCGGCCAACATACCccaccttgttggCTGGTGCGGCTCGTGCGAGTgtttaagagctaagctgATGCTACTCGTTCCTTTCGA
ELOF1_sgRNA2	CTTAAACCGGCCAACATACCccaccttgttggGGAGCTTTCGCAGCTGGAGAgtttaagagctaagctgATGCTACTCGTTCCTTTCGA
ELOF1_sgRNA3	CTTAAACCGGCCAACATACCccaccttgttggGGAGAAGGTGAGTGCTGGTGgtttaagagctaagctgATGCTACTCGTTCCTTTCGA
ELOF1_sgRNA4	CTTAAACCGGCCAACATACCccaccttgttggGTGAACGGAGCTTTCGCAGCgtttaagagctaagctgATGCTACTCGTTCCTTTCGA
ELOF1_sgRNA5	CTTAAACCGGCCAACATACCccaccttgttggCTCGTGCGAGTGGGCGTTGGgtttaagagctaagctgATGCTACTCGTTCCTTTCGA
LEO1_sgRNA1	CTTAAACCGGCCAACATACCccaccttgttggGCGGACGTGAGCGATAATGGgtttaagagctaagctgATGCTACTCGTTCCTTTCGA
LEO1_sgRNA2	CTTAAACCGGCCAACATACCccaccttgttggAGCGATAATGGCGGATATGGgtttaagagctaagctgATGCTACTCGTTCCTTTCGA
LEO1_sgRNA3	CTTAAACCGGCCAACATACCccaccttgttggGCAGCGGACGTGAGCGATAAgtttaagagctaagctgATGCTACTCGTTCCTTTCGA
LEO1_sgRNA4	CTTAAACCGGCCAACATACCccaccttgttggGCGGATATGGAGGATCTCTTgtttaagagctaagctgATGCTACTCGTTCCTTTCGA
LEO1_sgRNA5	CTTAAACCGGCCAACATACCccaccttgttggTTTACGCTCAGCTTCGCTGTgtttaagagctaagctgATGCTACTCGTTCCTTTCGA
INO80C_sgRNA1	CTTAAACCGGCCAACATACCccaccttgttggACAGCGGAAAGGAAGTTCCAgtttaagagctaagctgATGCTACTCGTTCCTTTCGA
INO80C_sgRNA2	CTTAAACCGGCCAACATACCccaccttgttggGCCCGCGCTGGGAAAAAGGTgtttaagagctaagctgATGCTACTCGTTCCTTTCGA
INO80C_sgRNA3	CTTAAACCGGCCAACATACCccaccttgttggGAAGTTCCAAGGCCCGCGCTgtttaagagctaagctgATGCTACTCGTTCCTTTCGA
INO80C_sgRNA4	CTTAAACCGGCCAACATACCccaccttgttggGAAAAAGGTGGGGGGACCAGgtttaagagctaagctgATGCTACTCGTTCCTTTCGA
INO80C_sgRNA5	CTTAAACCGGCCAACATACCccaccttgttggGGAAAAAGGTGGGGGGACCAgtttaagagctaagctgATGCTACTCGTTCCTTTCGA
KIAA1033_sgRNA1	CTTAAACCGGCCAACATACCccaccttgttggGTGAGGCCGTCGTCGCCGCAgtttaagagctaagctgATGCTACTCGTTCCTTTCGA
KIAA1033_sgRNA2	CTTAAACCGGCCAACATACCccaccttgttggACAGCCCCAACCAGCCCGTGgtttaagagctaagctgATGCTACTCGTTCCTTTCGA
KIAA1033_sgRNA3	CTTAAACCGGCCAACATACCccaccttgttggGTCGCCGCACGGGCTGGTTGgtttaagagctaagctgATGCTACTCGTTCCTTTCGA
KIAA1033_sgRNA4	CTTAAACCGGCCAACATACCccaccttgttggCTGGTTGGGGCTGTGTCTGTgtttaagagctaagctgATGCTACTCGTTCCTTTCGA
KIAA1033_sgRNA5	CTTAAACCGGCCAACATACCccaccttgttggAGTCTCCACCGCCATCACCCgtttaagagctaagctgATGCTACTCGTTCCTTTCGA
CUL3_sgRNA1	CTTAAACCGGCCAACATACCccaccttgttggGGAGCCGAGCCGGACGTGAGgtttaagagctaagctgATGCTACTCGTTCCTTTCGA
CUL3_sgRNA2	CTTAAACCGGCCAACATACCccaccttgttggCGCGGGGTCCCCCTCACGTCgtttaagagctaagctgATGCTACTCGTTCCTTTCGA
CUL3_sgRNA3	CTTAAACCGGCCAACATACCccaccttgttggTTTATCGCGCTCCTCCGCGAgtttaagagctaagctgATGCTACTCGTTCCTTTCGA
CUL3_sgRNA4	CTTAAACCGGCCAACATACCccaccttgttggATCGCGCTCCTCCGCGATGGgtttaagagctaagctgATGCTACTCGTTCCTTTCGA
CUL3_sgRNA5	CTTAAACCGGCCAACATACCccaccttgttggGGTCCCCCTCACGTCCGGCTgtttaagagctaagctgATGCTACTCGTTCCTTTCGA
NAA35_sgRNA1	CTTAAACCGGCCAACATACCccaccttgttggAGGATCTGCCACACGCGCGGgtttaagagctaagctgATGCTACTCGTTCCTTTCGA
NAA35_sgRNA2	CTTAAACCGGCCAACATACCccaccttgttggCCCAGGATCTGCCACACGCGgtttaagagctaagctgATGCTACTCGTTCCTTTCGA
NAA35_sgRNA3	CTTAAACCGGCCAACATACCccaccttgttggGGATCTGCCACACGCGCGGGgtttaagagctaagctgATGCTACTCGTTCCTTTCGA
NAA35_sgRNA4	CTTAAACCGGCCAACATACCccaccttgttggCAGGATCTGCCACACGCGCGgtttaagagctaagctgATGCTACTCGTTCCTTTCGA
NAA35_sgRNA5	CTTAAACCGGCCAACATACCccaccttgttggCGCGCGTGTGGCAGATCCTGgtttaagagctaagctgATGCTACTCGTTCCTTTCGA
FNDC3B_sgRNA1	CTTAAACCGGCCAACATACCccaccttgttggGGGGGCGGCAGGGATCCTCCgtttaagagctaagctgATGCTACTCGTTCCTTTCGA
FNDC3B_sgRNA2	CTTAAACCGGCCAACATACCccaccttgttggGAGCAGCGAAGGGGGCGGCAgtttaagagctaagctgATGCTACTCGTTCCTTTCGA
FNDC3B_sgRNA3	CTTAAACCGGCCAACATACCccaccttgttggCGGCTGGAGGAGGAGAGCGGgtttaagagctaagctgATGCTACTCGTTCCTTTCGA
FNDC3B_sgRNA4	CTTAAACCGGCCAACATACCccaccttgttggCGGCGGCTGGAGGAGGAGAGgtttaagagctaagctgATGCTACTCGTTCCTTTCGA
FNDC3B_sgRNA5	CTTAAACCGGCCAACATACCccaccttgttggGGCGGCGGGAGCAGCGAAGGgtttaagagctaagctgATGCTACTCGTTCCTTTCGA
MAN1B1_sgRNA1	CTTAAACCGGCCAACATACCccaccttgttggAGCTCTCGGTTCCTCTCAGTgtttaagagctaagctgATGCTACTCGTTCCTTTCGA
MAN1B1_sgRNA2	CTTAAACCGGCCAACATACCccaccttgttggGGCAGGAGAAGCGGAGCTCTgtttaagagctaagctgATGCTACTCGTTCCTTTCGA
MAN1B1_sgRNA3	CTTAAACCGGCCAACATACCccaccttgttggGCTGCGATGGCTGCCTGCGAgtttaagagctaagctgATGCTACTCGTTCCTTTCGA
MAN1B1_sgRNA4	CTTAAACCGGCCAACATACCccaccttgttggCGTCAGGAAGTCCGACTGAGgtttaagagctaagctgATGCTACTCGTTCCTTTCGA
MAN1B1_sgRNA5	CTTAAACCGGCCAACATACCccaccttgttggCGCTGCGATGGCTGCCTGCGgtttaagagctaagctgATGCTACTCGTTCCTTTCGA
WDR61_sgRNA1	CTTAAACCGGCCAACATACCccaccttgttggCTAATGACCCCAATCCCCAAgtttaagagctaagctgATGCTACTCGTTCCTTTCGA
WDR61_sgRNA2	CTTAAACCGGCCAACATACCccaccttgttggTGCACTGCCAGGCTGCACGTgtttaagagctaagctgATGCTACTCGTTCCTTTCGA
WDR61_sgRNA3	CTTAAACCGGCCAACATACCccaccttgttggCGTGCAGCCTGGCAGTGCAGgtttaagagctaagctgATGCTACTCGTTCCTTTCGA
WDR61_sgRNA4	CTTAAACCGGCCAACATACCccaccttgttggCCGGCTTCCGACGTGCAGCCgtttaagagctaagctgATGCTACTCGTTCCTTTCGA
WDR61_sgRNA5	CTTAAACCGGCCAACATACCccaccttgttggCAACTCACCACTGCACTGCCgtttaagagctaagctgATGCTACTCGTTCCTTTCGA
NF2_sgRNA1	CTTAAACCGGCCAACATACCccaccttgttggCGTCTAGGGGTCCCGTCCCGgtttaagagctaagctgATGCTACTCGTTCCTTTCGA
NF2_sgRNA2	CTTAAACCGGCCAACATACCccaccttgttggTCTGGGCCGCTGCCGTCTAGgtttaagagctaagctgATGCTACTCGTTCCTTTCGA
NF2_sgRNA3	CTTAAACCGGCCAACATACCccaccttgttggACGGGACCCCTAGACGGCAGgtttaagagctaagctgATGCTACTCGTTCCTTTCGA
NF2_sgRNA4	CTTAAACCGGCCAACATACCccaccttgttggGGAGATGCCGGGGACGCCTCgtttaagagctaagctgATGCTACTCGTTCCTTTCGA
NF2_sgRNA5	CTTAAACCGGCCAACATACCccaccttgttggGGATTCGGGCCGGAGATGCCgtttaagagctaagctgATGCTACTCGTTCCTTTCGA
TCEA1_sgRNA1	CTTAAACCGGCCAACATACCccaccttgttggGGCTTCGTTCGTAAGGAAGGgtttaagagctaagctgATGCTACTCGTTCCTTTCGA
TCEA1_sgRNA2	CTTAAACCGGCCAACATACCccaccttgttggGGGCTTCGTTCGTAAGGAAGgtttaagagctaagctgATGCTACTCGTTCCTTTCGA
TCEA1_sgRNA3	CTTAAACCGGCCAACATACCccaccttgttggGCGGGCTTCGTTCGTAAGGAgtttaagagctaagctgATGCTACTCGTTCCTTTCGA
TCEA1_sgRNA4	CTTAAACCGGCCAACATACCccaccttgttggCGGGCTTCGTTCGTAAGGAAgtttaagagctaagctgATGCTACTCGTTCCTTTCGA
TCEA1_sgRNA5	CTTAAACCGGCCAACATACCccaccttgttggGTTCGTAAGGAAGGGGGCCTgtttaagagctaagctgATGCTACTCGTTCCTTTCGA
CCNC_sgRNA1	CTTAAACCGGCCAACATACCccaccttgttggGAGCCGAGCTGATTTGATCGgtttaagagctaagctgATGCTACTCGTTCCTTTCGA
CCNC_sgRNA2	CTTAAACCGGCCAACATACCccaccttgttggGCTCCTCGATCAAATCAGCTgtttaagagctaagctgATGCTACTCGTTCCTTTCGA
CCNC_sgRNA3	CTTAAACCGGCCAACATACCccaccttgttggGCTGATTTGATCGAGGAGCGgtttaagagctaagctgATGCTACTCGTTCCTTTCGA
CCNC_sgRNA4	CTTAAACCGGCCAACATACCccaccttgttggTGATCGAGGAGCGCGGTTACgtttaagagctaagctgATGCTACTCGTTCCTTTCGA
CCNC_sgRNA5	CTTAAACCGGCCAACATACCccaccttgttggCGAGGAGCGCGGTTACCGGAgtttaagagctaagctgATGCTACTCGTTCCTTTCGA
SMG7_sgRNA1	CTTAAACCGGCCAACATACCccaccttgttggGGAGCCTGAGAGACCCACGGgtttaagagctaagctgATGCTACTCGTTCCTTTCGA
SMG7_sgRNA2	CTTAAACCGGCCAACATACCccaccttgttggCGAGGAGCCTGAGAGACCCAgtttaagagctaagctgATGCTACTCGTTCCTTTCGA
SMG7_sgRNA3	CTTAAACCGGCCAACATACCccaccttgttggGTCTCTCAGGCTCCTCGGAGgtttaagagctaagctgATGCTACTCGTTCCTTTCGA
SMG7_sgRNA4	CTTAAACCGGCCAACATACCccaccttgttggCGTGGGTCTCTCAGGCTCCTgtttaagagctaagctgATGCTACTCGTTCCTTTCGA
SMG7_sgRNA5	CTTAAACCGGCCAACATACCccaccttgttggGAAGCCTCCGTGGGTCTCTCgtttaagagctaagctgATGCTACTCGTTCCTTTCGA
E2F1_sgRNA1	CTTAAACCGGCCAACATACCccaccttgttggGCGGGATCGAGCCCTCGCCGgtttaagagctaagctgATGCTACTCGTTCCTTTCGA
E2F1_sgRNA2	CTTAAACCGGCCAACATACCccaccttgttggATGGCGGCAGGCCTCGGCGAgtttaagagctaagctgATGCTACTCGTTCCTTTCGA
E2F1_sgRNA3	CTTAAACCGGCCAACATACCccaccttgttggCATGGCGGCAGGCCTCGGCGgtttaagagctaagctgATGCTACTCGTTCCTTTCGA
E2F1_sgRNA4	CTTAAACCGGCCAACATACCccaccttgttggTCGCCGAGGCCTGCCGCCATgtttaagagctaagctgATGCTACTCGTTCCTTTCGA
E2F1_sgRNA5	CTTAAACCGGCCAACATACCccaccttgttggGCTCGATCCCGCTCCGCCCCgtttaagagctaagctgATGCTACTCGTTCCTTTCGA
NAPG_sgRNA1	CTTAAACCGGCCAACATACCccaccttgttggGGCGGCTCAGAAGATAAACGgtttaagagctaagctgATGCTACTCGTTCCTTTCGA
NAPG_sgRNA2	CTTAAACCGGCCAACATACCccaccttgttggGCGGCTCAGAAGATAAACGAgtttaagagctaagctgATGCTACTCGTTCCTTTCGA
NAPG_sgRNA3	CTTAAACCGGCCAACATACCccaccttgttggCGGCTCAGAAGATAAACGAGgtttaagagctaagctgATGCTACTCGTTCCTTTCGA
NAPG_sgRNA4	CTTAAACCGGCCAACATACCccaccttgttggACTATTTCTCTGCTTTGGCGgtttaagagctaagctgATGCTACTCGTTCCTTTCGA
NAPG_sgRNA5	CTTAAACCGGCCAACATACCccaccttgttggTCAGAAGATAAACGAGGGGCgtttaagagctaagctgATGCTACTCGTTCCTTTCGA
CCDC22_sgRNA1	CTTAAACCGGCCAACATACCccaccttgttggACACGACCCGTGACACTCTGgtttaagagctaagctgATGCTACTCGTTCCTTTCGA
CCDC22_sgRNA2	CTTAAACCGGCCAACATACCccaccttgttggTCGCGGTCCACAGAGTGTCAgtttaagagctaagctgATGCTACTCGTTCCTTTCGA
CCDC22_sgRNA3	CTTAAACCGGCCAACATACCccaccttgttggCAGAGTGTCACGGGTCGTGTgtttaagagctaagctgATGCTACTCGTTCCTTTCGA
CCDC22_sgRNA4	CTTAAACCGGCCAACATACCccaccttgttggCACTCTGTGGACCGCGAGCAgtttaagagctaagctgATGCTACTCGTTCCTTTCGA
CCDC22_sgRNA5	CTTAAACCGGCCAACATACCccaccttgttggACAGAGTGTCACGGGTCGTGgtttaagagctaagctgATGCTACTCGTTCCTTTCGA
TCEB3_sgRNA1	CTTAAACCGGCCAACATACCccaccttgttggGGAGTCGGCGCTCCAAGTTGgtttaagagctaagctgATGCTACTCGTTCCTTTCGA
TCEB3_sgRNA2	CTTAAACCGGCCAACATACCccaccttgttggCGCGCCAGTGACAGCGATGGgtttaagagctaagctgATGCTACTCGTTCCTTTCGA
TCEB3_sgRNA3	CTTAAACCGGCCAACATACCccaccttgttggGGCCGCGCCAGTGACAGCGAgtttaagagctaagctgATGCTACTCGTTCCTTTCGA
TCEB3_sgRNA4	CTTAAACCGGCCAACATACCccaccttgttggGACAGCGATGGCGGCGGAGTgtttaagagctaagctgATGCTACTCGTTCCTTTCGA
TCEB3_sgRNA5	CTTAAACCGGCCAACATACCccaccttgttggGCCAGTGACAGCGATGGCGGgtttaagagctaagctgATGCTACTCGTTCCTTTCGA
WDR83_sgRNA1	CTTAAACCGGCCAACATACCccaccttgttggCAGCCTTAAATCGGTCTGTAgtttaagagctaagctgATGCTACTCGTTCCTTTCGA
WDR83_sgRNA2	CTTAAACCGGCCAACATACCccaccttgttggCAGACCGATTTAAGGCTGCAgtttaagagctaagctgATGCTACTCGTTCCTTTCGA
WDR83_sgRNA3	CTTAAACCGGCCAACATACCccaccttgttggCCGATTTAAGGCTGCAAGGAgtttaagagctaagctgATGCTACTCGTTCCTTTCGA
WDR83_sgRNA4	CTTAAACCGGCCAACATACCccaccttgttggGGCTGCAAGGAAGGAGTCCTgtttaagagctaagctgATGCTACTCGTTCCTTTCGA
WDR83_sgRNA5	CTTAAACCGGCCAACATACCccaccttgttggAGGAAGGAGTCCTGGGAGCAgtttaagagctaagctgATGCTACTCGTTCCTTTCGA
EIF4EBP2_sgRNA1	CTTAAACCGGCCAACATACCccaccttgttggGCTGAGGCCGGAGGATCGAGgtttaagagctaagctgATGCTACTCGTTCCTTTCGA
EIF4EBP2_sgRNA2	CTTAAACCGGCCAACATACCccaccttgttggGCCGCCGCCGCTCGATCCTCgtttaagagctaagctgATGCTACTCGTTCCTTTCGA
EIF4EBP2_sgRNA3	CTTAAACCGGCCAACATACCccaccttgttggAGGCTGCTGGCTGAGGCCGGgtttaagagctaagctgATGCTACTCGTTCCTTTCGA
EIF4EBP2_sgRNA4	CTTAAACCGGCCAACATACCccaccttgttggTGCCGCTGCTGTTGCTCCTGgtttaagagctaagctgATGCTACTCGTTCCTTTCGA
EIF4EBP2_sgRNA5	CTTAAACCGGCCAACATACCccaccttgttggAGCAACAGCAGCGGCAGCAGgtttaagagctaagctgATGCTACTCGTTCCTTTCGA
KRTAP6-1_sgRNA1	CTTAAACCGGCCAACATACCccaccttgttggGCCACAGAACCCATAGCCAGgtttaagagctaagctgATGCTACTCGTTCCTTTCGA
KRTAP6-1_sgRNA2	CTTAAACCGGCCAACATACCccaccttgttggAGCCACAGAACCCATAGCCAgtttaagagctaagctgATGCTACTCGTTCCTTTCGA
KRTAP6-1_sgRNA3	CTTAAACCGGCCAACATACCccaccttgttggTATGGGTTCTGTGGCTATGGgtttaagagctaagctgATGCTACTCGTTCCTTTCGA
KRTAP6-1_sgRNA4	CTTAAACCGGCCAACATACCccaccttgttggACCCCTGGCTATGGGTTCTGgtttaagagctaagctgATGCTACTCGTTCCTTTCGA
KRTAP6-1_sgRNA5	CTTAAACCGGCCAACATACCccaccttgttggGGAAACTACTATGGCACCCCgtttaagagctaagctgATGCTACTCGTTCCTTTCGA
UCN3_sgRNA1	CTTAAACCGGCCAACATACCccaccttgttggAAAAGTGACAGATCACAGGGgtttaagagctaagctgATGCTACTCGTTCCTTTCGA
UCN3_sgRNA2	CTTAAACCGGCCAACATACCccaccttgttggGGGGACCGTTTCCATAGAGAgtttaagagctaagctgATGCTACTCGTTCCTTTCGA
UCN3_sgRNA3	CTTAAACCGGCCAACATACCccaccttgttggATATAAAAGTGACAGATCACgtttaagagctaagctgATGCTACTCGTTCCTTTCGA
UCN3_sgRNA4	CTTAAACCGGCCAACATACCccaccttgttggATATTCCCTCTCTATGGAAAgtttaagagctaagctgATGCTACTCGTTCCTTTCGA
UCN3_sgRNA5	CTTAAACCGGCCAACATACCccaccttgttggAGGGGACCGTTTCCATAGAGgtttaagagctaagctgATGCTACTCGTTCCTTTCGA
LINC00998_sgRNA1	CTTAAACCGGCCAACATACCccaccttgttggGGTGCAACCTAAGTATCCTTgtttaagagctaagctgATGCTACTCGTTCCTTTCGA
LINC00998_sgRNA2	CTTAAACCGGCCAACATACCccaccttgttggGGAAGCAGCCATTACAGGAAgtttaagagctaagctgATGCTACTCGTTCCTTTCGA
LINC00998_sgRNA3	CTTAAACCGGCCAACATACCccaccttgttggTTCTAGGAAGCAGCCATTACgtttaagagctaagctgATGCTACTCGTTCCTTTCGA
LINC00998_sgRNA4	CTTAAACCGGCCAACATACCccaccttgttggCCTCCTCGCCATTCCTGTAAgtttaagagctaagctgATGCTACTCGTTCCTTTCGA
LINC00998_sgRNA5	CTTAAACCGGCCAACATACCccaccttgttggGAGTTCGTACATTACCTTCTgtttaagagctaagctgATGCTACTCGTTCCTTTCGA
KRTAP22-1_sgRNA1	CTTAAACCGGCCAACATACCccaccttgttggTTTGATAACAACTACCATGGgtttaagagctaagctgATGCTACTCGTTCCTTTCGA
KRTAP22-1_sgRNA2	CTTAAACCGGCCAACATACCccaccttgttggAGCTTTGATAACAACTACCAgtttaagagctaagctgATGCTACTCGTTCCTTTCGA
KRTAP22-1_sgRNA3	CTTAAACCGGCCAACATACCccaccttgttggGGTGGCCAGGGCTATGCCAAgtttaagagctaagctgATGCTACTCGTTCCTTTCGA
KRTAP22-1_sgRNA4	CTTAAACCGGCCAACATACCccaccttgttggAACAACTACCATGGTGGCCAgtttaagagctaagctgATGCTACTCGTTCCTTTCGA
KRTAP22-1_sgRNA5	CTTAAACCGGCCAACATACCccaccttgttggAAAGCTCATGGTTTCAAGAAgtttaagagctaagctgATGCTACTCGTTCCTTTCGA
PCP4L1_sgRNA1	CTTAAACCGGCCAACATACCccaccttgttggCTGACAGGACGGGTCGCAGGgtttaagagctaagctgATGCTACTCGTTCCTTTCGA
PCP4L1_sgRNA2	CTTAAACCGGCCAACATACCccaccttgttggGAGCTGGGCTCCGAGAATCCgtttaagagctaagctgATGCTACTCGTTCCTTTCGA
PCP4L1_sgRNA3	CTTAAACCGGCCAACATACCccaccttgttggAGCTGGGCTCCGAGAATCCCgtttaagagctaagctgATGCTACTCGTTCCTTTCGA
PCP4L1_sgRNA4	CTTAAACCGGCCAACATACCccaccttgttggGGATTCTCGGAGCCCAGCTCgtttaagagctaagctgATGCTACTCGTTCCTTTCGA
PCP4L1_sgRNA5	CTTAAACCGGCCAACATACCccaccttgttggCTGCTCTGGTGCTGGCACCCgtttaagagctaagctgATGCTACTCGTTCCTTTCGA
WBP1_sgRNA1	CTTAAACCGGCCAACATACCccaccttgttggCTGAGGCCACCATCACTCCGgtttaagagctaagctgATGCTACTCGTTCCTTTCGA
WBP1_sgRNA2	CTTAAACCGGCCAACATACCccaccttgttggTGCCCGGCCCATCTTCGCTGgtttaagagctaagctgATGCTACTCGTTCCTTTCGA
WBP1_sgRNA3	CTTAAACCGGCCAACATACCccaccttgttggCCGGATGGAAGCTCCGGCCGgtttaagagctaagctgATGCTACTCGTTCCTTTCGA
WBP1_sgRNA4	CTTAAACCGGCCAACATACCccaccttgttggTTCTGCCCGGATGGAAGCTCgtttaagagctaagctgATGCTACTCGTTCCTTTCGA
WBP1_sgRNA5	CTTAAACCGGCCAACATACCccaccttgttggATGGTGGCCTCAGCGAAGATgtttaagagctaagctgATGCTACTCGTTCCTTTCGA
RAB21_sgRNA1	CTTAAACCGGCCAACATACCccaccttgttggCCCACCACGTCAGGCACCGGgtttaagagctaagctgATGCTACTCGTTCCTTTCGA
RAB21_sgRNA2	CTTAAACCGGCCAACATACCccaccttgttggCCTCCGGTGCCTGACGTGGTgtttaagagctaagctgATGCTACTCGTTCCTTTCGA
RAB21_sgRNA3	CTTAAACCGGCCAACATACCccaccttgttggCAGCCCACCACGTCAGGCACgtttaagagctaagctgATGCTACTCGTTCCTTTCGA
RAB21_sgRNA4	CTTAAACCGGCCAACATACCccaccttgttggGGGCCCCAGCCCACCACGTCgtttaagagctaagctgATGCTACTCGTTCCTTTCGA
RAB21_sgRNA5	CTTAAACCGGCCAACATACCccaccttgttggTCCTCCGGTGCCTGACGTGGgtttaagagctaagctgATGCTACTCGTTCCTTTCGA
RPUSD3_sgRNA1	CTTAAACCGGCCAACATACCccaccttgttggAGAACCGGCCCAAAACACGGgtttaagagctaagctgATGCTACTCGTTCCTTTCGA
RPUSD3_sgRNA2	CTTAAACCGGCCAACATACCccaccttgttggTCCAGAACCGGCCCAAAACAgtttaagagctaagctgATGCTACTCGTTCCTTTCGA
RPUSD3_sgRNA3	CTTAAACCGGCCAACATACCccaccttgttggGCCGGTTCTGGAGTGGCTGGgtttaagagctaagctgATGCTACTCGTTCCTTTCGA
RPUSD3_sgRNA4	CTTAAACCGGCCAACATACCccaccttgttggGCCGCCAGCCACTCCAGAACgtttaagagctaagctgATGCTACTCGTTCCTTTCGA
RPUSD3_sgRNA5	CTTAAACCGGCCAACATACCccaccttgttggCGGGCACTGGGCGGACACCCgtttaagagctaagctgATGCTACTCGTTCCTTTCGA
NAGPA_sgRNA1	CTTAAACCGGCCAACATACCccaccttgttggAGCCGAATAGTGCAAGCCGGgtttaagagctaagctgATGCTACTCGTTCCTTTCGA
NAGPA_sgRNA2	CTTAAACCGGCCAACATACCccaccttgttggGAGAAGCCAGCGACCCGTGGgtttaagagctaagctgATGCTACTCGTTCCTTTCGA
NAGPA_sgRNA3	CTTAAACCGGCCAACATACCccaccttgttggGAGGAGAAGCCAGCGACCCGgtttaagagctaagctgATGCTACTCGTTCCTTTCGA
NAGPA_sgRNA4	CTTAAACCGGCCAACATACCccaccttgttggGGAAGCCGAATAGTGCAAGCgtttaagagctaagctgATGCTACTCGTTCCTTTCGA
NAGPA_sgRNA5	CTTAAACCGGCCAACATACCccaccttgttggTCCAATATGGCGACCTCCACgtttaagagctaagctgATGCTACTCGTTCCTTTCGA
VPS35L_sgRNA1	CTTAAACCGGCCAACATACCccaccttgttggGCTTCCTTACCAAGGAAAGAgtttaagagctaagctgATGCTACTCGTTCCTTTCGA
VPS35L_sgRNA2	CTTAAACCGGCCAACATACCccaccttgttggATGGCCGTCTTTCCTTGGTAgtttaagagctaagctgATGCTACTCGTTCCTTTCGA
VPS35L_sgRNA3	CTTAAACCGGCCAACATACCccaccttgttggTTTCCTTGGTAAGGAAGCAGgtttaagagctaagctgATGCTACTCGTTCCTTTCGA
VPS35L_sgRNA4	CTTAAACCGGCCAACATACCccaccttgttggCGGTCATGTGACTGGGAAGAgtttaagagctaagctgATGCTACTCGTTCCTTTCGA
VPS35L_sgRNA5	CTTAAACCGGCCAACATACCccaccttgttggCCTTGGTAAGGAAGCAGCGGgtttaagagctaagctgATGCTACTCGTTCCTTTCGA
ARL1_sgRNA1	CTTAAACCGGCCAACATACCccaccttgttggGGCTTGCGAGGAAACCGCCTgtttaagagctaagctgATGCTACTCGTTCCTTTCGA
ARL1_sgRNA2	CTTAAACCGGCCAACATACCccaccttgttggGTGGAAGTTGCTGGCTGACTgtttaagagctaagctgATGCTACTCGTTCCTTTCGA
ARL1_sgRNA3	CTTAAACCGGCCAACATACCccaccttgttggGCTGGCTGACTGGGCTTGCGgtttaagagctaagctgATGCTACTCGTTCCTTTCGA
ARL1_sgRNA4	CTTAAACCGGCCAACATACCccaccttgttggCTTCGGCTGCAGCTCCGAGGgtttaagagctaagctgATGCTACTCGTTCCTTTCGA
ARL1_sgRNA5	CTTAAACCGGCCAACATACCccaccttgttggGAGTCCGACGTGGAAGTTGCgtttaagagctaagctgATGCTACTCGTTCCTTTCGA
LAMTOR4_sgRNA1	CTTAAACCGGCCAACATACCccaccttgttggCCCAGCACCGAAGACTGCGAgtttaagagctaagctgATGCTACTCGTTCCTTTCGA
LAMTOR4_sgRNA2	CTTAAACCGGCCAACATACCccaccttgttggGAAGACTGCGATGGTGAGTGgtttaagagctaagctgATGCTACTCGTTCCTTTCGA
LAMTOR4_sgRNA3	CTTAAACCGGCCAACATACCccaccttgttggCATCGCAGTCTTCGGTGCTGgtttaagagctaagctgATGCTACTCGTTCCTTTCGA
LAMTOR4_sgRNA4	CTTAAACCGGCCAACATACCccaccttgttggTCACTCACCATCGCAGTCTTgtttaagagctaagctgATGCTACTCGTTCCTTTCGA
LAMTOR4_sgRNA5	CTTAAACCGGCCAACATACCccaccttgttggATCGCAGTCTTCGGTGCTGGgtttaagagctaagctgATGCTACTCGTTCCTTTCGA
ZEB1_sgRNA1	CTTAAACCGGCCAACATACCccaccttgttggCACTCACCGTTATTGCGCCGgtttaagagctaagctgATGCTACTCGTTCCTTTCGA
ZEB1_sgRNA2	CTTAAACCGGCCAACATACCccaccttgttggGCTTTCTGCGCTTACACCTGgtttaagagctaagctgATGCTACTCGTTCCTTTCGA
ZEB1_sgRNA3	CTTAAACCGGCCAACATACCccaccttgttggGCAGAAAGCAGGCGAACCCGgtttaagagctaagctgATGCTACTCGTTCCTTTCGA
ZEB1_sgRNA4	CTTAAACCGGCCAACATACCccaccttgttggACTCACCGTTATTGCGCCGCgtttaagagctaagctgATGCTACTCGTTCCTTTCGA
ZEB1_sgRNA5	CTTAAACCGGCCAACATACCccaccttgttggCAGGTGTAAGCGCAGAAAGCgtttaagagctaagctgATGCTACTCGTTCCTTTCGA
PCNP_sgRNA1	CTTAAACCGGCCAACATACCccaccttgttggCGGCGGGGAAAATGGCGGACgtttaagagctaagctgATGCTACTCGTTCCTTTCGA
PCNP_sgRNA2	CTTAAACCGGCCAACATACCccaccttgttggAAAATGGCGGACGGGAAGGCgtttaagagctaagctgATGCTACTCGTTCCTTTCGA
PCNP_sgRNA3	CTTAAACCGGCCAACATACCccaccttgttggCTGCAGGGGAGGCCGCGGCGgtttaagagctaagctgATGCTACTCGTTCCTTTCGA
PCNP_sgRNA4	CTTAAACCGGCCAACATACCccaccttgttggGCTGCAGGGGAGGCCGCGGCgtttaagagctaagctgATGCTACTCGTTCCTTTCGA
PCNP_sgRNA5	CTTAAACCGGCCAACATACCccaccttgttggGGCTGCAGGGGAGGCCGCGGgtttaagagctaagctgATGCTACTCGTTCCTTTCGA
MGA_sgRNA1	CTTAAACCGGCCAACATACCccaccttgttggACAGAATAACCCGCCCCCAGgtttaagagctaagctgATGCTACTCGTTCCTTTCGA
MGA_sgRNA2	CTTAAACCGGCCAACATACCccaccttgttggAGTCCTTCACATCCCGCTGGgtttaagagctaagctgATGCTACTCGTTCCTTTCGA
MGA_sgRNA3	CTTAAACCGGCCAACATACCccaccttgttggAGCGGGATGTGAAGGACTCCgtttaagagctaagctgATGCTACTCGTTCCTTTCGA
MGA_sgRNA4	CTTAAACCGGCCAACATACCccaccttgttggGGAGTCCTTCACATCCCGCTgtttaagagctaagctgATGCTACTCGTTCCTTTCGA
MGA_sgRNA5	CTTAAACCGGCCAACATACCccaccttgttggGATGTGAAGGACTCCGGGTGgtttaagagctaagctgATGCTACTCGTTCCTTTCGA
CTNNB1_sgRNA1	CTTAAACCGGCCAACATACCccaccttgttggCCCCTCGCTCTCCGCTCCCGgtttaagagctaagctgATGCTACTCGTTCCTTTCGA
CTNNB1_sgRNA2	CTTAAACCGGCCAACATACCccaccttgttggCTGTGGCAGCAGCGTTGGCCgtttaagagctaagctgATGCTACTCGTTCCTTTCGA
CTNNB1_sgRNA3	CTTAAACCGGCCAACATACCccaccttgttggGCCCCGGGAGCGGAGAGCGAgtttaagagctaagctgATGCTACTCGTTCCTTTCGA
CTNNB1_sgRNA4	CTTAAACCGGCCAACATACCccaccttgttggCCCCGGGAGCGGAGAGCGAGgtttaagagctaagctgATGCTACTCGTTCCTTTCGA
CTNNB1_sgRNA5	CTTAAACCGGCCAACATACCccaccttgttggCGGGAGCGGAGAGCGAGGGGgtttaagagctaagctgATGCTACTCGTTCCTTTCGA
FAM208A_sgRNA1	CTTAAACCGGCCAACATACCccaccttgttggAAGGCAGAAGAACTGCCCGAgtttaagagctaagctgATGCTACTCGTTCCTTTCGA
FAM208A_sgRNA2	CTTAAACCGGCCAACATACCccaccttgttggCAAATGCGCTGCCCGGTCCTgtttaagagctaagctgATGCTACTCGTTCCTTTCGA
FAM208A_sgRNA3	CTTAAACCGGCCAACATACCccaccttgttggGAAGGCAGAAGAACTGCCCGgtttaagagctaagctgATGCTACTCGTTCCTTTCGA
FAM208A_sgRNA4	CTTAAACCGGCCAACATACCccaccttgttggGCAGAAGAACTGCCCGAGGGgtttaagagctaagctgATGCTACTCGTTCCTTTCGA
FAM208A_sgRNA5	CTTAAACCGGCCAACATACCccaccttgttggGGCACCCCAAATGCGCTGCCgtttaagagctaagctgATGCTACTCGTTCCTTTCGA
EMSY_sgRNA1	CTTAAACCGGCCAACATACCccaccttgttggGTGTCCCCTAGTCTTGGCGGgtttaagagctaagctgATGCTACTCGTTCCTTTCGA
EMSY_sgRNA2	CTTAAACCGGCCAACATACCccaccttgttggCCGCAAACAAACCCAATTCCgtttaagagctaagctgATGCTACTCGTTCCTTTCGA
EMSY_sgRNA3	CTTAAACCGGCCAACATACCccaccttgttggGACTAGGGGACACCAGGAATgtttaagagctaagctgATGCTACTCGTTCCTTTCGA
EMSY_sgRNA4	CTTAAACCGGCCAACATACCccaccttgttggCCAGGAATTGGGTTTGTTTGgtttaagagctaagctgATGCTACTCGTTCCTTTCGA
EMSY_sgRNA5	CTTAAACCGGCCAACATACCccaccttgttggACTAGGGGACACCAGGAATTgtttaagagctaagctgATGCTACTCGTTCCTTTCGA
CCND3_sgRNA1	CTTAAACCGGCCAACATACCccaccttgttggGGGCTCGCGAGTCCCAAGGCgtttaagagctaagctgATGCTACTCGTTCCTTTCGA
CCND3_sgRNA2	CTTAAACCGGCCAACATACCccaccttgttggCGAGTCCCAAGGCAGGCGACgtttaagagctaagctgATGCTACTCGTTCCTTTCGA
CCND3_sgRNA3	CTTAAACCGGCCAACATACCccaccttgttggGCGAGTCCCAAGGCAGGCGAgtttaagagctaagctgATGCTACTCGTTCCTTTCGA
CCND3_sgRNA4	CTTAAACCGGCCAACATACCccaccttgttggTCCGGCCCGTCGCCTGCCTTgtttaagagctaagctgATGCTACTCGTTCCTTTCGA
CCND3_sgRNA5	CTTAAACCGGCCAACATACCccaccttgttggTCCCAAGGCAGGCGACGGGCgtttaagagctaagctgATGCTACTCGTTCCTTTCGA
CREBBP_sgRNA1	CTTAAACCGGCCAACATACCccaccttgttggGGCTTCGAGCGCGATCTACTgtttaagagctaagctgATGCTACTCGTTCCTTTCGA
CREBBP_sgRNA2	CTTAAACCGGCCAACATACCccaccttgttggATCGCGCTCGAAGCCCCGGTgtttaagagctaagctgATGCTACTCGTTCCTTTCGA
CREBBP_sgRNA3	CTTAAACCGGCCAACATACCccaccttgttggTCTTGTCGCGGACCCGACCGgtttaagagctaagctgATGCTACTCGTTCCTTTCGA
CREBBP_sgRNA4	CTTAAACCGGCCAACATACCccaccttgttggGTAGATCGCGCTCGAAGCCCgtttaagagctaagctgATGCTACTCGTTCCTTTCGA
CREBBP_sgRNA5	CTTAAACCGGCCAACATACCccaccttgttggCGCGATCTACTCGGCCCCGCgtttaagagctaagctgATGCTACTCGTTCCTTTCGA
RNF20_sgRNA1	CTTAAACCGGCCAACATACCccaccttgttggGAGAGCTGGAATCTCTGCACgtttaagagctaagctgATGCTACTCGTTCCTTTCGA
RNF20_sgRNA2	CTTAAACCGGCCAACATACCccaccttgttggCTCGCAGCAGTTACTCACCAgtttaagagctaagctgATGCTACTCGTTCCTTTCGA
RNF20_sgRNA3	CTTAAACCGGCCAACATACCccaccttgttggTGAGAGCTGGAATCTCTGCAgtttaagagctaagctgATGCTACTCGTTCCTTTCGA
RNF20_sgRNA4	CTTAAACCGGCCAACATACCccaccttgttggTGGAATCTCTGCACGGGCCTgtttaagagctaagctgATGCTACTCGTTCCTTTCGA
RNF20_sgRNA5	CTTAAACCGGCCAACATACCccaccttgttggCGCGGGTCAGGGGTGAGAGCgtttaagagctaagctgATGCTACTCGTTCCTTTCGA
COMMD4_sgRNA1	CTTAAACCGGCCAACATACCccaccttgttggGCGCGATGGTGAGGCACTAGgtttaagagctaagctgATGCTACTCGTTCCTTTCGA
COMMD4_sgRNA2	CTTAAACCGGCCAACATACCccaccttgttggGAGGCACTAGGGGCGAAGCGgtttaagagctaagctgATGCTACTCGTTCCTTTCGA
COMMD4_sgRNA3	CTTAAACCGGCCAACATACCccaccttgttggGCCCTGGCTTCTTGGCGCGAgtttaagagctaagctgATGCTACTCGTTCCTTTCGA
COMMD4_sgRNA4	CTTAAACCGGCCAACATACCccaccttgttggGGCTTCTTGGCGCGATGGTGgtttaagagctaagctgATGCTACTCGTTCCTTTCGA
COMMD4_sgRNA5	CTTAAACCGGCCAACATACCccaccttgttggGGCGCGATGGTGAGGCACTAgtttaagagctaagctgATGCTACTCGTTCCTTTCGA
VHL_sgRNA1	CTTAAACCGGCCAACATACCccaccttgttggCGGGTGGTCTGGATCGCGGAgtttaagagctaagctgATGCTACTCGTTCCTTTCGA
VHL_sgRNA2	CTTAAACCGGCCAACATACCccaccttgttggGGCCCGGGTGGTCTGGATCGgtttaagagctaagctgATGCTACTCGTTCCTTTCGA
VHL_sgRNA3	CTTAAACCGGCCAACATACCccaccttgttggCCGGGTGGTCTGGATCGCGGgtttaagagctaagctgATGCTACTCGTTCCTTTCGA
VHL_sgRNA4	CTTAAACCGGCCAACATACCccaccttgttggTCCCAGTTCTCCGCCCTCCGgtttaagagctaagctgATGCTACTCGTTCCTTTCGA
VHL_sgRNA5	CTTAAACCGGCCAACATACCccaccttgttggCTCCGCGATCCAGACCACCCgtttaagagctaagctgATGCTACTCGTTCCTTTCGA
CCNB1_sgRNA1	CTTAAACCGGCCAACATACCccaccttgttggGGGGAGAAGCAGAACACCGGgtttaagagctaagctgATGCTACTCGTTCCTTTCGA
CCNB1_sgRNA2	CTTAAACCGGCCAACATACCccaccttgttggGCTGGGTGTAGGTCCTTGGCgtttaagagctaagctgATGCTACTCGTTCCTTTCGA
CCNB1_sgRNA3	CTTAAACCGGCCAACATACCccaccttgttggAGCGGGGAGAAGCAGAACACgtttaagagctaagctgATGCTACTCGTTCCTTTCGA
CCNB1_sgRNA4	CTTAAACCGGCCAACATACCccaccttgttggAACGGCTGTTGGTTTCTGCTgtttaagagctaagctgATGCTACTCGTTCCTTTCGA
CCNB1_sgRNA5	CTTAAACCGGCCAACATACCccaccttgttggTGTTGGTTTCTGCTGGGTGTgtttaagagctaagctgATGCTACTCGTTCCTTTCGA
LSMD1_sgRNA1	CTTAAACCGGCCAACATACCccaccttgttggGCGCGCCCGACAGCAGCTAGgtttaagagctaagctgATGCTACTCGTTCCTTTCGA
LSMD1_sgRNA2	CTTAAACCGGCCAACATACCccaccttgttggGGATTCGGACGGAGAGCGCGgtttaagagctaagctgATGCTACTCGTTCCTTTCGA
LSMD1_sgRNA3	CTTAAACCGGCCAACATACCccaccttgttggCGGAGAGCGCGAGGACTCGGgtttaagagctaagctgATGCTACTCGTTCCTTTCGA
LSMD1_sgRNA4	CTTAAACCGGCCAACATACCccaccttgttggGCAGCGCCTCTAGCTGCTGTgtttaagagctaagctgATGCTACTCGTTCCTTTCGA
LSMD1_sgRNA5	CTTAAACCGGCCAACATACCccaccttgttggCAGCGCCTCTAGCTGCTGTCgtttaagagctaagctgATGCTACTCGTTCCTTTCGA
COMMD2_sgRNA1	CTTAAACCGGCCAACATACCccaccttgttggGCGCTGCCGGGTGAAATCGTgtttaagagctaagctgATGCTACTCGTTCCTTTCGA
COMMD2_sgRNA2	CTTAAACCGGCCAACATACCccaccttgttggCAGGTGTTCCTTATGCTCCTgtttaagagctaagctgATGCTACTCGTTCCTTTCGA
COMMD2_sgRNA3	CTTAAACCGGCCAACATACCccaccttgttggCACTGTCCTACGATTTCACCgtttaagagctaagctgATGCTACTCGTTCCTTTCGA
COMMD2_sgRNA4	CTTAAACCGGCCAACATACCccaccttgttggGATGCTGCTGGAATTGTCCGgtttaagagctaagctgATGCTACTCGTTCCTTTCGA
COMMD2_sgRNA5	CTTAAACCGGCCAACATACCccaccttgttggTAGGACAGTGAAGATGCTGCgtttaagagctaagctgATGCTACTCGTTCCTTTCGA
TAF5_sgRNA1	CTTAAACCGGCCAACATACCccaccttgttggGCGGTCAAGCTAGAGCCTGAgtttaagagctaagctgATGCTACTCGTTCCTTTCGA
TAF5_sgRNA2	CTTAAACCGGCCAACATACCccaccttgttggGGCGGTCAAGCTAGAGCCTGgtttaagagctaagctgATGCTACTCGTTCCTTTCGA
TAF5_sgRNA3	CTTAAACCGGCCAACATACCccaccttgttggGCTGGCGGAGGAGCAGACGGgtttaagagctaagctgATGCTACTCGTTCCTTTCGA
TAF5_sgRNA4	CTTAAACCGGCCAACATACCccaccttgttggAGCAGCGTTGGCGGTCCCTCgtttaagagctaagctgATGCTACTCGTTCCTTTCGA
TAF5_sgRNA5	CTTAAACCGGCCAACATACCccaccttgttggGGCGCTGGCGGAGGAGCAGAgtttaagagctaagctgATGCTACTCGTTCCTTTCGA
CDKN2AIPNL_sgRNA1	CTTAAACCGGCCAACATACCccaccttgttggCGAAACCAGCTCCTCCACTGgtttaagagctaagctgATGCTACTCGTTCCTTTCGA
CDKN2AIPNL_sgRNA2	CTTAAACCGGCCAACATACCccaccttgttggGGGCACCATGGTCGGTGGCGgtttaagagctaagctgATGCTACTCGTTCCTTTCGA
CDKN2AIPNL_sgRNA3	CTTAAACCGGCCAACATACCccaccttgttggAGCCGCCTCGCCACCGACCAgtttaagagctaagctgATGCTACTCGTTCCTTTCGA
CDKN2AIPNL_sgRNA4	CTTAAACCGGCCAACATACCccaccttgttggGCGGCGGGCACCATGGTCGGgtttaagagctaagctgATGCTACTCGTTCCTTTCGA
CDKN2AIPNL_sgRNA5	CTTAAACCGGCCAACATACCccaccttgttggCACCATGGTCGGTGGCGAGGgtttaagagctaagctgATGCTACTCGTTCCTTTCGA
COMMD8_sgRNA1	CTTAAACCGGCCAACATACCccaccttgttggCGGAAGAGGGGACGCCCTTGgtttaagagctaagctgATGCTACTCGTTCCTTTCGA
COMMD8_sgRNA2	CTTAAACCGGCCAACATACCccaccttgttggAGCTTCTGCAGCCGCCACAAgtttaagagctaagctgATGCTACTCGTTCCTTTCGA
COMMD8_sgRNA3	CTTAAACCGGCCAACATACCccaccttgttggAAGAGGGGACGCCCTTGTGGgtttaagagctaagctgATGCTACTCGTTCCTTTCGA
COMMD8_sgRNA4	CTTAAACCGGCCAACATACCccaccttgttggCAGGGATGGAGCCGGAAGAGgtttaagagctaagctgATGCTACTCGTTCCTTTCGA
COMMD8_sgRNA5	CTTAAACCGGCCAACATACCccaccttgttggGCAGGGATGGAGCCGGAAGAgtttaagagctaagctgATGCTACTCGTTCCTTTCGA
NSMCE1_sgRNA1	CTTAAACCGGCCAACATACCccaccttgttggGCTCCCTGGTGGGTAACGTGgtttaagagctaagctgATGCTACTCGTTCCTTTCGA
NSMCE1_sgRNA2	CTTAAACCGGCCAACATACCccaccttgttggCGTATCCGCTAGCGCGGCCTgtttaagagctaagctgATGCTACTCGTTCCTTTCGA
NSMCE1_sgRNA3	CTTAAACCGGCCAACATACCccaccttgttggCCGTATCCGCTAGCGCGGCCgtttaagagctaagctgATGCTACTCGTTCCTTTCGA
NSMCE1_sgRNA4	CTTAAACCGGCCAACATACCccaccttgttggAGGGAGCCCAAGCGCATCCCgtttaagagctaagctgATGCTACTCGTTCCTTTCGA
NSMCE1_sgRNA5	CTTAAACCGGCCAACATACCccaccttgttggAGCGCGGCCTGGGATGCGCTgtttaagagctaagctgATGCTACTCGTTCCTTTCGA
AC026461.1_sgRNA1	CTTAAACCGGCCAACATACCccaccttgttgggtttaagagctaagctgATGCTACTCGTTCCTTTCGA
AP000974.1_sgRNA1	CTTAAACCGGCCAACATACCccaccttgttgggtttaagagctaagctgATGCTACTCGTTCCTTTCGA
LELP1_sgRNA1	CTTAAACCGGCCAACATACCccaccttgttggACTTGACAAGCAGTTGAGTGgtttaagagctaagctgATGCTACTCGTTCCTTTCGA
LELP1_sgRNA2	CTTAAACCGGCCAACATACCccaccttgttggAAGGGAAAAGCCACCTTCCCgtttaagagctaagctgATGCTACTCGTTCCTTTCGA
LELP1_sgRNA3	CTTAAACCGGCCAACATACCccaccttgttggTGGATGTTATGGCTGTGCCTgtttaagagctaagctgATGCTACTCGTTCCTTTCGA
LELP1_sgRNA4	CTTAAACCGGCCAACATACCccaccttgttggGTGGATGTTATGGCTGTGCCgtttaagagctaagctgATGCTACTCGTTCCTTTCGA
LELP1_sgRNA5	CTTAAACCGGCCAACATACCccaccttgttggTGACAAGCAGTTGAGTGAGGgtttaagagctaagctgATGCTACTCGTTCCTTTCGA
HSD17B12_sgRNA1	CTTAAACCGGCCAACATACCccaccttgttggAAGAGCGAGTGAATGAATCCgtttaagagctaagctgATGCTACTCGTTCCTTTCGA
HSD17B12_sgRNA2	CTTAAACCGGCCAACATACCccaccttgttggTTTCATTCACGAAGGTAGTGgtttaagagctaagctgATGCTACTCGTTCCTTTCGA
HSD17B12_sgRNA3	CTTAAACCGGCCAACATACCccaccttgttggAGCGAGTGAATGAATCCAGGgtttaagagctaagctgATGCTACTCGTTCCTTTCGA
HSD17B12_sgRNA4	CTTAAACCGGCCAACATACCccaccttgttggACGAAGGTAGTGAGGCCTAGgtttaagagctaagctgATGCTACTCGTTCCTTTCGA
HSD17B12_sgRNA5	CTTAAACCGGCCAACATACCccaccttgttggTCACGGCCGGCGCCTCCTCCgtttaagagctaagctgATGCTACTCGTTCCTTTCGA
IL17RA_sgRNA1	CTTAAACCGGCCAACATACCccaccttgttggCGCAGCGAACGAACGTTCTGgtttaagagctaagctgATGCTACTCGTTCCTTTCGA
IL17RA_sgRNA2	CTTAAACCGGCCAACATACCccaccttgttggGTTCGCTGCGTCCCCAGCCGgtttaagagctaagctgATGCTACTCGTTCCTTTCGA
IL17RA_sgRNA3	CTTAAACCGGCCAACATACCccaccttgttggGGCCCGGCTGGCGTCGCGGAgtttaagagctaagctgATGCTACTCGTTCCTTTCGA
IL17RA_sgRNA4	CTTAAACCGGCCAACATACCccaccttgttggTCGTTCGCTGCGTCCCCAGCgtttaagagctaagctgATGCTACTCGTTCCTTTCGA
IL17RA_sgRNA5	CTTAAACCGGCCAACATACCccaccttgttggGGCTGGCGTCGCGGAGGGCTgtttaagagctaagctgATGCTACTCGTTCCTTTCGA
M6PR_sgRNA1	CTTAAACCGGCCAACATACCccaccttgttggGGTCCCAGAGCTAGTTTCAGgtttaagagctaagctgATGCTACTCGTTCCTTTCGA
M6PR_sgRNA2	CTTAAACCGGCCAACATACCccaccttgttggTGGCCTCTGAAACTAGCTCTgtttaagagctaagctgATGCTACTCGTTCCTTTCGA
M6PR_sgRNA3	CTTAAACCGGCCAACATACCccaccttgttggCTGGCCTCTGAAACTAGCTCgtttaagagctaagctgATGCTACTCGTTCCTTTCGA
M6PR_sgRNA4	CTTAAACCGGCCAACATACCccaccttgttggTGAAACTAGCTCTGGGACCGgtttaagagctaagctgATGCTACTCGTTCCTTTCGA
M6PR_sgRNA5	CTTAAACCGGCCAACATACCccaccttgttggTCTGAAACTAGCTCTGGGACgtttaagagctaagctgATGCTACTCGTTCCTTTCGA
ATP6AP2_sgRNA1	CTTAAACCGGCCAACATACCccaccttgttggCGCGTCACCTCCTCACGCTGgtttaagagctaagctgATGCTACTCGTTCCTTTCGA
ATP6AP2_sgRNA2	CTTAAACCGGCCAACATACCccaccttgttggCGCAGCACTGCGGGGCGACAgtttaagagctaagctgATGCTACTCGTTCCTTTCGA
ATP6AP2_sgRNA3	CTTAAACCGGCCAACATACCccaccttgttggCGGGCGACAGCCGCAGCGTGgtttaagagctaagctgATGCTACTCGTTCCTTTCGA
ATP6AP2_sgRNA4	CTTAAACCGGCCAACATACCccaccttgttggCACTGCGGGGCGACACGGAAgtttaagagctaagctgATGCTACTCGTTCCTTTCGA
ATP6AP2_sgRNA5	CTTAAACCGGCCAACATACCccaccttgttggGCGACACGGAACGGGCCGGCgtttaagagctaagctgATGCTACTCGTTCCTTTCGA
MRPL36_sgRNA1	CTTAAACCGGCCAACATACCccaccttgttggGGAGCCGTCTTCTCAGGTCAgtttaagagctaagctgATGCTACTCGTTCCTTTCGA
MRPL36_sgRNA2	CTTAAACCGGCCAACATACCccaccttgttggGAGAAGACGGCTCCCTTACCgtttaagagctaagctgATGCTACTCGTTCCTTTCGA
MRPL36_sgRNA3	CTTAAACCGGCCAACATACCccaccttgttggCGGCGCCGGGTGAGAGCGTGgtttaagagctaagctgATGCTACTCGTTCCTTTCGA
MRPL36_sgRNA4	CTTAAACCGGCCAACATACCccaccttgttggGAGCCGTCTTCTCAGGTCAGgtttaagagctaagctgATGCTACTCGTTCCTTTCGA
MRPL36_sgRNA5	CTTAAACCGGCCAACATACCccaccttgttggCCCGGCCGCACGCTCTCACCgtttaagagctaagctgATGCTACTCGTTCCTTTCGA
SCYL1_sgRNA1	CTTAAACCGGCCAACATACCccaccttgttggGTGGTTCTTTGCCCGGGACCgtttaagagctaagctgATGCTACTCGTTCCTTTCGA
SCYL1_sgRNA2	CTTAAACCGGCCAACATACCccaccttgttggGGACGATGTGGTTCTTTGCCgtttaagagctaagctgATGCTACTCGTTCCTTTCGA
SCYL1_sgRNA3	CTTAAACCGGCCAACATACCccaccttgttggAGCTAAGGCGCCCGAACCCGgtttaagagctaagctgATGCTACTCGTTCCTTTCGA
SCYL1_sgRNA4	CTTAAACCGGCCAACATACCccaccttgttggGACGATGTGGTTCTTTGCCCgtttaagagctaagctgATGCTACTCGTTCCTTTCGA
SCYL1_sgRNA5	CTTAAACCGGCCAACATACCccaccttgttggCGGCGGCGGTGGGGACGATGgtttaagagctaagctgATGCTACTCGTTCCTTTCGA
CAMLG_sgRNA1	CTTAAACCGGCCAACATACCccaccttgttggCCTCCCAGACTGTGGACGGGgtttaagagctaagctgATGCTACTCGTTCCTTTCGA
CAMLG_sgRNA2	CTTAAACCGGCCAACATACCccaccttgttggACCCCTCCCAGACTGTGGACgtttaagagctaagctgATGCTACTCGTTCCTTTCGA
CAMLG_sgRNA3	CTTAAACCGGCCAACATACCccaccttgttggCTGCCACCCCTCCCAGACTGgtttaagagctaagctgATGCTACTCGTTCCTTTCGA
CAMLG_sgRNA4	CTTAAACCGGCCAACATACCccaccttgttggCACCCCTCCCAGACTGTGGAgtttaagagctaagctgATGCTACTCGTTCCTTTCGA
CAMLG_sgRNA5	CTTAAACCGGCCAACATACCccaccttgttggCATCCTCCCGTCCACAGTCTgtttaagagctaagctgATGCTACTCGTTCCTTTCGA
PPP6C_sgRNA1	CTTAAACCGGCCAACATACCccaccttgttggATAACAAGCCGCGGCAACAGgtttaagagctaagctgATGCTACTCGTTCCTTTCGA
PPP6C_sgRNA2	CTTAAACCGGCCAACATACCccaccttgttggACAAGCCGCGGCAACAGCGGgtttaagagctaagctgATGCTACTCGTTCCTTTCGA
PPP6C_sgRNA3	CTTAAACCGGCCAACATACCccaccttgttggGCGGCTTGTTATTCTTAAAAgtttaagagctaagctgATGCTACTCGTTCCTTTCGA
PPP6C_sgRNA4	CTTAAACCGGCCAACATACCccaccttgttggCGCCGCCGCCGCTGTTGCCGgtttaagagctaagctgATGCTACTCGTTCCTTTCGA
PPP6C_sgRNA5	CTTAAACCGGCCAACATACCccaccttgttggAGCCGCGGCAACAGCGGCGGgtttaagagctaagctgATGCTACTCGTTCCTTTCGA
HSPA14_sgRNA1	CTTAAACCGGCCAACATACCccaccttgttggCCCCCAACAGCAACAGCTACgtttaagagctaagctgATGCTACTCGTTCCTTTCGA
HSPA14_sgRNA2	CTTAAACCGGCCAACATACCccaccttgttggGGCCGGTAGCTGTTGCTGTTgtttaagagctaagctgATGCTACTCGTTCCTTTCGA
HSPA14_sgRNA3	CTTAAACCGGCCAACATACCccaccttgttggCCGGTAGCTGTTGCTGTTGGgtttaagagctaagctgATGCTACTCGTTCCTTTCGA
HSPA14_sgRNA4	CTTAAACCGGCCAACATACCccaccttgttggGACGGCAGCGGCAGGAATGAgtttaagagctaagctgATGCTACTCGTTCCTTTCGA
HSPA14_sgRNA5	CTTAAACCGGCCAACATACCccaccttgttggACGGCAGCGGCAGGAATGAGgtttaagagctaagctgATGCTACTCGTTCCTTTCGA
PDCD7_sgRNA1	CTTAAACCGGCCAACATACCccaccttgttggCGACCCTGGCCGAAGAATGGgtttaagagctaagctgATGCTACTCGTTCCTTTCGA
PDCD7_sgRNA2	CTTAAACCGGCCAACATACCccaccttgttggCTGGCCGAAGAATGGTGGCAgtttaagagctaagctgATGCTACTCGTTCCTTTCGA
PDCD7_sgRNA3	CTTAAACCGGCCAACATACCccaccttgttggAAGCATCTCCGTCGTGAACAgtttaagagctaagctgATGCTACTCGTTCCTTTCGA
PDCD7_sgRNA4	CTTAAACCGGCCAACATACCccaccttgttggCCTGGCCGAAGAATGGTGGCgtttaagagctaagctgATGCTACTCGTTCCTTTCGA
PDCD7_sgRNA5	CTTAAACCGGCCAACATACCccaccttgttggGGGCGACCCTGGCCGAAGAAgtttaagagctaagctgATGCTACTCGTTCCTTTCGA
RP11-410N8.4_sgRNA1	CTTAAACCGGCCAACATACCccaccttgttgggtttaagagctaagctgATGCTACTCGTTCCTTTCGA
ILF3_sgRNA1	CTTAAACCGGCCAACATACCccaccttgttggGTCTGCCCCCAAAAGCCACGgtttaagagctaagctgATGCTACTCGTTCCTTTCGA
ILF3_sgRNA2	CTTAAACCGGCCAACATACCccaccttgttggGCTGCTGGGTCCAACTGCAAgtttaagagctaagctgATGCTACTCGTTCCTTTCGA
ILF3_sgRNA3	CTTAAACCGGCCAACATACCccaccttgttggTGCAGTTGGACCCAGCAGCCgtttaagagctaagctgATGCTACTCGTTCCTTTCGA
ILF3_sgRNA4	CTTAAACCGGCCAACATACCccaccttgttggCCTCTTCTCGCCATTGCAGTgtttaagagctaagctgATGCTACTCGTTCCTTTCGA
ILF3_sgRNA5	CTTAAACCGGCCAACATACCccaccttgttggAAAAGCCACGCGGTGCGCGCgtttaagagctaagctgATGCTACTCGTTCCTTTCGA
IER3IP1_sgRNA1	CTTAAACCGGCCAACATACCccaccttgttggGAGAAATCGCTTGGACTTCGgtttaagagctaagctgATGCTACTCGTTCCTTTCGA
IER3IP1_sgRNA2	CTTAAACCGGCCAACATACCccaccttgttggTGGAGGCGCCACGTCCCTTGgtttaagagctaagctgATGCTACTCGTTCCTTTCGA
IER3IP1_sgRNA3	CTTAAACCGGCCAACATACCccaccttgttggAGGCGCCACGTCCCTTGCGGgtttaagagctaagctgATGCTACTCGTTCCTTTCGA
IER3IP1_sgRNA4	CTTAAACCGGCCAACATACCccaccttgttggGCGGCGGGAGAGAAATCGCTgtttaagagctaagctgATGCTACTCGTTCCTTTCGA
IER3IP1_sgRNA5	CTTAAACCGGCCAACATACCccaccttgttggAAATCGCTTGGACTTCGGGGgtttaagagctaagctgATGCTACTCGTTCCTTTCGA
MRPS26_sgRNA1	CTTAAACCGGCCAACATACCccaccttgttggCTACGCGCGCTGAGCCGCCTgtttaagagctaagctgATGCTACTCGTTCCTTTCGA
MRPS26_sgRNA2	CTTAAACCGGCCAACATACCccaccttgttggACGGGGTCCCCGCGCCCAGGgtttaagagctaagctgATGCTACTCGTTCCTTTCGA
MRPS26_sgRNA3	CTTAAACCGGCCAACATACCccaccttgttggGAGGGGCCCGGGGCCTGCACgtttaagagctaagctgATGCTACTCGTTCCTTTCGA
MRPS26_sgRNA4	CTTAAACCGGCCAACATACCccaccttgttggCGCTGAGCCGCCTGGGCGCGgtttaagagctaagctgATGCTACTCGTTCCTTTCGA
MRPS26_sgRNA5	CTTAAACCGGCCAACATACCccaccttgttggTGCACGGGGTCCCCGCGCCCgtttaagagctaagctgATGCTACTCGTTCCTTTCGA
TUBE1_sgRNA1	CTTAAACCGGCCAACATACCccaccttgttggACCCAGTCGGTGGTCGTACAgtttaagagctaagctgATGCTACTCGTTCCTTTCGA
TUBE1_sgRNA2	CTTAAACCGGCCAACATACCccaccttgttggGCGCACCACCATGACCCAGTgtttaagagctaagctgATGCTACTCGTTCCTTTCGA
TUBE1_sgRNA3	CTTAAACCGGCCAACATACCccaccttgttggCACCACCATGACCCAGTCGGgtttaagagctaagctgATGCTACTCGTTCCTTTCGA
TUBE1_sgRNA4	CTTAAACCGGCCAACATACCccaccttgttggGACCACCGACTGGGTCATGGgtttaagagctaagctgATGCTACTCGTTCCTTTCGA
TUBE1_sgRNA5	CTTAAACCGGCCAACATACCccaccttgttggACCCTGTACGACCACCGACTgtttaagagctaagctgATGCTACTCGTTCCTTTCGA
COMMD7_sgRNA1	CTTAAACCGGCCAACATACCccaccttgttggGGTCCTCAGTGCAGTGCAGGgtttaagagctaagctgATGCTACTCGTTCCTTTCGA
COMMD7_sgRNA2	CTTAAACCGGCCAACATACCccaccttgttggCGGCGGCGGTGGAACCTGCGgtttaagagctaagctgATGCTACTCGTTCCTTTCGA
COMMD7_sgRNA3	CTTAAACCGGCCAACATACCccaccttgttggAGTGCAGTGCAGGCGGCCCAgtttaagagctaagctgATGCTACTCGTTCCTTTCGA
COMMD7_sgRNA4	CTTAAACCGGCCAACATACCccaccttgttggGGCGGCGGCGGTGGAACCTGgtttaagagctaagctgATGCTACTCGTTCCTTTCGA
COMMD7_sgRNA5	CTTAAACCGGCCAACATACCccaccttgttggGCGGTGGAACCTGCGGGGCTgtttaagagctaagctgATGCTACTCGTTCCTTTCGA
ANAPC15_sgRNA1	CTTAAACCGGCCAACATACCccaccttgttggTCTGTACTTACCGCGCCGGGgtttaagagctaagctgATGCTACTCGTTCCTTTCGA
ANAPC15_sgRNA2	CTTAAACCGGCCAACATACCccaccttgttggGCGCGGTAAGTACAGACGCAgtttaagagctaagctgATGCTACTCGTTCCTTTCGA
ANAPC15_sgRNA3	CTTAAACCGGCCAACATACCccaccttgttggTGCGTCTGTACTTACCGCGCgtttaagagctaagctgATGCTACTCGTTCCTTTCGA
ANAPC15_sgRNA4	CTTAAACCGGCCAACATACCccaccttgttggGCGTCTGTACTTACCGCGCCgtttaagagctaagctgATGCTACTCGTTCCTTTCGA
ANAPC15_sgRNA5	CTTAAACCGGCCAACATACCccaccttgttggCCGGCAGCAGCCTCCCGGCGgtttaagagctaagctgATGCTACTCGTTCCTTTCGA
RTTN_sgRNA1	CTTAAACCGGCCAACATACCccaccttgttggTGCAGATTGACGGGACGAGAgtttaagagctaagctgATGCTACTCGTTCCTTTCGA
RTTN_sgRNA2	CTTAAACCGGCCAACATACCccaccttgttggTTGACGGGACGAGATGGTCCgtttaagagctaagctgATGCTACTCGTTCCTTTCGA
RTTN_sgRNA3	CTTAAACCGGCCAACATACCccaccttgttggGGGACGAGATGGTCCTGGCAgtttaagagctaagctgATGCTACTCGTTCCTTTCGA
RTTN_sgRNA4	CTTAAACCGGCCAACATACCccaccttgttggGCAGGGCTCATCAGGAAACTgtttaagagctaagctgATGCTACTCGTTCCTTTCGA
RTTN_sgRNA5	CTTAAACCGGCCAACATACCccaccttgttggGTTTCCTGATGAGCCCTGCCgtttaagagctaagctgATGCTACTCGTTCCTTTCGA
CSTF2T_sgRNA1	CTTAAACCGGCCAACATACCccaccttgttggCGGAATCATGTCGAGTTTGGgtttaagagctaagctgATGCTACTCGTTCCTTTCGA
CSTF2T_sgRNA2	CTTAAACCGGCCAACATACCccaccttgttggAACCGGAATCATGTCGAGTTgtttaagagctaagctgATGCTACTCGTTCCTTTCGA
CSTF2T_sgRNA3	CTTAAACCGGCCAACATACCccaccttgttggGCAGTGATCGATCCATTGCCgtttaagagctaagctgATGCTACTCGTTCCTTTCGA
CSTF2T_sgRNA4	CTTAAACCGGCCAACATACCccaccttgttggCGCCAAACTCGACATGATTCgtttaagagctaagctgATGCTACTCGTTCCTTTCGA
CSTF2T_sgRNA5	CTTAAACCGGCCAACATACCccaccttgttggCTATCGGCTGTCTGCACAACgtttaagagctaagctgATGCTACTCGTTCCTTTCGA
COG1_sgRNA1	CTTAAACCGGCCAACATACCccaccttgttggCAGATCCAGCCGCTTCAGCGgtttaagagctaagctgATGCTACTCGTTCCTTTCGA
COG1_sgRNA2	CTTAAACCGGCCAACATACCccaccttgttggCAGCGCGGGTGAGGTTGCCGgtttaagagctaagctgATGCTACTCGTTCCTTTCGA
COG1_sgRNA3	CTTAAACCGGCCAACATACCccaccttgttggCAACCTCACCCGCGCTGAAGgtttaagagctaagctgATGCTACTCGTTCCTTTCGA
COG1_sgRNA4	CTTAAACCGGCCAACATACCccaccttgttggGCTGGATCTGCGCGACCCTGgtttaagagctaagctgATGCTACTCGTTCCTTTCGA
COG1_sgRNA5	CTTAAACCGGCCAACATACCccaccttgttggAGATCCAGCCGCTTCAGCGCgtttaagagctaagctgATGCTACTCGTTCCTTTCGA
ODR4_sgRNA1	CTTAAACCGGCCAACATACCccaccttgttggGCCCAAGTACCAGCCTCTAGgtttaagagctaagctgATGCTACTCGTTCCTTTCGA
ODR4_sgRNA2	CTTAAACCGGCCAACATACCccaccttgttggGGAGGGAATCTGGCCCCTAGgtttaagagctaagctgATGCTACTCGTTCCTTTCGA
ODR4_sgRNA3	CTTAAACCGGCCAACATACCccaccttgttggGGAATCTGGCCCCTAGAGGCgtttaagagctaagctgATGCTACTCGTTCCTTTCGA
ODR4_sgRNA4	CTTAAACCGGCCAACATACCccaccttgttggGGGCCCAAGTACCAGCCTCTgtttaagagctaagctgATGCTACTCGTTCCTTTCGA
ODR4_sgRNA5	CTTAAACCGGCCAACATACCccaccttgttggCCCGAAACCCCCATCTCCGGgtttaagagctaagctgATGCTACTCGTTCCTTTCGA
UBIAD1_sgRNA1	CTTAAACCGGCCAACATACCccaccttgttggCTCTGGCGGCCTAAAGAAGGgtttaagagctaagctgATGCTACTCGTTCCTTTCGA
UBIAD1_sgRNA2	CTTAAACCGGCCAACATACCccaccttgttggGAGGCCGGCGCACAAGATGGgtttaagagctaagctgATGCTACTCGTTCCTTTCGA
UBIAD1_sgRNA3	CTTAAACCGGCCAACATACCccaccttgttggTAGAGCCCACGGCTGAGCCGgtttaagagctaagctgATGCTACTCGTTCCTTTCGA
UBIAD1_sgRNA4	CTTAAACCGGCCAACATACCccaccttgttggCAGCCCCGCGTTAGAGCCCAgtttaagagctaagctgATGCTACTCGTTCCTTTCGA
UBIAD1_sgRNA5	CTTAAACCGGCCAACATACCccaccttgttggGCACAAGATGGCGGCTCTGGgtttaagagctaagctgATGCTACTCGTTCCTTTCGA
CDS2_sgRNA1	CTTAAACCGGCCAACATACCccaccttgttggGCGGCTTCGCTGCTAGCTCGgtttaagagctaagctgATGCTACTCGTTCCTTTCGA
CDS2_sgRNA2	CTTAAACCGGCCAACATACCccaccttgttggCTCTGTCATCCTGGGAAAATgtttaagagctaagctgATGCTACTCGTTCCTTTCGA
CDS2_sgRNA3	CTTAAACCGGCCAACATACCccaccttgttggCGAGCTAGCAGCGAAGCCGCgtttaagagctaagctgATGCTACTCGTTCCTTTCGA
CDS2_sgRNA4	CTTAAACCGGCCAACATACCccaccttgttggCGCCGAGCTGCCTGCTCCGGgtttaagagctaagctgATGCTACTCGTTCCTTTCGA
CDS2_sgRNA5	CTTAAACCGGCCAACATACCccaccttgttggCTGCTAGCTCGCGGCGACGTgtttaagagctaagctgATGCTACTCGTTCCTTTCGA
HLCS_sgRNA1	CTTAAACCGGCCAACATACCccaccttgttggCTGTACCTGTGGGCGCGCTGgtttaagagctaagctgATGCTACTCGTTCCTTTCGA
HLCS_sgRNA2	CTTAAACCGGCCAACATACCccaccttgttggGCTGTGCTACCTGTACCTGTgtttaagagctaagctgATGCTACTCGTTCCTTTCGA
HLCS_sgRNA3	CTTAAACCGGCCAACATACCccaccttgttggCGCTGTGCTACCTGTACCTGgtttaagagctaagctgATGCTACTCGTTCCTTTCGA
HLCS_sgRNA4	CTTAAACCGGCCAACATACCccaccttgttggCCCAGCGCGCCCACAGGTACgtttaagagctaagctgATGCTACTCGTTCCTTTCGA
HLCS_sgRNA5	CTTAAACCGGCCAACATACCccaccttgttggGGCGACCCCAGCGCGCCCACgtttaagagctaagctgATGCTACTCGTTCCTTTCGA
COASY_sgRNA1	CTTAAACCGGCCAACATACCccaccttgttggCAAGTGGAACCCAAGCCTTGgtttaagagctaagctgATGCTACTCGTTCCTTTCGA
COASY_sgRNA2	CTTAAACCGGCCAACATACCccaccttgttggGGGTTCCACTTGCACCACCGgtttaagagctaagctgATGCTACTCGTTCCTTTCGA
COASY_sgRNA3	CTTAAACCGGCCAACATACCccaccttgttggCTCACTGAAACCTCAAGGCTgtttaagagctaagctgATGCTACTCGTTCCTTTCGA
COASY_sgRNA4	CTTAAACCGGCCAACATACCccaccttgttggTTCCACTTGCACCACCGCGGgtttaagagctaagctgATGCTACTCGTTCCTTTCGA
COASY_sgRNA5	CTTAAACCGGCCAACATACCccaccttgttggAGCCAGGGAAGCCTCCGCGGgtttaagagctaagctgATGCTACTCGTTCCTTTCGA
PRAMEF6_sgRNA1	CTTAAACCGGCCAACATACCccaccttgttggCCATCTGACCTACAGTCAGTgtttaagagctaagctgATGCTACTCGTTCCTTTCGA
PRAMEF6_sgRNA2	CTTAAACCGGCCAACATACCccaccttgttggAGTGTCCTTACAGAAATTAGgtttaagagctaagctgATGCTACTCGTTCCTTTCGA
PRAMEF6_sgRNA3	CTTAAACCGGCCAACATACCccaccttgttggGTAAGCCACTAATTTCTGTAgtttaagagctaagctgATGCTACTCGTTCCTTTCGA
PRAMEF6_sgRNA4	CTTAAACCGGCCAACATACCccaccttgttggCTAGAAGGTGCTCAGTCCTCgtttaagagctaagctgATGCTACTCGTTCCTTTCGA
PRAMEF6_sgRNA5	CTTAAACCGGCCAACATACCccaccttgttggAATTAGTGGCTTACCAGATCgtttaagagctaagctgATGCTACTCGTTCCTTTCGA
PAAF1_sgRNA1	CTTAAACCGGCCAACATACCccaccttgttggCAGTCGCTCTGAATCCTCAAgtttaagagctaagctgATGCTACTCGTTCCTTTCGA
PAAF1_sgRNA2	CTTAAACCGGCCAACATACCccaccttgttggGCAAGCCCTCAGGTGAATCCgtttaagagctaagctgATGCTACTCGTTCCTTTCGA
PAAF1_sgRNA3	CTTAAACCGGCCAACATACCccaccttgttggCTGGGCCTGGATTCACCTGAgtttaagagctaagctgATGCTACTCGTTCCTTTCGA
PAAF1_sgRNA4	CTTAAACCGGCCAACATACCccaccttgttggTCTGGGCCTGGATTCACCTGgtttaagagctaagctgATGCTACTCGTTCCTTTCGA
PAAF1_sgRNA5	CTTAAACCGGCCAACATACCccaccttgttggGCGACTGGGCGCAAGCCCTCgtttaagagctaagctgATGCTACTCGTTCCTTTCGA
CSNK2B_sgRNA1	CTTAAACCGGCCAACATACCccaccttgttggTTGCTACTTCCAGGGAACGGgtttaagagctaagctgATGCTACTCGTTCCTTTCGA
CSNK2B_sgRNA2	CTTAAACCGGCCAACATACCccaccttgttggTAGGGAAGTTGCTACTTCCAgtttaagagctaagctgATGCTACTCGTTCCTTTCGA
CSNK2B_sgRNA3	CTTAAACCGGCCAACATACCccaccttgttggAAGTTGCTACTTCCAGGGAAgtttaagagctaagctgATGCTACTCGTTCCTTTCGA
CSNK2B_sgRNA4	CTTAAACCGGCCAACATACCccaccttgttggGTCCGCGGCCTGCGCTGTAGgtttaagagctaagctgATGCTACTCGTTCCTTTCGA
CSNK2B_sgRNA5	CTTAAACCGGCCAACATACCccaccttgttggGGCGGCGACCGCTACAGCGCgtttaagagctaagctgATGCTACTCGTTCCTTTCGA
MARK2_sgRNA1	CTTAAACCGGCCAACATACCccaccttgttggGCGCGGAGCAGTGCCGCTGAgtttaagagctaagctgATGCTACTCGTTCCTTTCGA
MARK2_sgRNA2	CTTAAACCGGCCAACATACCccaccttgttggCGCTCCTCCCCTGCCCTCAGgtttaagagctaagctgATGCTACTCGTTCCTTTCGA
MARK2_sgRNA3	CTTAAACCGGCCAACATACCccaccttgttggCTGCTCCGCGCCCGGCACACgtttaagagctaagctgATGCTACTCGTTCCTTTCGA
MARK2_sgRNA4	CTTAAACCGGCCAACATACCccaccttgttggCAGCGGCACTGCTCCGCGCCgtttaagagctaagctgATGCTACTCGTTCCTTTCGA
MARK2_sgRNA5	CTTAAACCGGCCAACATACCccaccttgttggAGCAGTGCCGCTGAGGGCAGgtttaagagctaagctgATGCTACTCGTTCCTTTCGA
HSP90B1_sgRNA1	CTTAAACCGGCCAACATACCccaccttgttggGTGTGAGGATCCGAACCCAGgtttaagagctaagctgATGCTACTCGTTCCTTTCGA
HSP90B1_sgRNA2	CTTAAACCGGCCAACATACCccaccttgttggGGCGGCTCCTGCGATCGAAGgtttaagagctaagctgATGCTACTCGTTCCTTTCGA
HSP90B1_sgRNA3	CTTAAACCGGCCAACATACCccaccttgttggGGTGTGAGGATCCGAACCCAgtttaagagctaagctgATGCTACTCGTTCCTTTCGA
HSP90B1_sgRNA4	CTTAAACCGGCCAACATACCccaccttgttggAGGCGGCTCCTGCGATCGAAgtttaagagctaagctgATGCTACTCGTTCCTTTCGA
HSP90B1_sgRNA5	CTTAAACCGGCCAACATACCccaccttgttggCTCAAGTCCCCTTCGATCGCgtttaagagctaagctgATGCTACTCGTTCCTTTCGA
ANLN_sgRNA1	CTTAAACCGGCCAACATACCccaccttgttggAAAAAACCAGGAGTCTGAGGgtttaagagctaagctgATGCTACTCGTTCCTTTCGA
ANLN_sgRNA2	CTTAAACCGGCCAACATACCccaccttgttggTGTGTCTCCTGGAAAAAACCgtttaagagctaagctgATGCTACTCGTTCCTTTCGA
ANLN_sgRNA3	CTTAAACCGGCCAACATACCccaccttgttggTGGAAAAAACCAGGAGTCTGgtttaagagctaagctgATGCTACTCGTTCCTTTCGA
ANLN_sgRNA4	CTTAAACCGGCCAACATACCccaccttgttggAAAACCAGGAGTCTGAGGCGgtttaagagctaagctgATGCTACTCGTTCCTTTCGA
ANLN_sgRNA5	CTTAAACCGGCCAACATACCccaccttgttggAGGAGAGGACAGCTGGTTGTgtttaagagctaagctgATGCTACTCGTTCCTTTCGA
CCDC57_sgRNA1	CTTAAACCGGCCAACATACCccaccttgttggCGTTAGGGTGAGGTGCGGGCgtttaagagctaagctgATGCTACTCGTTCCTTTCGA
CCDC57_sgRNA2	CTTAAACCGGCCAACATACCccaccttgttggTGCTGGCGGGCGTTAGGGTGgtttaagagctaagctgATGCTACTCGTTCCTTTCGA
CCDC57_sgRNA3	CTTAAACCGGCCAACATACCccaccttgttggGCGTTAGGGTGAGGTGCGGGgtttaagagctaagctgATGCTACTCGTTCCTTTCGA
CCDC57_sgRNA4	CTTAAACCGGCCAACATACCccaccttgttggGCGGGCGTTAGGGTGAGGTGgtttaagagctaagctgATGCTACTCGTTCCTTTCGA
CCDC57_sgRNA5	CTTAAACCGGCCAACATACCccaccttgttggAGCGCTGCTGGCGGGCGTTAgtttaagagctaagctgATGCTACTCGTTCCTTTCGA
ANKRD18A_sgRNA1	CTTAAACCGGCCAACATACCccaccttgttggACGGCTTAGCTGGGCTCACTgtttaagagctaagctgATGCTACTCGTTCCTTTCGA
ANKRD18A_sgRNA2	CTTAAACCGGCCAACATACCccaccttgttggGCGCGCCTAACGGCTTAGCTgtttaagagctaagctgATGCTACTCGTTCCTTTCGA
ANKRD18A_sgRNA3	CTTAAACCGGCCAACATACCccaccttgttggGTGAGCCCAGCTAAGCCGTTgtttaagagctaagctgATGCTACTCGTTCCTTTCGA
ANKRD18A_sgRNA4	CTTAAACCGGCCAACATACCccaccttgttggAGGTTCAGGCGCGCGCCTAAgtttaagagctaagctgATGCTACTCGTTCCTTTCGA
ANKRD18A_sgRNA5	CTTAAACCGGCCAACATACCccaccttgttggCGCGCGCCTAACGGCTTAGCgtttaagagctaagctgATGCTACTCGTTCCTTTCGA
ZNF788_sgRNA1	CTTAAACCGGCCAACATACCccaccttgttggAGCCAGAAAGAGGGTTCCAAgtttaagagctaagctgATGCTACTCGTTCCTTTCGA
ZNF788_sgRNA2	CTTAAACCGGCCAACATACCccaccttgttggTTGGAACGCTCGGCTCTGAGgtttaagagctaagctgATGCTACTCGTTCCTTTCGA
ZNF788_sgRNA3	CTTAAACCGGCCAACATACCccaccttgttggGTTGCTGTGCTAACGACCGTgtttaagagctaagctgATGCTACTCGTTCCTTTCGA
ZNF788_sgRNA4	CTTAAACCGGCCAACATACCccaccttgttggCGTTCCAAGAGCCAGAAAGAgtttaagagctaagctgATGCTACTCGTTCCTTTCGA
ZNF788_sgRNA5	CTTAAACCGGCCAACATACCccaccttgttggGCGTTCCAAGAGCCAGAAAGgtttaagagctaagctgATGCTACTCGTTCCTTTCGA
SLC10A7_sgRNA1	CTTAAACCGGCCAACATACCccaccttgttggATTGTAAAGTAAAGACCTGGgtttaagagctaagctgATGCTACTCGTTCCTTTCGA
SLC10A7_sgRNA2	CTTAAACCGGCCAACATACCccaccttgttggCGATTGTAAAGTAAAGACCTgtttaagagctaagctgATGCTACTCGTTCCTTTCGA
SLC10A7_sgRNA3	CTTAAACCGGCCAACATACCccaccttgttggGATTGTAAAGTAAAGACCTGgtttaagagctaagctgATGCTACTCGTTCCTTTCGA
SLC10A7_sgRNA4	CTTAAACCGGCCAACATACCccaccttgttggCCAACCCTCCTCAAAGCCGCgtttaagagctaagctgATGCTACTCGTTCCTTTCGA
SLC10A7_sgRNA5	CTTAAACCGGCCAACATACCccaccttgttggCCAGGTCTTTACTTTACAATgtttaagagctaagctgATGCTACTCGTTCCTTTCGA
TGFBRAP1_sgRNA1	CTTAAACCGGCCAACATACCccaccttgttggCCGCGCCGCCCCGCGGCCTGgtttaagagctaagctgATGCTACTCGTTCCTTTCGA
TGFBRAP1_sgRNA2	CTTAAACCGGCCAACATACCccaccttgttggCGCCGTCCCGCGCCGCCCCGgtttaagagctaagctgATGCTACTCGTTCCTTTCGA
TGFBRAP1_sgRNA3	CTTAAACCGGCCAACATACCccaccttgttggAGCCGCGGGCCGGAGCGGGGgtttaagagctaagctgATGCTACTCGTTCCTTTCGA
TGFBRAP1_sgRNA4	CTTAAACCGGCCAACATACCccaccttgttggCGGGCCGGAGCGGGGCGGCGgtttaagagctaagctgATGCTACTCGTTCCTTTCGA
TGFBRAP1_sgRNA5	CTTAAACCGGCCAACATACCccaccttgttggGAGCGGGGCGGCGGGGCCCCgtttaagagctaagctgATGCTACTCGTTCCTTTCGA
DCAF4_sgRNA1	CTTAAACCGGCCAACATACCccaccttgttggGCCCTCGAATCGATGCCAGTgtttaagagctaagctgATGCTACTCGTTCCTTTCGA
DCAF4_sgRNA2	CTTAAACCGGCCAACATACCccaccttgttggTCGATGCCAGTAGGCACCCCgtttaagagctaagctgATGCTACTCGTTCCTTTCGA
DCAF4_sgRNA3	CTTAAACCGGCCAACATACCccaccttgttggAGGTAAGACTGTGCTGCCTGgtttaagagctaagctgATGCTACTCGTTCCTTTCGA
DCAF4_sgRNA4	CTTAAACCGGCCAACATACCccaccttgttggCCGGAAGGGACACGCTGAACgtttaagagctaagctgATGCTACTCGTTCCTTTCGA
DCAF4_sgRNA5	CTTAAACCGGCCAACATACCccaccttgttggACAGGTAAGACTGTGCTGCCgtttaagagctaagctgATGCTACTCGTTCCTTTCGA
XRCC4_sgRNA1	CTTAAACCGGCCAACATACCccaccttgttggAGTCACGGAGAGGTAGGATCgtttaagagctaagctgATGCTACTCGTTCCTTTCGA
XRCC4_sgRNA2	CTTAAACCGGCCAACATACCccaccttgttggAGAGGTAGGATCCGGAAGTGgtttaagagctaagctgATGCTACTCGTTCCTTTCGA
XRCC4_sgRNA3	CTTAAACCGGCCAACATACCccaccttgttggGAGAGGTAGGATCCGGAAGTgtttaagagctaagctgATGCTACTCGTTCCTTTCGA
XRCC4_sgRNA4	CTTAAACCGGCCAACATACCccaccttgttggCTTTAAATAACAAAAATCTGgtttaagagctaagctgATGCTACTCGTTCCTTTCGA
XRCC4_sgRNA5	CTTAAACCGGCCAACATACCccaccttgttggGGAGAGGTAGGATCCGGAAGgtttaagagctaagctgATGCTACTCGTTCCTTTCGA
KPNA2_sgRNA1	CTTAAACCGGCCAACATACCccaccttgttggGTAGGGCGACTGCGTTCAAAgtttaagagctaagctgATGCTACTCGTTCCTTTCGA
KPNA2_sgRNA2	CTTAAACCGGCCAACATACCccaccttgttggTGTAGGGCGACTGCGTTCAAgtttaagagctaagctgATGCTACTCGTTCCTTTCGA
KPNA2_sgRNA3	CTTAAACCGGCCAACATACCccaccttgttggCGGGGGGAATCAGCGGCTGTgtttaagagctaagctgATGCTACTCGTTCCTTTCGA
KPNA2_sgRNA4	CTTAAACCGGCCAACATACCccaccttgttggGGGGGGAATCAGCGGCTGTAgtttaagagctaagctgATGCTACTCGTTCCTTTCGA
KPNA2_sgRNA5	CTTAAACCGGCCAACATACCccaccttgttggCTTCCACGGGAGGCGATGCGgtttaagagctaagctgATGCTACTCGTTCCTTTCGA
MRPL13_sgRNA1	CTTAAACCGGCCAACATACCccaccttgttggGCTACTAGGAGAAGGACGTAgtttaagagctaagctgATGCTACTCGTTCCTTTCGA
MRPL13_sgRNA2	CTTAAACCGGCCAACATACCccaccttgttggACGTACGGTCCTGCTAGTAGgtttaagagctaagctgATGCTACTCGTTCCTTTCGA
MRPL13_sgRNA3	CTTAAACCGGCCAACATACCccaccttgttggGAATATGTCGAGTTTCTCTAgtttaagagctaagctgATGCTACTCGTTCCTTTCGA
MRPL13_sgRNA4	CTTAAACCGGCCAACATACCccaccttgttggCGACATATTCCTCTACTAGCgtttaagagctaagctgATGCTACTCGTTCCTTTCGA
MRPL13_sgRNA5	CTTAAACCGGCCAACATACCccaccttgttggGGAATATGTCGAGTTTCTCTgtttaagagctaagctgATGCTACTCGTTCCTTTCGA
BEND3_sgRNA1	CTTAAACCGGCCAACATACCccaccttgttggGCGCACTCCCGGGACCCAGGgtttaagagctaagctgATGCTACTCGTTCCTTTCGA
BEND3_sgRNA2	CTTAAACCGGCCAACATACCccaccttgttggGGCGCGCACTCCCGGGACCCgtttaagagctaagctgATGCTACTCGTTCCTTTCGA
BEND3_sgRNA3	CTTAAACCGGCCAACATACCccaccttgttggGAGCTCGGGCGCGCACTCCCgtttaagagctaagctgATGCTACTCGTTCCTTTCGA
BEND3_sgRNA4	CTTAAACCGGCCAACATACCccaccttgttggCCGAGCGCGCCGGGCCGCCTgtttaagagctaagctgATGCTACTCGTTCCTTTCGA
BEND3_sgRNA5	CTTAAACCGGCCAACATACCccaccttgttggCGCCGGGCCGCCTGGGTCCCgtttaagagctaagctgATGCTACTCGTTCCTTTCGA
RPUSD4_sgRNA1	CTTAAACCGGCCAACATACCccaccttgttggTGAAGAGACTCCCGCAACCTgtttaagagctaagctgATGCTACTCGTTCCTTTCGA
RPUSD4_sgRNA2	CTTAAACCGGCCAACATACCccaccttgttggGGCCGTTTCCCCGGATCCAGgtttaagagctaagctgATGCTACTCGTTCCTTTCGA
RPUSD4_sgRNA3	CTTAAACCGGCCAACATACCccaccttgttggGGGCCCGACGCGCTCCACCTgtttaagagctaagctgATGCTACTCGTTCCTTTCGA
RPUSD4_sgRNA4	CTTAAACCGGCCAACATACCccaccttgttggGCGTCGGGCCCCTGGATCCGgtttaagagctaagctgATGCTACTCGTTCCTTTCGA
RPUSD4_sgRNA5	CTTAAACCGGCCAACATACCccaccttgttggGGGGCCCGACGCGCTCCACCgtttaagagctaagctgATGCTACTCGTTCCTTTCGA
PET112_sgRNA1	CTTAAACCGGCCAACATACCccaccttgttggAGACCCTGGAGTTACAATGGgtttaagagctaagctgATGCTACTCGTTCCTTTCGA
PET112_sgRNA2	CTTAAACCGGCCAACATACCccaccttgttggCGAAAGCCCAACGTCTTCCAgtttaagagctaagctgATGCTACTCGTTCCTTTCGA
PET112_sgRNA3	CTTAAACCGGCCAACATACCccaccttgttggGGGCTGCCGTGGAAGACGTTgtttaagagctaagctgATGCTACTCGTTCCTTTCGA
PET112_sgRNA4	CTTAAACCGGCCAACATACCccaccttgttggGGGGCTGCCGTGGAAGACGTgtttaagagctaagctgATGCTACTCGTTCCTTTCGA
PET112_sgRNA5	CTTAAACCGGCCAACATACCccaccttgttggGCGGCGCCCATGCTGCGCTGgtttaagagctaagctgATGCTACTCGTTCCTTTCGA
COG5_sgRNA1	CTTAAACCGGCCAACATACCccaccttgttggGCACCTGCCAACATGGAAGGgtttaagagctaagctgATGCTACTCGTTCCTTTCGA
COG5_sgRNA2	CTTAAACCGGCCAACATACCccaccttgttggCTCCAGAGCCTCGAGCTCCGgtttaagagctaagctgATGCTACTCGTTCCTTTCGA
COG5_sgRNA3	CTTAAACCGGCCAACATACCccaccttgttggGCCGCCGCCACCTTCCATGTgtttaagagctaagctgATGCTACTCGTTCCTTTCGA
COG5_sgRNA4	CTTAAACCGGCCAACATACCccaccttgttggCCGGCACCTGCCAACATGGAgtttaagagctaagctgATGCTACTCGTTCCTTTCGA
COG5_sgRNA5	CTTAAACCGGCCAACATACCccaccttgttggCCTGCCAACATGGAAGGTGGgtttaagagctaagctgATGCTACTCGTTCCTTTCGA
ATXN2L_sgRNA1	CTTAAACCGGCCAACATACCccaccttgttggCTCTCCACCCCCGACACCGCgtttaagagctaagctgATGCTACTCGTTCCTTTCGA
ATXN2L_sgRNA2	CTTAAACCGGCCAACATACCccaccttgttggGGGGTGGAGAGAGAAGACCGgtttaagagctaagctgATGCTACTCGTTCCTTTCGA
ATXN2L_sgRNA3	CTTAAACCGGCCAACATACCccaccttgttggGGGGAGCCCCGCGGTGTCGGgtttaagagctaagctgATGCTACTCGTTCCTTTCGA
ATXN2L_sgRNA4	CTTAAACCGGCCAACATACCccaccttgttggCGGGGGGAGCCCCGCGGTGTgtttaagagctaagctgATGCTACTCGTTCCTTTCGA
ATXN2L_sgRNA5	CTTAAACCGGCCAACATACCccaccttgttggGGGGGGAGCCCCGCGGTGTCgtttaagagctaagctgATGCTACTCGTTCCTTTCGA
TRAV12-1_sgRNA1	CTTAAACCGGCCAACATACCccaccttgttggGCTTCAGTTAAGCTGTGAGTgtttaagagctaagctgATGCTACTCGTTCCTTTCGA
TRAV12-1_sgRNA2	CTTAAACCGGCCAACATACCccaccttgttggTGTGAGTTGGGCATCTCTATgtttaagagctaagctgATGCTACTCGTTCCTTTCGA
TRAV12-1_sgRNA3	CTTAAACCGGCCAACATACCccaccttgttggCTTCAGTTAAGCTGTGAGTTgtttaagagctaagctgATGCTACTCGTTCCTTTCGA
TRAV12-1_sgRNA4	CTTAAACCGGCCAACATACCccaccttgttggGATCACCAGTAAAACTCTCAgtttaagagctaagctgATGCTACTCGTTCCTTTCGA
TRAV12-1_sgRNA5	CTTAAACCGGCCAACATACCccaccttgttggCACAGCTTAACTGAAGCCACgtttaagagctaagctgATGCTACTCGTTCCTTTCGA
TRIM28_sgRNA1	CTTAAACCGGCCAACATACCccaccttgttggGTGCTTGTGCTTGTGGCGCGgtttaagagctaagctgATGCTACTCGTTCCTTTCGA
TRIM28_sgRNA2	CTTAAACCGGCCAACATACCccaccttgttggAGCGGTTGTGCTTGTGCTTGgtttaagagctaagctgATGCTACTCGTTCCTTTCGA
TRIM28_sgRNA3	CTTAAACCGGCCAACATACCccaccttgttggTGTGCTTGTGGCGCGTGGTGgtttaagagctaagctgATGCTACTCGTTCCTTTCGA
TRIM28_sgRNA4	CTTAAACCGGCCAACATACCccaccttgttggGCGCGTGGTGCGGGTTTCGGgtttaagagctaagctgATGCTACTCGTTCCTTTCGA
TRIM28_sgRNA5	CTTAAACCGGCCAACATACCccaccttgttggGTGGCGCGTGGTGCGGGTTTgtttaagagctaagctgATGCTACTCGTTCCTTTCGA
RAD51B_sgRNA1	CTTAAACCGGCCAACATACCccaccttgttggGTACTGGAAAGTTTCATGTGgtttaagagctaagctgATGCTACTCGTTCCTTTCGA
RAD51B_sgRNA2	CTTAAACCGGCCAACATACCccaccttgttggGGTACTGGAAAGTTTCATGTgtttaagagctaagctgATGCTACTCGTTCCTTTCGA
RAD51B_sgRNA3	CTTAAACCGGCCAACATACCccaccttgttggACATGAAACTTTCCAGTACCgtttaagagctaagctgATGCTACTCGTTCCTTTCGA
RAD51B_sgRNA4	CTTAAACCGGCCAACATACCccaccttgttggCGGTACTGGAAAGTTTCATGgtttaagagctaagctgATGCTACTCGTTCCTTTCGA
RAD51B_sgRNA5	CTTAAACCGGCCAACATACCccaccttgttggAAAGTTGGATGCTGCAGACCgtttaagagctaagctgATGCTACTCGTTCCTTTCGA
GIGYF2_sgRNA1	CTTAAACCGGCCAACATACCccaccttgttggACGGAACGGCTGGTTACCTGgtttaagagctaagctgATGCTACTCGTTCCTTTCGA
GIGYF2_sgRNA2	CTTAAACCGGCCAACATACCccaccttgttggCGGCTGGTTACCTGCGGTCCgtttaagagctaagctgATGCTACTCGTTCCTTTCGA
GIGYF2_sgRNA3	CTTAAACCGGCCAACATACCccaccttgttggGTTGAGGCTGAGGACTGACTgtttaagagctaagctgATGCTACTCGTTCCTTTCGA
GIGYF2_sgRNA4	CTTAAACCGGCCAACATACCccaccttgttggTTGAGGCTGAGGACTGACTGgtttaagagctaagctgATGCTACTCGTTCCTTTCGA
GIGYF2_sgRNA5	CTTAAACCGGCCAACATACCccaccttgttggTGTTGAGGCTGAGGACTGACgtttaagagctaagctgATGCTACTCGTTCCTTTCGA
NPRL3_sgRNA1	CTTAAACCGGCCAACATACCccaccttgttggAGGGGGCCTGAGGAGGACAGgtttaagagctaagctgATGCTACTCGTTCCTTTCGA
NPRL3_sgRNA2	CTTAAACCGGCCAACATACCccaccttgttggCCACCACCCCTGTCCTCCTCgtttaagagctaagctgATGCTACTCGTTCCTTTCGA
NPRL3_sgRNA3	CTTAAACCGGCCAACATACCccaccttgttggGGGCCTGAGGAGGACAGGGGgtttaagagctaagctgATGCTACTCGTTCCTTTCGA
NPRL3_sgRNA4	CTTAAACCGGCCAACATACCccaccttgttggGGAGGGGGCCTGAGGAGGACgtttaagagctaagctgATGCTACTCGTTCCTTTCGA
NPRL3_sgRNA5	CTTAAACCGGCCAACATACCccaccttgttggGAGGGGGCCTGAGGAGGACAgtttaagagctaagctgATGCTACTCGTTCCTTTCGA
MAPK14_sgRNA1	CTTAAACCGGCCAACATACCccaccttgttggGGGAGTACTGCGACGCAGCCgtttaagagctaagctgATGCTACTCGTTCCTTTCGA
MAPK14_sgRNA2	CTTAAACCGGCCAACATACCccaccttgttggCCTGCACCTTCGCCCCTACAgtttaagagctaagctgATGCTACTCGTTCCTTTCGA
MAPK14_sgRNA3	CTTAAACCGGCCAACATACCccaccttgttggGCCCGGAGTCGGCCTTGTAGgtttaagagctaagctgATGCTACTCGTTCCTTTCGA
MAPK14_sgRNA4	CTTAAACCGGCCAACATACCccaccttgttggAGTCGGCCTTGTAGGGGCGAgtttaagagctaagctgATGCTACTCGTTCCTTTCGA
MAPK14_sgRNA5	CTTAAACCGGCCAACATACCccaccttgttggCGCCCCTACAAGGCCGACTCgtttaagagctaagctgATGCTACTCGTTCCTTTCGA
PTAR1_sgRNA1	CTTAAACCGGCCAACATACCccaccttgttggCAACATGGCCGAGACCAGCGgtttaagagctaagctgATGCTACTCGTTCCTTTCGA
PTAR1_sgRNA2	CTTAAACCGGCCAACATACCccaccttgttggGCTGGTGCAGCGGGTTGTGAgtttaagagctaagctgATGCTACTCGTTCCTTTCGA
PTAR1_sgRNA3	CTTAAACCGGCCAACATACCccaccttgttggCATGGCCGAGACCAGCGAGGgtttaagagctaagctgATGCTACTCGTTCCTTTCGA
PTAR1_sgRNA4	CTTAAACCGGCCAACATACCccaccttgttggAGGTGGCGGTGCTGGTGCAGgtttaagagctaagctgATGCTACTCGTTCCTTTCGA
PTAR1_sgRNA5	CTTAAACCGGCCAACATACCccaccttgttggCGCCACCTCCTCGCTGGTCTgtttaagagctaagctgATGCTACTCGTTCCTTTCGA
STT3A_sgRNA1	CTTAAACCGGCCAACATACCccaccttgttggGCTTTCCTAAACGATCCGCGgtttaagagctaagctgATGCTACTCGTTCCTTTCGA
STT3A_sgRNA2	CTTAAACCGGCCAACATACCccaccttgttggCGGCTTTCCTAAACGATCCGgtttaagagctaagctgATGCTACTCGTTCCTTTCGA
STT3A_sgRNA3	CTTAAACCGGCCAACATACCccaccttgttggGGCTTTCCTAAACGATCCGCgtttaagagctaagctgATGCTACTCGTTCCTTTCGA
STT3A_sgRNA4	CTTAAACCGGCCAACATACCccaccttgttggCGCGGATCGTTTAGGAAAGCgtttaagagctaagctgATGCTACTCGTTCCTTTCGA
STT3A_sgRNA5	CTTAAACCGGCCAACATACCccaccttgttggCGTTCTACGGCCTTCTCACCgtttaagagctaagctgATGCTACTCGTTCCTTTCGA
DAXX_sgRNA1	CTTAAACCGGCCAACATACCccaccttgttggAGGTTCTGAGAATTGCGGCGgtttaagagctaagctgATGCTACTCGTTCCTTTCGA
DAXX_sgRNA2	CTTAAACCGGCCAACATACCccaccttgttggAAGGCGGAGGGAACCATGCGgtttaagagctaagctgATGCTACTCGTTCCTTTCGA
DAXX_sgRNA3	CTTAAACCGGCCAACATACCccaccttgttggGCAATTCTCAGAACCTCGCAgtttaagagctaagctgATGCTACTCGTTCCTTTCGA
DAXX_sgRNA4	CTTAAACCGGCCAACATACCccaccttgttggATGCGAGGTTCTGAGAATTGgtttaagagctaagctgATGCTACTCGTTCCTTTCGA
DAXX_sgRNA5	CTTAAACCGGCCAACATACCccaccttgttggGGTTCTGAGAATTGCGGCGAgtttaagagctaagctgATGCTACTCGTTCCTTTCGA
PRKCSH_sgRNA1	CTTAAACCGGCCAACATACCccaccttgttggCGCTCGTTCACACCTACACGgtttaagagctaagctgATGCTACTCGTTCCTTTCGA
PRKCSH_sgRNA2	CTTAAACCGGCCAACATACCccaccttgttggCGTTCACACCTACACGAGGCgtttaagagctaagctgATGCTACTCGTTCCTTTCGA
PRKCSH_sgRNA3	CTTAAACCGGCCAACATACCccaccttgttggCCGCGGCTGCTGGACAAGAGgtttaagagctaagctgATGCTACTCGTTCCTTTCGA
PRKCSH_sgRNA4	CTTAAACCGGCCAACATACCccaccttgttggGTGGATACTGACCTTTGCTCgtttaagagctaagctgATGCTACTCGTTCCTTTCGA
PRKCSH_sgRNA5	CTTAAACCGGCCAACATACCccaccttgttggCCTTTGCTCCGGCCTCGTGTgtttaagagctaagctgATGCTACTCGTTCCTTTCGA
RAB3C_sgRNA1	CTTAAACCGGCCAACATACCccaccttgttggCTCCACACTCTGCACTCTTGgtttaagagctaagctgATGCTACTCGTTCCTTTCGA
RAB3C_sgRNA2	CTTAAACCGGCCAACATACCccaccttgttggAGAGTGCAGAGTGTGGAGCGgtttaagagctaagctgATGCTACTCGTTCCTTTCGA
RAB3C_sgRNA3	CTTAAACCGGCCAACATACCccaccttgttggAACCCCAAGAGTGCAGAGTGgtttaagagctaagctgATGCTACTCGTTCCTTTCGA
RAB3C_sgRNA4	CTTAAACCGGCCAACATACCccaccttgttggCGCTCCACACTCTGCACTCTgtttaagagctaagctgATGCTACTCGTTCCTTTCGA
RAB3C_sgRNA5	CTTAAACCGGCCAACATACCccaccttgttggCGGTCAAGCGTGCACAGTCCgtttaagagctaagctgATGCTACTCGTTCCTTTCGA
HRAS_sgRNA1	CTTAAACCGGCCAACATACCccaccttgttggCGCATGGGCTCCGTCCGCGGgtttaagagctaagctgATGCTACTCGTTCCTTTCGA
HRAS_sgRNA2	CTTAAACCGGCCAACATACCccaccttgttggGCGGACGGAGCCCATGCGCGgtttaagagctaagctgATGCTACTCGTTCCTTTCGA
HRAS_sgRNA3	CTTAAACCGGCCAACATACCccaccttgttggCCGCGCATGGGCTCCGTCCGgtttaagagctaagctgATGCTACTCGTTCCTTTCGA
HRAS_sgRNA4	CTTAAACCGGCCAACATACCccaccttgttggCCGCGGACGGAGCCCATGCGgtttaagagctaagctgATGCTACTCGTTCCTTTCGA
HRAS_sgRNA5	CTTAAACCGGCCAACATACCccaccttgttggAACCCGAGCCGCACCCGCCGgtttaagagctaagctgATGCTACTCGTTCCTTTCGA
SEL1L_sgRNA1	CTTAAACCGGCCAACATACCccaccttgttggGGCGAAGGCGACAGCTCTAGgtttaagagctaagctgATGCTACTCGTTCCTTTCGA
SEL1L_sgRNA2	CTTAAACCGGCCAACATACCccaccttgttggGGTGGTGGCTGAGTCCGTGGgtttaagagctaagctgATGCTACTCGTTCCTTTCGA
SEL1L_sgRNA3	CTTAAACCGGCCAACATACCccaccttgttggAGGCGAAGGCGACAGCTCTAgtttaagagctaagctgATGCTACTCGTTCCTTTCGA
SEL1L_sgRNA4	CTTAAACCGGCCAACATACCccaccttgttggGGCTGAGTCCGTGGTGGCAGgtttaagagctaagctgATGCTACTCGTTCCTTTCGA
SEL1L_sgRNA5	CTTAAACCGGCCAACATACCccaccttgttggGGCGGTGGTGGCTGAGTCCGgtttaagagctaagctgATGCTACTCGTTCCTTTCGA
NCOA6_sgRNA1	CTTAAACCGGCCAACATACCccaccttgttggCCCGACCCGGCAGGGCCTCAgtttaagagctaagctgATGCTACTCGTTCCTTTCGA
NCOA6_sgRNA2	CTTAAACCGGCCAACATACCccaccttgttggCCGGCTCCGTGAGGCCCTGCgtttaagagctaagctgATGCTACTCGTTCCTTTCGA
NCOA6_sgRNA3	CTTAAACCGGCCAACATACCccaccttgttggCCGTGAGGCCCTGCCGGGTCgtttaagagctaagctgATGCTACTCGTTCCTTTCGA
NCOA6_sgRNA4	CTTAAACCGGCCAACATACCccaccttgttggGCCCGCAGCCCGACCCGGCAgtttaagagctaagctgATGCTACTCGTTCCTTTCGA
NCOA6_sgRNA5	CTTAAACCGGCCAACATACCccaccttgttggCGGCTCCGTGAGGCCCTGCCgtttaagagctaagctgATGCTACTCGTTCCTTTCGA
HNRNPA2B1_sgRNA1	CTTAAACCGGCCAACATACCccaccttgttggGCTCGAGAAACAACTCTGCGgtttaagagctaagctgATGCTACTCGTTCCTTTCGA
HNRNPA2B1_sgRNA2	CTTAAACCGGCCAACATACCccaccttgttggCTGCGAGGAGCACCTCCGCAgtttaagagctaagctgATGCTACTCGTTCCTTTCGA
HNRNPA2B1_sgRNA3	CTTAAACCGGCCAACATACCccaccttgttggCAGAGTTGTTTCTCGAGCAGgtttaagagctaagctgATGCTACTCGTTCCTTTCGA
HNRNPA2B1_sgRNA4	CTTAAACCGGCCAACATACCccaccttgttggTGCGAGGAGCACCTCCGCACgtttaagagctaagctgATGCTACTCGTTCCTTTCGA
HNRNPA2B1_sgRNA5	CTTAAACCGGCCAACATACCccaccttgttggCAGCGCCGGGTCCCGTGCGGgtttaagagctaagctgATGCTACTCGTTCCTTTCGA
FASN_sgRNA1	CTTAAACCGGCCAACATACCccaccttgttggCGGAGCGGGAGGCTGAAGCGgtttaagagctaagctgATGCTACTCGTTCCTTTCGA
FASN_sgRNA2	CTTAAACCGGCCAACATACCccaccttgttggGAGGCTGAAGCGCGGCGGAGgtttaagagctaagctgATGCTACTCGTTCCTTTCGA
FASN_sgRNA3	CTTAAACCGGCCAACATACCccaccttgttggAGGCTGAAGCGCGGCGGAGAgtttaagagctaagctgATGCTACTCGTTCCTTTCGA
FASN_sgRNA4	CTTAAACCGGCCAACATACCccaccttgttggAGCGGGAGGCTGAAGCGCGGgtttaagagctaagctgATGCTACTCGTTCCTTTCGA
FASN_sgRNA5	CTTAAACCGGCCAACATACCccaccttgttggCTGAAGCGCGGCGGAGAGGGgtttaagagctaagctgATGCTACTCGTTCCTTTCGA
IGKV3-15_sgRNA1	CTTAAACCGGCCAACATACCccaccttgttggCAGGTGAGGGGAATATGAGGgtttaagagctaagctgATGCTACTCGTTCCTTTCGA
IGKV3-15_sgRNA2	CTTAAACCGGCCAACATACCccaccttgttggACCTCATATTCCCCTCACCTgtttaagagctaagctgATGCTACTCGTTCCTTTCGA
IGKV3-15_sgRNA3	CTTAAACCGGCCAACATACCccaccttgttggTATTTCTTGCTGAGCAGAGGgtttaagagctaagctgATGCTACTCGTTCCTTTCGA
IGKV3-15_sgRNA4	CTTAAACCGGCCAACATACCccaccttgttggTCTTGCTGAGCAGAGGTGGCgtttaagagctaagctgATGCTACTCGTTCCTTTCGA
IGKV3-15_sgRNA5	CTTAAACCGGCCAACATACCccaccttgttggCACCTCATATTCCCCTCACCgtttaagagctaagctgATGCTACTCGTTCCTTTCGA
PPAP2C_sgRNA1	CTTAAACCGGCCAACATACCccaccttgttggGAAGACCCACCTCCGCTGCAgtttaagagctaagctgATGCTACTCGTTCCTTTCGA
PPAP2C_sgRNA2	CTTAAACCGGCCAACATACCccaccttgttggTCGCGGGGACCATGCAGCGGgtttaagagctaagctgATGCTACTCGTTCCTTTCGA
PPAP2C_sgRNA3	CTTAAACCGGCCAACATACCccaccttgttggGTCCCCGCGACCCCCGACGCgtttaagagctaagctgATGCTACTCGTTCCTTTCGA
PPAP2C_sgRNA4	CTTAAACCGGCCAACATACCccaccttgttggGGGACGCGACGGGACGCGCTgtttaagagctaagctgATGCTACTCGTTCCTTTCGA
PPAP2C_sgRNA5	CTTAAACCGGCCAACATACCccaccttgttggGGGTCGCGGGGACCATGCAGgtttaagagctaagctgATGCTACTCGTTCCTTTCGA
NELFCD_sgRNA1	CTTAAACCGGCCAACATACCccaccttgttggTCATGGACGAGGACTACTACgtttaagagctaagctgATGCTACTCGTTCCTTTCGA
NELFCD_sgRNA2	CTTAAACCGGCCAACATACCccaccttgttggGTAGTAGTCCTCGTCCATGAgtttaagagctaagctgATGCTACTCGTTCCTTTCGA
NELFCD_sgRNA3	CTTAAACCGGCCAACATACCccaccttgttggATCATGGACGAGGACTACTAgtttaagagctaagctgATGCTACTCGTTCCTTTCGA
NELFCD_sgRNA4	CTTAAACCGGCCAACATACCccaccttgttggGCCGGGCGCCATCATGGACGgtttaagagctaagctgATGCTACTCGTTCCTTTCGA
NELFCD_sgRNA5	CTTAAACCGGCCAACATACCccaccttgttggGTCCATGATGGCGCCCGGCAgtttaagagctaagctgATGCTACTCGTTCCTTTCGA
OBFC1_sgRNA1	CTTAAACCGGCCAACATACCccaccttgttggAGGGCTCCTGGAGCTGCAGGgtttaagagctaagctgATGCTACTCGTTCCTTTCGA
OBFC1_sgRNA2	CTTAAACCGGCCAACATACCccaccttgttggGCCGGAAGGGCCAGGTCTCAgtttaagagctaagctgATGCTACTCGTTCCTTTCGA
OBFC1_sgRNA3	CTTAAACCGGCCAACATACCccaccttgttggGCTCCAGGAGCCCTGAGACCgtttaagagctaagctgATGCTACTCGTTCCTTTCGA
OBFC1_sgRNA4	CTTAAACCGGCCAACATACCccaccttgttggAGCGGCTCCGAGCGCCGGAAgtttaagagctaagctgATGCTACTCGTTCCTTTCGA
OBFC1_sgRNA5	CTTAAACCGGCCAACATACCccaccttgttggGACCTGGCCCTTCCGGCGCTgtttaagagctaagctgATGCTACTCGTTCCTTTCGA
VPS29_sgRNA1	CTTAAACCGGCCAACATACCccaccttgttggGCCCGGTGACAGGATGGTGAgtttaagagctaagctgATGCTACTCGTTCCTTTCGA
VPS29_sgRNA2	CTTAAACCGGCCAACATACCccaccttgttggCGACGGTGGTGGTGACTGAGgtttaagagctaagctgATGCTACTCGTTCCTTTCGA
VPS29_sgRNA3	CTTAAACCGGCCAACATACCccaccttgttggGGTGGTGACTGAGCGGAGCCgtttaagagctaagctgATGCTACTCGTTCCTTTCGA
VPS29_sgRNA4	CTTAAACCGGCCAACATACCccaccttgttggGAGGAAGAGGGCGGCGACGGgtttaagagctaagctgATGCTACTCGTTCCTTTCGA
VPS29_sgRNA5	CTTAAACCGGCCAACATACCccaccttgttggGAAGAGGGCGGCGACGGTGGgtttaagagctaagctgATGCTACTCGTTCCTTTCGA
RAB24_sgRNA1	CTTAAACCGGCCAACATACCccaccttgttggGGGAATCCCAACCGAACCTGgtttaagagctaagctgATGCTACTCGTTCCTTTCGA
RAB24_sgRNA2	CTTAAACCGGCCAACATACCccaccttgttggTGGGAATCCCAACCGAACCTgtttaagagctaagctgATGCTACTCGTTCCTTTCGA
RAB24_sgRNA3	CTTAAACCGGCCAACATACCccaccttgttggACCTGGGGTCTCCCGCAACCgtttaagagctaagctgATGCTACTCGTTCCTTTCGA
RAB24_sgRNA4	CTTAAACCGGCCAACATACCccaccttgttggGTTGCGGGAGACCCCAGGTTgtttaagagctaagctgATGCTACTCGTTCCTTTCGA
RAB24_sgRNA5	CTTAAACCGGCCAACATACCccaccttgttggGGGAGACCCCAGGTTCGGTTgtttaagagctaagctgATGCTACTCGTTCCTTTCGA
PIGC_sgRNA1	CTTAAACCGGCCAACATACCccaccttgttggCACCTACCCGAGAGTTCCTAgtttaagagctaagctgATGCTACTCGTTCCTTTCGA
PIGC_sgRNA2	CTTAAACCGGCCAACATACCccaccttgttggCCCGAAGCGGGAAAAAGGCTgtttaagagctaagctgATGCTACTCGTTCCTTTCGA
PIGC_sgRNA3	CTTAAACCGGCCAACATACCccaccttgttggGTTGCGCAGCTGGGGGACGGgtttaagagctaagctgATGCTACTCGTTCCTTTCGA
PIGC_sgRNA4	CTTAAACCGGCCAACATACCccaccttgttggGGCGCCCCGAAGCGGGAAAAgtttaagagctaagctgATGCTACTCGTTCCTTTCGA
PIGC_sgRNA5	CTTAAACCGGCCAACATACCccaccttgttggCCCCGAAGCGGGAAAAAGGCgtttaagagctaagctgATGCTACTCGTTCCTTTCGA
WHSC1_sgRNA1	CTTAAACCGGCCAACATACCccaccttgttggTGCGGCGGTAGGGCCCAGGCgtttaagagctaagctgATGCTACTCGTTCCTTTCGA
WHSC1_sgRNA2	CTTAAACCGGCCAACATACCccaccttgttggGCCGTGCGGCGGTAGGGCCCgtttaagagctaagctgATGCTACTCGTTCCTTTCGA
WHSC1_sgRNA3	CTTAAACCGGCCAACATACCccaccttgttggGTGCGGCGGTAGGGCCCAGGgtttaagagctaagctgATGCTACTCGTTCCTTTCGA
WHSC1_sgRNA4	CTTAAACCGGCCAACATACCccaccttgttggGCGGCGGTAGGGCCCAGGCGgtttaagagctaagctgATGCTACTCGTTCCTTTCGA
WHSC1_sgRNA5	CTTAAACCGGCCAACATACCccaccttgttggCGGTAGGGCCCAGGCGGGGAgtttaagagctaagctgATGCTACTCGTTCCTTTCGA
BCAP31_sgRNA1	CTTAAACCGGCCAACATACCccaccttgttggACTGTGGGAAACTCGGTGAGgtttaagagctaagctgATGCTACTCGTTCCTTTCGA
BCAP31_sgRNA2	CTTAAACCGGCCAACATACCccaccttgttggGGGGCCTGCACGTTGACTGTgtttaagagctaagctgATGCTACTCGTTCCTTTCGA
BCAP31_sgRNA3	CTTAAACCGGCCAACATACCccaccttgttggGTTTCCCACAGTCAACGTGCgtttaagagctaagctgATGCTACTCGTTCCTTTCGA
BCAP31_sgRNA4	CTTAAACCGGCCAACATACCccaccttgttggCTGTGGGAAACTCGGTGAGCgtttaagagctaagctgATGCTACTCGTTCCTTTCGA
BCAP31_sgRNA5	CTTAAACCGGCCAACATACCccaccttgttggCGGGGCCTGCACGTTGACTGgtttaagagctaagctgATGCTACTCGTTCCTTTCGA
MTMR9_sgRNA1	CTTAAACCGGCCAACATACCccaccttgttggGCCAGGGAACCGAGCCCGGTgtttaagagctaagctgATGCTACTCGTTCCTTTCGA
MTMR9_sgRNA2	CTTAAACCGGCCAACATACCccaccttgttggGTAACCGCCTCGCACCTACCgtttaagagctaagctgATGCTACTCGTTCCTTTCGA
MTMR9_sgRNA3	CTTAAACCGGCCAACATACCccaccttgttggCGAGCCCGGTAGGTGCGAGGgtttaagagctaagctgATGCTACTCGTTCCTTTCGA
MTMR9_sgRNA4	CTTAAACCGGCCAACATACCccaccttgttggGGTAACCGCCTCGCACCTACgtttaagagctaagctgATGCTACTCGTTCCTTTCGA
MTMR9_sgRNA5	CTTAAACCGGCCAACATACCccaccttgttggAACCGAGCCCGGTAGGTGCGgtttaagagctaagctgATGCTACTCGTTCCTTTCGA
NAIP_sgRNA1	CTTAAACCGGCCAACATACCccaccttgttggAGTCTAATAGAGGAGAATGCgtttaagagctaagctgATGCTACTCGTTCCTTTCGA
NAIP_sgRNA2	CTTAAACCGGCCAACATACCccaccttgttggCCACAGTTCTAGTCTAATAGgtttaagagctaagctgATGCTACTCGTTCCTTTCGA
NAIP_sgRNA3	CTTAAACCGGCCAACATACCccaccttgttggGCCAGTGGAAGGAAAGTATGgtttaagagctaagctgATGCTACTCGTTCCTTTCGA
NAIP_sgRNA4	CTTAAACCGGCCAACATACCccaccttgttggTAGAGGAGAATGCTGGCCAGgtttaagagctaagctgATGCTACTCGTTCCTTTCGA
NAIP_sgRNA5	CTTAAACCGGCCAACATACCccaccttgttggGGAGAATGCTGGCCAGTGGAgtttaagagctaagctgATGCTACTCGTTCCTTTCGA
CCDC144NL_sgRNA1	CTTAAACCGGCCAACATACCccaccttgttggTCCACCCTCCAGCAGGTGGAgtttaagagctaagctgATGCTACTCGTTCCTTTCGA
CCDC144NL_sgRNA2	CTTAAACCGGCCAACATACCccaccttgttggCTGTGTCCAGCTTAGAGAACgtttaagagctaagctgATGCTACTCGTTCCTTTCGA
CCDC144NL_sgRNA3	CTTAAACCGGCCAACATACCccaccttgttggCTCCAGCAGGTGGAAGGTTGgtttaagagctaagctgATGCTACTCGTTCCTTTCGA
CCDC144NL_sgRNA4	CTTAAACCGGCCAACATACCccaccttgttggCTTCTTCCAGTTCTCTAAGCgtttaagagctaagctgATGCTACTCGTTCCTTTCGA
CCDC144NL_sgRNA5	CTTAAACCGGCCAACATACCccaccttgttggAGCCGCAACCTTCCACCTGCgtttaagagctaagctgATGCTACTCGTTCCTTTCGA
PTPN23_sgRNA1	CTTAAACCGGCCAACATACCccaccttgttggGCGGGGCACGGCCTCCATGGgtttaagagctaagctgATGCTACTCGTTCCTTTCGA
PTPN23_sgRNA2	CTTAAACCGGCCAACATACCccaccttgttggCAGCTACGGGAGTGGCCGGGgtttaagagctaagctgATGCTACTCGTTCCTTTCGA
PTPN23_sgRNA3	CTTAAACCGGCCAACATACCccaccttgttggGCGGGTGCCAGCCGCCATGGgtttaagagctaagctgATGCTACTCGTTCCTTTCGA
PTPN23_sgRNA4	CTTAAACCGGCCAACATACCccaccttgttggAGCTGCAGCAGCTACGGGAGgtttaagagctaagctgATGCTACTCGTTCCTTTCGA
PTPN23_sgRNA5	CTTAAACCGGCCAACATACCccaccttgttggCAGCAGCTACGGGAGTGGCCgtttaagagctaagctgATGCTACTCGTTCCTTTCGA
CYB5R4_sgRNA1	CTTAAACCGGCCAACATACCccaccttgttggGGAGGTGCTGTCCCGTCTGGgtttaagagctaagctgATGCTACTCGTTCCTTTCGA
CYB5R4_sgRNA2	CTTAAACCGGCCAACATACCccaccttgttggCGGGACAGCACCTCCAGCTCgtttaagagctaagctgATGCTACTCGTTCCTTTCGA
CYB5R4_sgRNA3	CTTAAACCGGCCAACATACCccaccttgttggGCGATCCCCGGGCAGGGCCCgtttaagagctaagctgATGCTACTCGTTCCTTTCGA
CYB5R4_sgRNA4	CTTAAACCGGCCAACATACCccaccttgttggCGATCCCCGGGCAGGGCCCGgtttaagagctaagctgATGCTACTCGTTCCTTTCGA
CYB5R4_sgRNA5	CTTAAACCGGCCAACATACCccaccttgttggGGCGATCCCCGGGCAGGGCCgtttaagagctaagctgATGCTACTCGTTCCTTTCGA
MRPS16_sgRNA1	CTTAAACCGGCCAACATACCccaccttgttggAGAACCTGCAAGCCGACACCgtttaagagctaagctgATGCTACTCGTTCCTTTCGA
MRPS16_sgRNA2	CTTAAACCGGCCAACATACCccaccttgttggCCAGCTCTACGGCCTTGGCAgtttaagagctaagctgATGCTACTCGTTCCTTTCGA
MRPS16_sgRNA3	CTTAAACCGGCCAACATACCccaccttgttggTTGGCGGTGCGGCCTGGTGTgtttaagagctaagctgATGCTACTCGTTCCTTTCGA
MRPS16_sgRNA4	CTTAAACCGGCCAACATACCccaccttgttggGTTTGTTCTCTGCCCTGCCAgtttaagagctaagctgATGCTACTCGTTCCTTTCGA
MRPS16_sgRNA5	CTTAAACCGGCCAACATACCccaccttgttggGCGGCCTGGTGTCGGCTTGCgtttaagagctaagctgATGCTACTCGTTCCTTTCGA
CERS1_sgRNA1	CTTAAACCGGCCAACATACCccaccttgttggCGCGGCTCCGTCGGCTACCGgtttaagagctaagctgATGCTACTCGTTCCTTTCGA
CERS1_sgRNA2	CTTAAACCGGCCAACATACCccaccttgttggGCGGCTCCGTCGGCTACCGCgtttaagagctaagctgATGCTACTCGTTCCTTTCGA
CERS1_sgRNA3	CTTAAACCGGCCAACATACCccaccttgttggGCTCCGTCGGCTACCGCGGGgtttaagagctaagctgATGCTACTCGTTCCTTTCGA
CERS1_sgRNA4	CTTAAACCGGCCAACATACCccaccttgttggCCGTCGCCTGCGCCCGCCCGgtttaagagctaagctgATGCTACTCGTTCCTTTCGA
CERS1_sgRNA5	CTTAAACCGGCCAACATACCccaccttgttggCGCCCGCCCGCGGTAGCCGAgtttaagagctaagctgATGCTACTCGTTCCTTTCGA
KIF5B_sgRNA1	CTTAAACCGGCCAACATACCccaccttgttggACGGCGGCCTCAGGAGTGATgtttaagagctaagctgATGCTACTCGTTCCTTTCGA
KIF5B_sgRNA2	CTTAAACCGGCCAACATACCccaccttgttggGTGATCGGGCAGCAGTCGGCgtttaagagctaagctgATGCTACTCGTTCCTTTCGA
KIF5B_sgRNA3	CTTAAACCGGCCAACATACCccaccttgttggCGGCGGCCTCAGGAGTGATCgtttaagagctaagctgATGCTACTCGTTCCTTTCGA
KIF5B_sgRNA4	CTTAAACCGGCCAACATACCccaccttgttggGGCAGCAGTCGGCCGGCCAGgtttaagagctaagctgATGCTACTCGTTCCTTTCGA
KIF5B_sgRNA5	CTTAAACCGGCCAACATACCccaccttgttggGGACGGCAGAGCGGGCGGACgtttaagagctaagctgATGCTACTCGTTCCTTTCGA
FUT4_sgRNA1	CTTAAACCGGCCAACATACCccaccttgttggCGCAGCTACAGCATGAGAGCgtttaagagctaagctgATGCTACTCGTTCCTTTCGA
FUT4_sgRNA2	CTTAAACCGGCCAACATACCccaccttgttggCGGCTCTCATGCTGTAGCTGgtttaagagctaagctgATGCTACTCGTTCCTTTCGA
FUT4_sgRNA3	CTTAAACCGGCCAACATACCccaccttgttggCCACGCGTCCGCAGGCGTGGgtttaagagctaagctgATGCTACTCGTTCCTTTCGA
FUT4_sgRNA4	CTTAAACCGGCCAACATACCccaccttgttggCAGGCGTGGAGGAGCGGCACgtttaagagctaagctgATGCTACTCGTTCCTTTCGA
FUT4_sgRNA5	CTTAAACCGGCCAACATACCccaccttgttggCGTCCGCAGGCGTGGAGGAGgtttaagagctaagctgATGCTACTCGTTCCTTTCGA
ACTN4_sgRNA1	CTTAAACCGGCCAACATACCccaccttgttggGCGGGAGCGGACAGGCTGGTgtttaagagctaagctgATGCTACTCGTTCCTTTCGA
ACTN4_sgRNA2	CTTAAACCGGCCAACATACCccaccttgttggGGCGGGAGCGGACAGGCTGGgtttaagagctaagctgATGCTACTCGTTCCTTTCGA
ACTN4_sgRNA3	CTTAAACCGGCCAACATACCccaccttgttggTGAGGCGGGAGCGGACAGGCgtttaagagctaagctgATGCTACTCGTTCCTTTCGA
ACTN4_sgRNA4	CTTAAACCGGCCAACATACCccaccttgttggGAGCTGAGGCGGGAGCGGACgtttaagagctaagctgATGCTACTCGTTCCTTTCGA
ACTN4_sgRNA5	CTTAAACCGGCCAACATACCccaccttgttggCGGCGGCGGCTCGGGCAGAGgtttaagagctaagctgATGCTACTCGTTCCTTTCGA
RAB3GAP1_sgRNA1	CTTAAACCGGCCAACATACCccaccttgttggCAAGATGGCTGCCGACAGTGgtttaagagctaagctgATGCTACTCGTTCCTTTCGA
RAB3GAP1_sgRNA2	CTTAAACCGGCCAACATACCccaccttgttggATAGTGACAAGGATTAAGTAgtttaagagctaagctgATGCTACTCGTTCCTTTCGA
RAB3GAP1_sgRNA3	CTTAAACCGGCCAACATACCccaccttgttggCAAAGAAATCACCTCACTGTgtttaagagctaagctgATGCTACTCGTTCCTTTCGA
RAB3GAP1_sgRNA4	CTTAAACCGGCCAACATACCccaccttgttggAACGAATTTAGATAGTGACAgtttaagagctaagctgATGCTACTCGTTCCTTTCGA
RAB3GAP1_sgRNA5	CTTAAACCGGCCAACATACCccaccttgttggGATAGTGACAAGGATTAAGTgtttaagagctaagctgATGCTACTCGTTCCTTTCGA
ATP1B3_sgRNA1	CTTAAACCGGCCAACATACCccaccttgttggGAGTACTCCCCGTAACGAGGgtttaagagctaagctgATGCTACTCGTTCCTTTCGA
ATP1B3_sgRNA2	CTTAAACCGGCCAACATACCccaccttgttggGACGGCAGTGAAGGGTGGGAgtttaagagctaagctgATGCTACTCGTTCCTTTCGA
ATP1B3_sgRNA3	CTTAAACCGGCCAACATACCccaccttgttggCCGTAACGAGGAGGTGTTCTgtttaagagctaagctgATGCTACTCGTTCCTTTCGA
ATP1B3_sgRNA4	CTTAAACCGGCCAACATACCccaccttgttggCCGGCGGCGCAGCCCGGAGAgtttaagagctaagctgATGCTACTCGTTCCTTTCGA
ATP1B3_sgRNA5	CTTAAACCGGCCAACATACCccaccttgttggCCGGCTCCGGCGGCGCAGCCgtttaagagctaagctgATGCTACTCGTTCCTTTCGA
VPS72_sgRNA1	CTTAAACCGGCCAACATACCccaccttgttggGGTGGCGGCGCAGTCTCGGTgtttaagagctaagctgATGCTACTCGTTCCTTTCGA
VPS72_sgRNA2	CTTAAACCGGCCAACATACCccaccttgttggGGCGGCGCAGTCTCGGTAGGgtttaagagctaagctgATGCTACTCGTTCCTTTCGA
VPS72_sgRNA3	CTTAAACCGGCCAACATACCccaccttgttggTAGGCGGTATGAGTTTGGCTgtttaagagctaagctgATGCTACTCGTTCCTTTCGA
VPS72_sgRNA4	CTTAAACCGGCCAACATACCccaccttgttggGGCGGTATGAGTTTGGCTGGgtttaagagctaagctgATGCTACTCGTTCCTTTCGA
VPS72_sgRNA5	CTTAAACCGGCCAACATACCccaccttgttggCTCGGTAGGCGGTATGAGTTgtttaagagctaagctgATGCTACTCGTTCCTTTCGA
PGAP2_sgRNA1	CTTAAACCGGCCAACATACCccaccttgttggATAGTTACCATGCCATTCTGgtttaagagctaagctgATGCTACTCGTTCCTTTCGA
PGAP2_sgRNA2	CTTAAACCGGCCAACATACCccaccttgttggGGGACGGCCCCAGAATGGCAgtttaagagctaagctgATGCTACTCGTTCCTTTCGA
PGAP2_sgRNA3	CTTAAACCGGCCAACATACCccaccttgttggAGGGAGCTCGGGCCAATCAGgtttaagagctaagctgATGCTACTCGTTCCTTTCGA
PGAP2_sgRNA4	CTTAAACCGGCCAACATACCccaccttgttggGCTCGGGCCAATCAGAGGGAgtttaagagctaagctgATGCTACTCGTTCCTTTCGA
PGAP2_sgRNA5	CTTAAACCGGCCAACATACCccaccttgttggAATAGTTACCATGCCATTCTgtttaagagctaagctgATGCTACTCGTTCCTTTCGA
COG7_sgRNA1	CTTAAACCGGCCAACATACCccaccttgttggGAACCCCAGAAACGCCAGGAgtttaagagctaagctgATGCTACTCGTTCCTTTCGA
COG7_sgRNA2	CTTAAACCGGCCAACATACCccaccttgttggAAGGGGCAAGTTACCCGTCCgtttaagagctaagctgATGCTACTCGTTCCTTTCGA
COG7_sgRNA3	CTTAAACCGGCCAACATACCccaccttgttggAGCACCGAGGCTAGCCTCCGgtttaagagctaagctgATGCTACTCGTTCCTTTCGA
COG7_sgRNA4	CTTAAACCGGCCAACATACCccaccttgttggAACCCCAGAAACGCCAGGACgtttaagagctaagctgATGCTACTCGTTCCTTTCGA
COG7_sgRNA5	CTTAAACCGGCCAACATACCccaccttgttggGTTTCTGGGGTTCGCCTCGGgtttaagagctaagctgATGCTACTCGTTCCTTTCGA
WDR60_sgRNA1	CTTAAACCGGCCAACATACCccaccttgttggAAACCTAAAGAGGATGGGAAgtttaagagctaagctgATGCTACTCGTTCCTTTCGA
WDR60_sgRNA2	CTTAAACCGGCCAACATACCccaccttgttggCTGCAAAACCTAAAGAGGATgtttaagagctaagctgATGCTACTCGTTCCTTTCGA
WDR60_sgRNA3	CTTAAACCGGCCAACATACCccaccttgttggACTGCAAAACCTAAAGAGGAgtttaagagctaagctgATGCTACTCGTTCCTTTCGA
WDR60_sgRNA4	CTTAAACCGGCCAACATACCccaccttgttggCTAAAGAGGATGGGAAAGGAgtttaagagctaagctgATGCTACTCGTTCCTTTCGA
WDR60_sgRNA5	CTTAAACCGGCCAACATACCccaccttgttggCTTCCTTTCCCATCCTCTTTgtttaagagctaagctgATGCTACTCGTTCCTTTCGA
VPS52_sgRNA1	CTTAAACCGGCCAACATACCccaccttgttggGTGAAGTGGTTAGAGCTGAAgtttaagagctaagctgATGCTACTCGTTCCTTTCGA
VPS52_sgRNA2	CTTAAACCGGCCAACATACCccaccttgttggGAAGTGGTTAGAGCTGAAAGgtttaagagctaagctgATGCTACTCGTTCCTTTCGA
VPS52_sgRNA3	CTTAAACCGGCCAACATACCccaccttgttggTAGAGCTGAAAGGGGACAGCgtttaagagctaagctgATGCTACTCGTTCCTTTCGA
VPS52_sgRNA4	CTTAAACCGGCCAACATACCccaccttgttggCCATTTGCAGTTGGGTGAAGgtttaagagctaagctgATGCTACTCGTTCCTTTCGA
VPS52_sgRNA5	CTTAAACCGGCCAACATACCccaccttgttggTGAAGTGGTTAGAGCTGAAAgtttaagagctaagctgATGCTACTCGTTCCTTTCGA
EXOC7_sgRNA1	CTTAAACCGGCCAACATACCccaccttgttggCCCGCGGAGGAAAGATACTGgtttaagagctaagctgATGCTACTCGTTCCTTTCGA
EXOC7_sgRNA2	CTTAAACCGGCCAACATACCccaccttgttggAGCGATGATTCCCCCACAGGgtttaagagctaagctgATGCTACTCGTTCCTTTCGA
EXOC7_sgRNA3	CTTAAACCGGCCAACATACCccaccttgttggCAGAGCGATGATTCCCCCACgtttaagagctaagctgATGCTACTCGTTCCTTTCGA
EXOC7_sgRNA4	CTTAAACCGGCCAACATACCccaccttgttggTCGAGCGGATGCCTCCTGTGgtttaagagctaagctgATGCTACTCGTTCCTTTCGA
EXOC7_sgRNA5	CTTAAACCGGCCAACATACCccaccttgttggCGAGCGGATGCCTCCTGTGGgtttaagagctaagctgATGCTACTCGTTCCTTTCGA
TMEM105_sgRNA1	CTTAAACCGGCCAACATACCccaccttgttggTTCCTCCCAGGCTACCCAGGgtttaagagctaagctgATGCTACTCGTTCCTTTCGA
TMEM105_sgRNA2	CTTAAACCGGCCAACATACCccaccttgttggGTGGCCGGGCTACTGCTACCgtttaagagctaagctgATGCTACTCGTTCCTTTCGA
TMEM105_sgRNA3	CTTAAACCGGCCAACATACCccaccttgttggCCATTCCTCCCAGGCTACCCgtttaagagctaagctgATGCTACTCGTTCCTTTCGA
TMEM105_sgRNA4	CTTAAACCGGCCAACATACCccaccttgttggTTTCTTCTGCCATTCCTCCCgtttaagagctaagctgATGCTACTCGTTCCTTTCGA
TMEM105_sgRNA5	CTTAAACCGGCCAACATACCccaccttgttggCAGAAGAAAGCAGTGAAGCCgtttaagagctaagctgATGCTACTCGTTCCTTTCGA
COMMD3_sgRNA1	CTTAAACCGGCCAACATACCccaccttgttggGACTCTGGAATGCCGCCCGGgtttaagagctaagctgATGCTACTCGTTCCTTTCGA
COMMD3_sgRNA2	CTTAAACCGGCCAACATACCccaccttgttggAGGTCACGGCGCGCTCACAAgtttaagagctaagctgATGCTACTCGTTCCTTTCGA
COMMD3_sgRNA3	CTTAAACCGGCCAACATACCccaccttgttggAGCGGGGATCCGCCAGCATCgtttaagagctaagctgATGCTACTCGTTCCTTTCGA
COMMD3_sgRNA4	CTTAAACCGGCCAACATACCccaccttgttggGAAAGGCTTCCAGATGCTGGgtttaagagctaagctgATGCTACTCGTTCCTTTCGA
COMMD3_sgRNA5	CTTAAACCGGCCAACATACCccaccttgttggCGTGAAGGCGTTGGAGTCGAgtttaagagctaagctgATGCTACTCGTTCCTTTCGA
GNPTAB_sgRNA1	CTTAAACCGGCCAACATACCccaccttgttggGTCGCCGGAGCTGCAATGAGgtttaagagctaagctgATGCTACTCGTTCCTTTCGA
GNPTAB_sgRNA2	CTTAAACCGGCCAACATACCccaccttgttggGCTCATTGCAGCTCCGGCGAgtttaagagctaagctgATGCTACTCGTTCCTTTCGA
GNPTAB_sgRNA3	CTTAAACCGGCCAACATACCccaccttgttggCTGCAATGAGCGGCGCCCGGgtttaagagctaagctgATGCTACTCGTTCCTTTCGA
GNPTAB_sgRNA4	CTTAAACCGGCCAACATACCccaccttgttggTCCGGCGACGGACGCCCGCTgtttaagagctaagctgATGCTACTCGTTCCTTTCGA
GNPTAB_sgRNA5	CTTAAACCGGCCAACATACCccaccttgttggGCGCGCAGGTCACAGCCTCCgtttaagagctaagctgATGCTACTCGTTCCTTTCGA
ARF3_sgRNA1	CTTAAACCGGCCAACATACCccaccttgttggGGCTTCCGGTGCTAGGTGGAgtttaagagctaagctgATGCTACTCGTTCCTTTCGA
ARF3_sgRNA2	CTTAAACCGGCCAACATACCccaccttgttggTCGCGGCTTCCGGTGCTAGGgtttaagagctaagctgATGCTACTCGTTCCTTTCGA
ARF3_sgRNA3	CTTAAACCGGCCAACATACCccaccttgttggTCCGGTGCTAGGTGGAGGGAgtttaagagctaagctgATGCTACTCGTTCCTTTCGA
ARF3_sgRNA4	CTTAAACCGGCCAACATACCccaccttgttggCGGCTTCCGGTGCTAGGTGGgtttaagagctaagctgATGCTACTCGTTCCTTTCGA
ARF3_sgRNA5	CTTAAACCGGCCAACATACCccaccttgttggTGCTGCCCTGGCCCACTCCCgtttaagagctaagctgATGCTACTCGTTCCTTTCGA
ARF4_sgRNA1	CTTAAACCGGCCAACATACCccaccttgttggGATCCGGCACAGGAATAAGCgtttaagagctaagctgATGCTACTCGTTCCTTTCGA
ARF4_sgRNA2	CTTAAACCGGCCAACATACCccaccttgttggCCGGATCTTCATCGGCACAGgtttaagagctaagctgATGCTACTCGTTCCTTTCGA
ARF4_sgRNA3	CTTAAACCGGCCAACATACCccaccttgttggTGCCGATGAAGATCCGGCACgtttaagagctaagctgATGCTACTCGTTCCTTTCGA
ARF4_sgRNA4	CTTAAACCGGCCAACATACCccaccttgttggTTCCTGTGCCGGATCTTCATgtttaagagctaagctgATGCTACTCGTTCCTTTCGA
ARF4_sgRNA5	CTTAAACCGGCCAACATACCccaccttgttggTGCCGGATCTTCATCGGCACgtttaagagctaagctgATGCTACTCGTTCCTTTCGA
ARF5_sgRNA1	CTTAAACCGGCCAACATACCccaccttgttggTGGAACTGGCCGGCCGCGGGgtttaagagctaagctgATGCTACTCGTTCCTTTCGA
ARF5_sgRNA2	CTTAAACCGGCCAACATACCccaccttgttggGGGTGCGGGCTGGAACTGGCgtttaagagctaagctgATGCTACTCGTTCCTTTCGA
ARF5_sgRNA3	CTTAAACCGGCCAACATACCccaccttgttggGCTGGAACTGGCCGGCCGCGgtttaagagctaagctgATGCTACTCGTTCCTTTCGA
ARF5_sgRNA4	CTTAAACCGGCCAACATACCccaccttgttggGGGCTGGAACTGGCCGGCCGgtttaagagctaagctgATGCTACTCGTTCCTTTCGA
ARF5_sgRNA5	CTTAAACCGGCCAACATACCccaccttgttggCGCGGGGTGCGGGCTGGAACgtttaagagctaagctgATGCTACTCGTTCCTTTCGA
ARF6_sgRNA1	CTTAAACCGGCCAACATACCccaccttgttggCCTTTCCAGCTCGGCCCAAGgtttaagagctaagctgATGCTACTCGTTCCTTTCGA
ARF6_sgRNA2	CTTAAACCGGCCAACATACCccaccttgttggGCGGCTGGAGGTAACCCCTTgtttaagagctaagctgATGCTACTCGTTCCTTTCGA
ARF6_sgRNA3	CTTAAACCGGCCAACATACCccaccttgttggCGCCTTTCCAGCTCGGCCCAgtttaagagctaagctgATGCTACTCGTTCCTTTCGA
ARF6_sgRNA4	CTTAAACCGGCCAACATACCccaccttgttggGCCTTTCCAGCTCGGCCCAAgtttaagagctaagctgATGCTACTCGTTCCTTTCGA
ARF6_sgRNA5	CTTAAACCGGCCAACATACCccaccttgttggAGGAGGAGTTGGAGGCCGGAgtttaagagctaagctgATGCTACTCGTTCCTTTCGA
ARFGAP1_sgRNA1	CTTAAACCGGCCAACATACCccaccttgttggGGCGCATCCTCATTGCAGTGgtttaagagctaagctgATGCTACTCGTTCCTTTCGA
ARFGAP1_sgRNA2	CTTAAACCGGCCAACATACCccaccttgttggAGGGCCGCCGCACTGCAATGgtttaagagctaagctgATGCTACTCGTTCCTTTCGA
ARFGAP1_sgRNA3	CTTAAACCGGCCAACATACCccaccttgttggGCATCCTCATTGCAGTGCGGgtttaagagctaagctgATGCTACTCGTTCCTTTCGA
ARFGAP1_sgRNA4	CTTAAACCGGCCAACATACCccaccttgttggCACTGCAATGAGGATGCGCCgtttaagagctaagctgATGCTACTCGTTCCTTTCGA
ARFGAP1_sgRNA5	CTTAAACCGGCCAACATACCccaccttgttggGTGGCGGCTGGTGGGCGACCgtttaagagctaagctgATGCTACTCGTTCCTTTCGA
ARFGAP2_sgRNA1	CTTAAACCGGCCAACATACCccaccttgttggTCGCGCAGTTCCAACCAACAgtttaagagctaagctgATGCTACTCGTTCCTTTCGA
ARFGAP2_sgRNA2	CTTAAACCGGCCAACATACCccaccttgttggCTGGGAAGGAGAGAAAATGGgtttaagagctaagctgATGCTACTCGTTCCTTTCGA
ARFGAP2_sgRNA3	CTTAAACCGGCCAACATACCccaccttgttggGGAAGGAGAGAAAATGGCGGgtttaagagctaagctgATGCTACTCGTTCCTTTCGA
ARFGAP2_sgRNA4	CTTAAACCGGCCAACATACCccaccttgttggGTCTGGATTTCGGTCTTGTTgtttaagagctaagctgATGCTACTCGTTCCTTTCGA
ARFGAP2_sgRNA5	CTTAAACCGGCCAACATACCccaccttgttggCTTAAAAAGAGTCTGGATTTgtttaagagctaagctgATGCTACTCGTTCCTTTCGA
ARFGAP3_sgRNA1	CTTAAACCGGCCAACATACCccaccttgttggCGGCTCACAGCTGACGATGGgtttaagagctaagctgATGCTACTCGTTCCTTTCGA
ARFGAP3_sgRNA2	CTTAAACCGGCCAACATACCccaccttgttggCCATCGTCAGCTGTGAGCCGgtttaagagctaagctgATGCTACTCGTTCCTTTCGA
ARFGAP3_sgRNA3	CTTAAACCGGCCAACATACCccaccttgttggTCAAGATGTCCTGCTTGCTGgtttaagagctaagctgATGCTACTCGTTCCTTTCGA
ARFGAP3_sgRNA4	CTTAAACCGGCCAACATACCccaccttgttggGCGGCTCACAGCTGACGATGgtttaagagctaagctgATGCTACTCGTTCCTTTCGA
ARFGAP3_sgRNA5	CTTAAACCGGCCAACATACCccaccttgttggCGCGGCTCACAGCTGACGATgtttaagagctaagctgATGCTACTCGTTCCTTTCGA
ARFGEF1_sgRNA1	CTTAAACCGGCCAACATACCccaccttgttggGTGGGGATTAGCACCCGCCGgtttaagagctaagctgATGCTACTCGTTCCTTTCGA
ARFGEF1_sgRNA2	CTTAAACCGGCCAACATACCccaccttgttggCGGTGATGGGGGCCAGTTCGgtttaagagctaagctgATGCTACTCGTTCCTTTCGA
ARFGEF1_sgRNA3	CTTAAACCGGCCAACATACCccaccttgttggACATGGCGGCCGGGGCAGGTgtttaagagctaagctgATGCTACTCGTTCCTTTCGA
ARFGEF1_sgRNA4	CTTAAACCGGCCAACATACCccaccttgttggCCATCACCGCCGACCTGCCCgtttaagagctaagctgATGCTACTCGTTCCTTTCGA
ARFGEF1_sgRNA5	CTTAAACCGGCCAACATACCccaccttgttggGGGGCAGGTCGGCGGTGATGgtttaagagctaagctgATGCTACTCGTTCCTTTCGA
ARFGEF2_sgRNA1	CTTAAACCGGCCAACATACCccaccttgttggCGAGGTGTCGCTTCCTGACGgtttaagagctaagctgATGCTACTCGTTCCTTTCGA
ARFGEF2_sgRNA2	CTTAAACCGGCCAACATACCccaccttgttggGCCGAGGTGTCGCTTCCTGAgtttaagagctaagctgATGCTACTCGTTCCTTTCGA
ARFGEF2_sgRNA3	CTTAAACCGGCCAACATACCccaccttgttggGGTGTCGCTTCCTGACGGGGgtttaagagctaagctgATGCTACTCGTTCCTTTCGA
ARFGEF2_sgRNA4	CTTAAACCGGCCAACATACCccaccttgttggCCCGTCAGGAAGCGACACCTgtttaagagctaagctgATGCTACTCGTTCCTTTCGA
ARFGEF2_sgRNA5	CTTAAACCGGCCAACATACCccaccttgttggTCCGTCCGCGCCGCCCCGTCgtttaagagctaagctgATGCTACTCGTTCCTTTCGA
ARFIP1_sgRNA1	CTTAAACCGGCCAACATACCccaccttgttggTTCACACTGACCAACCGCCGgtttaagagctaagctgATGCTACTCGTTCCTTTCGA
ARFIP1_sgRNA2	CTTAAACCGGCCAACATACCccaccttgttggGCTCTTGGTTCTGGTTCTGGgtttaagagctaagctgATGCTACTCGTTCCTTTCGA
ARFIP1_sgRNA3	CTTAAACCGGCCAACATACCccaccttgttggAGGCTGGGTTGAGAGGTCGCgtttaagagctaagctgATGCTACTCGTTCCTTTCGA
ARFIP1_sgRNA4	CTTAAACCGGCCAACATACCccaccttgttggGCCGGTCCGACTGTCCTCGGgtttaagagctaagctgATGCTACTCGTTCCTTTCGA
ARFIP1_sgRNA5	CTTAAACCGGCCAACATACCccaccttgttggGACCAACCGCCGAGGACAGTgtttaagagctaagctgATGCTACTCGTTCCTTTCGA
ARFIP2_sgRNA1	CTTAAACCGGCCAACATACCccaccttgttggGCGACGGGAACTGGAGCCCGgtttaagagctaagctgATGCTACTCGTTCCTTTCGA
ARFIP2_sgRNA2	CTTAAACCGGCCAACATACCccaccttgttggTGGAGCCCGAGGTCCCCGCGgtttaagagctaagctgATGCTACTCGTTCCTTTCGA
ARFIP2_sgRNA3	CTTAAACCGGCCAACATACCccaccttgttggGCCGGGCCGCTCTTCCCCTCgtttaagagctaagctgATGCTACTCGTTCCTTTCGA
ARFIP2_sgRNA4	CTTAAACCGGCCAACATACCccaccttgttggGCCCGGGCCTGGCGCCCTGAgtttaagagctaagctgATGCTACTCGTTCCTTTCGA
ARFIP2_sgRNA5	CTTAAACCGGCCAACATACCccaccttgttggCCCGGGCCTGGCGCCCTGAGgtttaagagctaagctgATGCTACTCGTTCCTTTCGA
ARFRP1_sgRNA1	CTTAAACCGGCCAACATACCccaccttgttggGGCGGACGCAGGTAGGCCGCgtttaagagctaagctgATGCTACTCGTTCCTTTCGA
ARFRP1_sgRNA2	CTTAAACCGGCCAACATACCccaccttgttggTCAGCGGGGGTCAGCAGCAGgtttaagagctaagctgATGCTACTCGTTCCTTTCGA
ARFRP1_sgRNA3	CTTAAACCGGCCAACATACCccaccttgttggAGGGCGCGGCGGACGCAGGTgtttaagagctaagctgATGCTACTCGTTCCTTTCGA
ARFRP1_sgRNA4	CTTAAACCGGCCAACATACCccaccttgttggGTCAGCAGCAGCGGCTCCGAgtttaagagctaagctgATGCTACTCGTTCCTTTCGA
ARFRP1_sgRNA5	CTTAAACCGGCCAACATACCccaccttgttggTCCGAGGGCGCGGCGGACGCgtttaagagctaagctgATGCTACTCGTTCCTTTCGA
ARL10_sgRNA1	CTTAAACCGGCCAACATACCccaccttgttggGCCATCTTCGGCGGGCGAGTgtttaagagctaagctgATGCTACTCGTTCCTTTCGA
ARL10_sgRNA2	CTTAAACCGGCCAACATACCccaccttgttggGGCCATCTTCGGCGGGCGAGgtttaagagctaagctgATGCTACTCGTTCCTTTCGA
ARL10_sgRNA3	CTTAAACCGGCCAACATACCccaccttgttggGACGCAGGTGCGGGTTGCACgtttaagagctaagctgATGCTACTCGTTCCTTTCGA
ARL10_sgRNA4	CTTAAACCGGCCAACATACCccaccttgttggCCGCACCTGCGTCCCTCGCCgtttaagagctaagctgATGCTACTCGTTCCTTTCGA
ARL10_sgRNA5	CTTAAACCGGCCAACATACCccaccttgttggCTTCGGCGGGCGAGTGGGCTgtttaagagctaagctgATGCTACTCGTTCCTTTCGA
ARL11_sgRNA1	CTTAAACCGGCCAACATACCccaccttgttggTGCAGCTGTGAGATCCTGCGgtttaagagctaagctgATGCTACTCGTTCCTTTCGA
ARL11_sgRNA2	CTTAAACCGGCCAACATACCccaccttgttggAGCAGAAAGCAGCTCCATAGgtttaagagctaagctgATGCTACTCGTTCCTTTCGA
ARL11_sgRNA3	CTTAAACCGGCCAACATACCccaccttgttggCAGCAGAAAGCAGCTCCATAgtttaagagctaagctgATGCTACTCGTTCCTTTCGA
ARL11_sgRNA4	CTTAAACCGGCCAACATACCccaccttgttggAGAAAGCAGCTCCATAGGGGgtttaagagctaagctgATGCTACTCGTTCCTTTCGA
ARL11_sgRNA5	CTTAAACCGGCCAACATACCccaccttgttggCCTATGGAGCTGCTTTCTGCgtttaagagctaagctgATGCTACTCGTTCCTTTCGA
ARL13A_sgRNA1	CTTAAACCGGCCAACATACCccaccttgttggTCAGATAAATAACCACCTCAgtttaagagctaagctgATGCTACTCGTTCCTTTCGA
ARL13A_sgRNA2	CTTAAACCGGCCAACATACCccaccttgttggCACTTCAGGCTACCCAGAAGgtttaagagctaagctgATGCTACTCGTTCCTTTCGA
ARL13A_sgRNA3	CTTAAACCGGCCAACATACCccaccttgttggAGTTGAGGTGATTTCACTTCgtttaagagctaagctgATGCTACTCGTTCCTTTCGA
ARL13A_sgRNA4	CTTAAACCGGCCAACATACCccaccttgttggGCTGTGTTAATCTGACAAGAgtttaagagctaagctgATGCTACTCGTTCCTTTCGA
ARL13A_sgRNA5	CTTAAACCGGCCAACATACCccaccttgttggCATAAGATATGCAGAGTAATgtttaagagctaagctgATGCTACTCGTTCCTTTCGA
ARL13B_sgRNA1	CTTAAACCGGCCAACATACCccaccttgttggATACACCGTAGCCGAGTTAGgtttaagagctaagctgATGCTACTCGTTCCTTTCGA
ARL13B_sgRNA2	CTTAAACCGGCCAACATACCccaccttgttggGACGACTGCCCTCTTAGCCAgtttaagagctaagctgATGCTACTCGTTCCTTTCGA
ARL13B_sgRNA3	CTTAAACCGGCCAACATACCccaccttgttggGGGTCCCGCTAACTCGGCTAgtttaagagctaagctgATGCTACTCGTTCCTTTCGA
ARL13B_sgRNA4	CTTAAACCGGCCAACATACCccaccttgttggCAGGTTGTTCCTTGGCTAAGgtttaagagctaagctgATGCTACTCGTTCCTTTCGA
ARL13B_sgRNA5	CTTAAACCGGCCAACATACCccaccttgttggCTACGGTGTATCTGCGTCTTgtttaagagctaagctgATGCTACTCGTTCCTTTCGA
ARL14_sgRNA1	CTTAAACCGGCCAACATACCccaccttgttggAAGGCTGAAATGGGTTCGCTgtttaagagctaagctgATGCTACTCGTTCCTTTCGA
ARL14_sgRNA2	CTTAAACCGGCCAACATACCccaccttgttggAAGTCCCAAAAGAAGAACTTgtttaagagctaagctgATGCTACTCGTTCCTTTCGA
ARL14_sgRNA3	CTTAAACCGGCCAACATACCccaccttgttggGCTACAACATAAACACATCTgtttaagagctaagctgATGCTACTCGTTCCTTTCGA
ARL14_sgRNA4	CTTAAACCGGCCAACATACCccaccttgttggAAAGGCTGAAATGGGTTCGCgtttaagagctaagctgATGCTACTCGTTCCTTTCGA
ARL14_sgRNA5	CTTAAACCGGCCAACATACCccaccttgttggGGATCTCACATGAAAATGTTgtttaagagctaagctgATGCTACTCGTTCCTTTCGA
ARL14EP_sgRNA1	CTTAAACCGGCCAACATACCccaccttgttggGGGAAGCGGTCGGTCGAGTGgtttaagagctaagctgATGCTACTCGTTCCTTTCGA
ARL14EP_sgRNA2	CTTAAACCGGCCAACATACCccaccttgttggGGCAAGATGCGAGTCCACACgtttaagagctaagctgATGCTACTCGTTCCTTTCGA
ARL14EP_sgRNA3	CTTAAACCGGCCAACATACCccaccttgttggTCGGTCGAGTGTGGCCTGTGgtttaagagctaagctgATGCTACTCGTTCCTTTCGA
ARL14EP_sgRNA4	CTTAAACCGGCCAACATACCccaccttgttggGGGACTGGCTGGGAAGCGGTgtttaagagctaagctgATGCTACTCGTTCCTTTCGA
ARL14EP_sgRNA5	CTTAAACCGGCCAACATACCccaccttgttggCGCGGGGACTGGCTGGGAAGgtttaagagctaagctgATGCTACTCGTTCCTTTCGA
ARL14EPL_sgRNA1	CTTAAACCGGCCAACATACCccaccttgttggATAGAGTAGGATACTATCCAgtttaagagctaagctgATGCTACTCGTTCCTTTCGA
ARL14EPL_sgRNA2	CTTAAACCGGCCAACATACCccaccttgttggAACCGTAGTGTATATAGAGTgtttaagagctaagctgATGCTACTCGTTCCTTTCGA
ARL14EPL_sgRNA3	CTTAAACCGGCCAACATACCccaccttgttggGATGATGTAAAATGGTCAAAgtttaagagctaagctgATGCTACTCGTTCCTTTCGA
ARL14EPL_sgRNA4	CTTAAACCGGCCAACATACCccaccttgttggTAATTAAAAATATGCAAATAgtttaagagctaagctgATGCTACTCGTTCCTTTCGA
ARL14EPL_sgRNA5	CTTAAACCGGCCAACATACCccaccttgttggCTTCTTATGATGATGTAAAAgtttaagagctaagctgATGCTACTCGTTCCTTTCGA
ARL15_sgRNA1	CTTAAACCGGCCAACATACCccaccttgttggGCAGCCTAAAGCATCCGGAAgtttaagagctaagctgATGCTACTCGTTCCTTTCGA
ARL15_sgRNA2	CTTAAACCGGCCAACATACCccaccttgttggTTATTCGGAGATCAGACATCgtttaagagctaagctgATGCTACTCGTTCCTTTCGA
ARL15_sgRNA3	CTTAAACCGGCCAACATACCccaccttgttggATCCGGAACGGCTCCGAACCgtttaagagctaagctgATGCTACTCGTTCCTTTCGA
ARL15_sgRNA4	CTTAAACCGGCCAACATACCccaccttgttggATCCGGCAGCCTAAAGCATCgtttaagagctaagctgATGCTACTCGTTCCTTTCGA
ARL15_sgRNA5	CTTAAACCGGCCAACATACCccaccttgttggTTCCGGGTTCGGAGCCGTTCgtttaagagctaagctgATGCTACTCGTTCCTTTCGA
ARL16_sgRNA1	CTTAAACCGGCCAACATACCccaccttgttggCAGCGTCTTCCCGACGCCCGgtttaagagctaagctgATGCTACTCGTTCCTTTCGA
ARL16_sgRNA2	CTTAAACCGGCCAACATACCccaccttgttggGGAAGACGCTGCTGGTGAAAgtttaagagctaagctgATGCTACTCGTTCCTTTCGA
ARL16_sgRNA3	CTTAAACCGGCCAACATACCccaccttgttggGGGCGTCGGGAAGACGCTGCgtttaagagctaagctgATGCTACTCGTTCCTTTCGA
ARL16_sgRNA4	CTTAAACCGGCCAACATACCccaccttgttggGCTGCTGGTGAAACGGCTGCgtttaagagctaagctgATGCTACTCGTTCCTTTCGA
ARL16_sgRNA5	CTTAAACCGGCCAACATACCccaccttgttggTGCTGGGGGCCACGGGCGTCgtttaagagctaagctgATGCTACTCGTTCCTTTCGA
ARL17A_sgRNA1	CTTAAACCGGCCAACATACCccaccttgttggATTGGTGCAAAAGCTCCAGGgtttaagagctaagctgATGCTACTCGTTCCTTTCGA
ARL17A_sgRNA2	CTTAAACCGGCCAACATACCccaccttgttggCAAAAGCTCCAGGAGGCGGTgtttaagagctaagctgATGCTACTCGTTCCTTTCGA
ARL17A_sgRNA3	CTTAAACCGGCCAACATACCccaccttgttggTCACAAAACTTCGAGCTCATgtttaagagctaagctgATGCTACTCGTTCCTTTCGA
ARL17A_sgRNA4	CTTAAACCGGCCAACATACCccaccttgttggCTCATTGGTGCAAAAGCTCCgtttaagagctaagctgATGCTACTCGTTCCTTTCGA
ARL17A_sgRNA5	CTTAAACCGGCCAACATACCccaccttgttggGGTGCAAAAGCTCCAGGAGGgtttaagagctaagctgATGCTACTCGTTCCTTTCGA
ARL2_sgRNA1	CTTAAACCGGCCAACATACCccaccttgttggCAGAATGGTCAGGAGCCCCAgtttaagagctaagctgATGCTACTCGTTCCTTTCGA
ARL2_sgRNA2	CTTAAACCGGCCAACATACCccaccttgttggTCATCTTCTTCAGAATGGTCgtttaagagctaagctgATGCTACTCGTTCCTTTCGA
ARL2_sgRNA3	CTTAAACCGGCCAACATACCccaccttgttggCTGCTTCATCTTCTTCAGAAgtttaagagctaagctgATGCTACTCGTTCCTTTCGA
ARL2_sgRNA4	CTTAAACCGGCCAACATACCccaccttgttggAGGGGGCTCCGGGGACCATGgtttaagagctaagctgATGCTACTCGTTCCTTTCGA
ARL2_sgRNA5	CTTAAACCGGCCAACATACCccaccttgttggGCGGCCGGGAGGGGGCTCCGgtttaagagctaagctgATGCTACTCGTTCCTTTCGA
ARL2BP_sgRNA1	CTTAAACCGGCCAACATACCccaccttgttggTGAGAGGCCTTAACCCCGCCgtttaagagctaagctgATGCTACTCGTTCCTTTCGA
ARL2BP_sgRNA2	CTTAAACCGGCCAACATACCccaccttgttggCGCGGCCCAACTCGCATGCAgtttaagagctaagctgATGCTACTCGTTCCTTTCGA
ARL2BP_sgRNA3	CTTAAACCGGCCAACATACCccaccttgttggCTGAGAGGCCTTAACCCCGCgtttaagagctaagctgATGCTACTCGTTCCTTTCGA
ARL2BP_sgRNA4	CTTAAACCGGCCAACATACCccaccttgttggCCGCGCCCTGCATGCGAGTTgtttaagagctaagctgATGCTACTCGTTCCTTTCGA
ARL2BP_sgRNA5	CTTAAACCGGCCAACATACCccaccttgttggGCCGCGCCCTGCATGCGAGTgtttaagagctaagctgATGCTACTCGTTCCTTTCGA
ARL3_sgRNA1	CTTAAACCGGCCAACATACCccaccttgttggAGCAGTTGCCCCTGGTAACGgtttaagagctaagctgATGCTACTCGTTCCTTTCGA
ARL3_sgRNA2	CTTAAACCGGCCAACATACCccaccttgttggGCAGTTGCCCCTGGTAACGGgtttaagagctaagctgATGCTACTCGTTCCTTTCGA
ARL3_sgRNA3	CTTAAACCGGCCAACATACCccaccttgttggGCTGCCTCCCCCGTTACCAGgtttaagagctaagctgATGCTACTCGTTCCTTTCGA
ARL3_sgRNA4	CTTAAACCGGCCAACATACCccaccttgttggGTTACCAGGGGCAACTGCTGgtttaagagctaagctgATGCTACTCGTTCCTTTCGA
ARL3_sgRNA5	CTTAAACCGGCCAACATACCccaccttgttggGTGCGTGCGAGGGACGTCGGgtttaagagctaagctgATGCTACTCGTTCCTTTCGA
ARL4A_sgRNA1	CTTAAACCGGCCAACATACCccaccttgttggTTGGCAGGCGTTTCTACGCAgtttaagagctaagctgATGCTACTCGTTCCTTTCGA
ARL4A_sgRNA2	CTTAAACCGGCCAACATACCccaccttgttggGACCCAGACTCCAGATCGGGgtttaagagctaagctgATGCTACTCGTTCCTTTCGA
ARL4A_sgRNA3	CTTAAACCGGCCAACATACCccaccttgttggGGGTCCAAATGAGAAAGCATgtttaagagctaagctgATGCTACTCGTTCCTTTCGA
ARL4A_sgRNA4	CTTAAACCGGCCAACATACCccaccttgttggATTGGCAGGCGTTTCTACGCgtttaagagctaagctgATGCTACTCGTTCCTTTCGA
ARL4A_sgRNA5	CTTAAACCGGCCAACATACCccaccttgttggCCAAATGAGAAAGCATTGGCgtttaagagctaagctgATGCTACTCGTTCCTTTCGA
ARL4C_sgRNA1	CTTAAACCGGCCAACATACCccaccttgttggCGAGCGGACAGCGACTCCCGgtttaagagctaagctgATGCTACTCGTTCCTTTCGA
ARL4C_sgRNA2	CTTAAACCGGCCAACATACCccaccttgttggCCGAGCGGACAGCGACTCCCgtttaagagctaagctgATGCTACTCGTTCCTTTCGA
ARL4C_sgRNA3	CTTAAACCGGCCAACATACCccaccttgttggGCCGAGCGGACAGCGACTCCgtttaagagctaagctgATGCTACTCGTTCCTTTCGA
ARL4C_sgRNA4	CTTAAACCGGCCAACATACCccaccttgttggTCCCGGGGAAGCCCGCGCTCgtttaagagctaagctgATGCTACTCGTTCCTTTCGA
ARL4C_sgRNA5	CTTAAACCGGCCAACATACCccaccttgttggCCCGGAGCGCGGGCTTCCCCgtttaagagctaagctgATGCTACTCGTTCCTTTCGA
ARL4D_sgRNA1	CTTAAACCGGCCAACATACCccaccttgttggGTGTCTGCGGGGGTCTCGCGgtttaagagctaagctgATGCTACTCGTTCCTTTCGA
ARL4D_sgRNA2	CTTAAACCGGCCAACATACCccaccttgttggGAGGCGCGGTGGGTGTCTGCgtttaagagctaagctgATGCTACTCGTTCCTTTCGA
ARL4D_sgRNA3	CTTAAACCGGCCAACATACCccaccttgttggGGTGTCTGCGGGGGTCTCGCgtttaagagctaagctgATGCTACTCGTTCCTTTCGA
ARL4D_sgRNA4	CTTAAACCGGCCAACATACCccaccttgttggTCTGCGGGGGTCTCGCGGGGgtttaagagctaagctgATGCTACTCGTTCCTTTCGA
ARL4D_sgRNA5	CTTAAACCGGCCAACATACCccaccttgttggAGGCGCGGTGGGTGTCTGCGgtttaagagctaagctgATGCTACTCGTTCCTTTCGA
ARL5A_sgRNA1	CTTAAACCGGCCAACATACCccaccttgttggGAGCCAGGCGAGTGCCGCGGgtttaagagctaagctgATGCTACTCGTTCCTTTCGA
ARL5A_sgRNA2	CTTAAACCGGCCAACATACCccaccttgttggCGCGGCACTCGCCTGGCTCGgtttaagagctaagctgATGCTACTCGTTCCTTTCGA
ARL5A_sgRNA3	CTTAAACCGGCCAACATACCccaccttgttggCGCGAGCCAGGCGAGTGCCGgtttaagagctaagctgATGCTACTCGTTCCTTTCGA
ARL5A_sgRNA4	CTTAAACCGGCCAACATACCccaccttgttggGGGCCTTGCGCGCGGCAGGGgtttaagagctaagctgATGCTACTCGTTCCTTTCGA
ARL5A_sgRNA5	CTTAAACCGGCCAACATACCccaccttgttggGGCGGCGATGTCCGCGAGCCgtttaagagctaagctgATGCTACTCGTTCCTTTCGA
ARL5B_sgRNA1	CTTAAACCGGCCAACATACCccaccttgttggTGTCCGGTGGGGATTCGTCGgtttaagagctaagctgATGCTACTCGTTCCTTTCGA
ARL5B_sgRNA2	CTTAAACCGGCCAACATACCccaccttgttggGCGCCGCGACGAATCCCCACgtttaagagctaagctgATGCTACTCGTTCCTTTCGA
ARL5B_sgRNA3	CTTAAACCGGCCAACATACCccaccttgttggCGAAACAAAGGGCTGTCCGGgtttaagagctaagctgATGCTACTCGTTCCTTTCGA
ARL5B_sgRNA4	CTTAAACCGGCCAACATACCccaccttgttggGAAACAAAGGGCTGTCCGGTgtttaagagctaagctgATGCTACTCGTTCCTTTCGA
ARL5B_sgRNA5	CTTAAACCGGCCAACATACCccaccttgttggCCTCGACCCGACCACTCAGAgtttaagagctaagctgATGCTACTCGTTCCTTTCGA
ARL5C_sgRNA1	CTTAAACCGGCCAACATACCccaccttgttggGCCCTAGACATGGCACTCAGgtttaagagctaagctgATGCTACTCGTTCCTTTCGA
ARL5C_sgRNA2	CTTAAACCGGCCAACATACCccaccttgttggCTAGACATGGCACTCAGAGGgtttaagagctaagctgATGCTACTCGTTCCTTTCGA
ARL5C_sgRNA3	CTTAAACCGGCCAACATACCccaccttgttggTAGACATGGCACTCAGAGGAgtttaagagctaagctgATGCTACTCGTTCCTTTCGA
ARL5C_sgRNA4	CTTAAACCGGCCAACATACCccaccttgttggGGGAGACTCAGCACTGCGCGgtttaagagctaagctgATGCTACTCGTTCCTTTCGA
ARL5C_sgRNA5	CTTAAACCGGCCAACATACCccaccttgttggCACTCAGAGGAGGGAGAGCTgtttaagagctaagctgATGCTACTCGTTCCTTTCGA
ARL6_sgRNA1	CTTAAACCGGCCAACATACCccaccttgttggACCAGGCATCCTTCCCATGTgtttaagagctaagctgATGCTACTCGTTCCTTTCGA
ARL6_sgRNA2	CTTAAACCGGCCAACATACCccaccttgttggTTCTCGATGCCTACATGGGAgtttaagagctaagctgATGCTACTCGTTCCTTTCGA
ARL6_sgRNA3	CTTAAACCGGCCAACATACCccaccttgttggCCTTCTTCTCGATGCCTACAgtttaagagctaagctgATGCTACTCGTTCCTTTCGA
ARL6_sgRNA4	CTTAAACCGGCCAACATACCccaccttgttggCTTCTTCTCGATGCCTACATgtttaagagctaagctgATGCTACTCGTTCCTTTCGA
ARL6_sgRNA5	CTTAAACCGGCCAACATACCccaccttgttggGCCTACATGGGAAGGATGCCgtttaagagctaagctgATGCTACTCGTTCCTTTCGA
ARL6IP1_sgRNA1	CTTAAACCGGCCAACATACCccaccttgttggGGTTGGAGGACTCGTTGGGGgtttaagagctaagctgATGCTACTCGTTCCTTTCGA
ARL6IP1_sgRNA2	CTTAAACCGGCCAACATACCccaccttgttggGATGCAGTCTCTACAAGCGCgtttaagagctaagctgATGCTACTCGTTCCTTTCGA
ARL6IP1_sgRNA3	CTTAAACCGGCCAACATACCccaccttgttggTTCGGTTGGAGGACTCGTTGgtttaagagctaagctgATGCTACTCGTTCCTTTCGA
ARL6IP1_sgRNA4	CTTAAACCGGCCAACATACCccaccttgttggTTTCGGTTGGAGGACTCGTTgtttaagagctaagctgATGCTACTCGTTCCTTTCGA
ARL6IP1_sgRNA5	CTTAAACCGGCCAACATACCccaccttgttggGTTTCGGTTGGAGGACTCGTgtttaagagctaagctgATGCTACTCGTTCCTTTCGA
ARL6IP4_sgRNA1	CTTAAACCGGCCAACATACCccaccttgttggCTTCCTCTCGAGAAGGCGCGgtttaagagctaagctgATGCTACTCGTTCCTTTCGA
ARL6IP4_sgRNA2	CTTAAACCGGCCAACATACCccaccttgttggTTCCCACCTCGACCGCCCTGgtttaagagctaagctgATGCTACTCGTTCCTTTCGA
ARL6IP4_sgRNA3	CTTAAACCGGCCAACATACCccaccttgttggGCCCGCAGGGCGGTCGAGGTgtttaagagctaagctgATGCTACTCGTTCCTTTCGA
ARL6IP4_sgRNA4	CTTAAACCGGCCAACATACCccaccttgttggGGGCTGTCCGGCCCGCAGGGgtttaagagctaagctgATGCTACTCGTTCCTTTCGA
ARL6IP4_sgRNA5	CTTAAACCGGCCAACATACCccaccttgttggGCTTCCTCTCGAGAAGGCGCgtttaagagctaagctgATGCTACTCGTTCCTTTCGA
ARL6IP5_sgRNA1	CTTAAACCGGCCAACATACCccaccttgttggGGAAGAAATCGTCCCAGGCGgtttaagagctaagctgATGCTACTCGTTCCTTTCGA
ARL6IP5_sgRNA2	CTTAAACCGGCCAACATACCccaccttgttggGGGCAAAGCGATCGGAACCCgtttaagagctaagctgATGCTACTCGTTCCTTTCGA
ARL6IP5_sgRNA3	CTTAAACCGGCCAACATACCccaccttgttggAAATCGTCCCAGGCGCGGAGgtttaagagctaagctgATGCTACTCGTTCCTTTCGA
ARL6IP5_sgRNA4	CTTAAACCGGCCAACATACCccaccttgttggATCGTCCCAGGCGCGGAGTGgtttaagagctaagctgATGCTACTCGTTCCTTTCGA
ARL6IP5_sgRNA5	CTTAAACCGGCCAACATACCccaccttgttggACCCGGGAAGAAATCGTCCCgtttaagagctaagctgATGCTACTCGTTCCTTTCGA
ARL6IP6_sgRNA1	CTTAAACCGGCCAACATACCccaccttgttggAATACGATGGCCGAGCCACAgtttaagagctaagctgATGCTACTCGTTCCTTTCGA
ARL6IP6_sgRNA2	CTTAAACCGGCCAACATACCccaccttgttggGAATACGATGGCCGAGCCACgtttaagagctaagctgATGCTACTCGTTCCTTTCGA
ARL6IP6_sgRNA3	CTTAAACCGGCCAACATACCccaccttgttggCGTTTGCTGAGAGCGGGTGGgtttaagagctaagctgATGCTACTCGTTCCTTTCGA
ARL6IP6_sgRNA4	CTTAAACCGGCCAACATACCccaccttgttggTGGCCGAGCCACAGGGCCCGgtttaagagctaagctgATGCTACTCGTTCCTTTCGA
ARL6IP6_sgRNA5	CTTAAACCGGCCAACATACCccaccttgttggGCGGGTGGCGGTCGGCTCTGgtttaagagctaagctgATGCTACTCGTTCCTTTCGA
ARL8A_sgRNA1	CTTAAACCGGCCAACATACCccaccttgttggCCGGTACGGCCCGGGTCCCGgtttaagagctaagctgATGCTACTCGTTCCTTTCGA
ARL8A_sgRNA2	CTTAAACCGGCCAACATACCccaccttgttggCCGGGTCCCGCGGCTCGGTGgtttaagagctaagctgATGCTACTCGTTCCTTTCGA
ARL8A_sgRNA3	CTTAAACCGGCCAACATACCccaccttgttggTGCGGGCGGAGGCTCGAGCGgtttaagagctaagctgATGCTACTCGTTCCTTTCGA
ARL8A_sgRNA4	CTTAAACCGGCCAACATACCccaccttgttggGTCCCGCGGCTCGGTGCGGGgtttaagagctaagctgATGCTACTCGTTCCTTTCGA
ARL8A_sgRNA5	CTTAAACCGGCCAACATACCccaccttgttggCCTCCGCCCGCACCGAGCCGgtttaagagctaagctgATGCTACTCGTTCCTTTCGA
ARL8B_sgRNA1	CTTAAACCGGCCAACATACCccaccttgttggTTGGTGCCCCGGCGCGACACgtttaagagctaagctgATGCTACTCGTTCCTTTCGA
ARL8B_sgRNA2	CTTAAACCGGCCAACATACCccaccttgttggGTGCCCCGGCGCGACACGGGgtttaagagctaagctgATGCTACTCGTTCCTTTCGA
ARL8B_sgRNA3	CTTAAACCGGCCAACATACCccaccttgttggCGTGTCGCGCCGGGGCACCAgtttaagagctaagctgATGCTACTCGTTCCTTTCGA
ARL8B_sgRNA4	CTTAAACCGGCCAACATACCccaccttgttggTGTCCGCCCGTGTCGCGCCGgtttaagagctaagctgATGCTACTCGTTCCTTTCGA
ARL8B_sgRNA5	CTTAAACCGGCCAACATACCccaccttgttggCTTGGTGCCCCGGCGCGACAgtttaagagctaagctgATGCTACTCGTTCCTTTCGA
ARL9_sgRNA1	CTTAAACCGGCCAACATACCccaccttgttggCCCGCGGCGTAGACAACCCGgtttaagagctaagctgATGCTACTCGTTCCTTTCGA
ARL9_sgRNA2	CTTAAACCGGCCAACATACCccaccttgttggCCCGCGGGTTGTCTACGCCGgtttaagagctaagctgATGCTACTCGTTCCTTTCGA
ARL9_sgRNA3	CTTAAACCGGCCAACATACCccaccttgttggCGCGGGTTGTCTACGCCGCGgtttaagagctaagctgATGCTACTCGTTCCTTTCGA
ARL9_sgRNA4	CTTAAACCGGCCAACATACCccaccttgttggCCGCGGCGTAGACAACCCGCgtttaagagctaagctgATGCTACTCGTTCCTTTCGA
ARL9_sgRNA5	CTTAAACCGGCCAACATACCccaccttgttggCCCGCGGGCGCTGCCAACCCgtttaagagctaagctgATGCTACTCGTTCCTTTCGA
ATP6AP1_sgRNA1	CTTAAACCGGCCAACATACCccaccttgttggCCGCACTCGAGCCGTCGCCAgtttaagagctaagctgATGCTACTCGTTCCTTTCGA
ATP6AP1_sgRNA2	CTTAAACCGGCCAACATACCccaccttgttggCCATGGCGACGGCTCGAGTGgtttaagagctaagctgATGCTACTCGTTCCTTTCGA
ATP6AP1_sgRNA3	CTTAAACCGGCCAACATACCccaccttgttggGCGACGGCTCGAGTGCGGATgtttaagagctaagctgATGCTACTCGTTCCTTTCGA
ATP6AP1_sgRNA4	CTTAAACCGGCCAACATACCccaccttgttggCGACGGCTCGAGTGCGGATGgtttaagagctaagctgATGCTACTCGTTCCTTTCGA
ATP6AP1_sgRNA5	CTTAAACCGGCCAACATACCccaccttgttggCGGCATGCGCCAGAGCGCCTgtttaagagctaagctgATGCTACTCGTTCCTTTCGA
ATP6AP1L_sgRNA1	CTTAAACCGGCCAACATACCccaccttgttggTGAGCTGAATCTTTGTGGAGgtttaagagctaagctgATGCTACTCGTTCCTTTCGA
ATP6AP1L_sgRNA2	CTTAAACCGGCCAACATACCccaccttgttggGTCGCTGAGCTGAATCTTTGgtttaagagctaagctgATGCTACTCGTTCCTTTCGA
ATP6AP1L_sgRNA3	CTTAAACCGGCCAACATACCccaccttgttggACGCGGGGCTAGGTCAGAGTgtttaagagctaagctgATGCTACTCGTTCCTTTCGA
ATP6AP1L_sgRNA4	CTTAAACCGGCCAACATACCccaccttgttggGAATCTTTGTGGAGTGGAGTgtttaagagctaagctgATGCTACTCGTTCCTTTCGA
ATP6AP1L_sgRNA5	CTTAAACCGGCCAACATACCccaccttgttggGGGGCTAGGTCAGAGTAGGAgtttaagagctaagctgATGCTACTCGTTCCTTTCGA
ATP6V1C1_sgRNA1	CTTAAACCGGCCAACATACCccaccttgttggGTGAGGCCGGAGCTTAGGTCgtttaagagctaagctgATGCTACTCGTTCCTTTCGA
ATP6V1C1_sgRNA2	CTTAAACCGGCCAACATACCccaccttgttggTCCCTTCCCGACCTAAGCTCgtttaagagctaagctgATGCTACTCGTTCCTTTCGA
ATP6V1C1_sgRNA3	CTTAAACCGGCCAACATACCccaccttgttggGCCGGAGCTTAGGTCGGGAAgtttaagagctaagctgATGCTACTCGTTCCTTTCGA
ATP6V1C1_sgRNA4	CTTAAACCGGCCAACATACCccaccttgttggCGACCTAAGCTCCGGCCTCAgtttaagagctaagctgATGCTACTCGTTCCTTTCGA
ATP6V1C1_sgRNA5	CTTAAACCGGCCAACATACCccaccttgttggCTTGGGTAGAGGAAGCCGTGgtttaagagctaagctgATGCTACTCGTTCCTTTCGA
ATP6V0C_sgRNA1	CTTAAACCGGCCAACATACCccaccttgttggGGGCACGAAGGTTTGCGGGCgtttaagagctaagctgATGCTACTCGTTCCTTTCGA
ATP6V0C_sgRNA2	CTTAAACCGGCCAACATACCccaccttgttggCGCCCGCAAACCTTCGTGCCgtttaagagctaagctgATGCTACTCGTTCCTTTCGA
ATP6V0C_sgRNA3	CTTAAACCGGCCAACATACCccaccttgttggGGCCGGGCACGAAGGTTTGCgtttaagagctaagctgATGCTACTCGTTCCTTTCGA
ATP6V0C_sgRNA4	CTTAAACCGGCCAACATACCccaccttgttggGGGCCGGGCACGAAGGTTTGgtttaagagctaagctgATGCTACTCGTTCCTTTCGA
ATP6V0C_sgRNA5	CTTAAACCGGCCAACATACCccaccttgttggCGGGCACGAAGGTTTGCGGGgtttaagagctaagctgATGCTACTCGTTCCTTTCGA
BCAP29_sgRNA1	CTTAAACCGGCCAACATACCccaccttgttggTCGCAGAAGCCCTTACCCGCgtttaagagctaagctgATGCTACTCGTTCCTTTCGA
BCAP29_sgRNA2	CTTAAACCGGCCAACATACCccaccttgttggGTAAGGGCTTCTGCGACCCGgtttaagagctaagctgATGCTACTCGTTCCTTTCGA
BCAP29_sgRNA3	CTTAAACCGGCCAACATACCccaccttgttggGGTAAGGGCTTCTGCGACCCgtttaagagctaagctgATGCTACTCGTTCCTTTCGA
BCAP29_sgRNA4	CTTAAACCGGCCAACATACCccaccttgttggGGCGGGCTGCCGGCGGGTAAgtttaagagctaagctgATGCTACTCGTTCCTTTCGA
BCAP29_sgRNA5	CTTAAACCGGCCAACATACCccaccttgttggGAGCAGCGCAGGGAGCCAGGgtttaagagctaagctgATGCTACTCGTTCCTTTCGA
BEND2_sgRNA1	CTTAAACCGGCCAACATACCccaccttgttggGCGGCGCAGACGTAGGCCTCgtttaagagctaagctgATGCTACTCGTTCCTTTCGA
BEND2_sgRNA2	CTTAAACCGGCCAACATACCccaccttgttggTGAGGCCTACGTCTGCGCCGgtttaagagctaagctgATGCTACTCGTTCCTTTCGA
BEND2_sgRNA3	CTTAAACCGGCCAACATACCccaccttgttggAAGCAGTTACCTCAGAGCCGgtttaagagctaagctgATGCTACTCGTTCCTTTCGA
BEND2_sgRNA4	CTTAAACCGGCCAACATACCccaccttgttggCAGAGCCGCGGCGCAGACGTgtttaagagctaagctgATGCTACTCGTTCCTTTCGA
BEND2_sgRNA5	CTTAAACCGGCCAACATACCccaccttgttggACGTCTGCGCCGCGGCTCTGgtttaagagctaagctgATGCTACTCGTTCCTTTCGA
BEND4_sgRNA1	CTTAAACCGGCCAACATACCccaccttgttggCCTCCCACACGCGCGCACCAgtttaagagctaagctgATGCTACTCGTTCCTTTCGA
BEND4_sgRNA2	CTTAAACCGGCCAACATACCccaccttgttggCTGCCCTGGTGCGCGCGTGTgtttaagagctaagctgATGCTACTCGTTCCTTTCGA
BEND4_sgRNA3	CTTAAACCGGCCAACATACCccaccttgttggGAGGGTGTGTGTCTGTGCCGgtttaagagctaagctgATGCTACTCGTTCCTTTCGA
BEND4_sgRNA4	CTTAAACCGGCCAACATACCccaccttgttggCCTGGTGCGCGCGTGTGGGAgtttaagagctaagctgATGCTACTCGTTCCTTTCGA
BEND4_sgRNA5	CTTAAACCGGCCAACATACCccaccttgttggCCCTGGTGCGCGCGTGTGGGgtttaagagctaagctgATGCTACTCGTTCCTTTCGA
BEND5_sgRNA1	CTTAAACCGGCCAACATACCccaccttgttggAAGGTGTACGCCGTGTACCGgtttaagagctaagctgATGCTACTCGTTCCTTTCGA
BEND5_sgRNA2	CTTAAACCGGCCAACATACCccaccttgttggAGAAGGTGTACGCCGTGTACgtttaagagctaagctgATGCTACTCGTTCCTTTCGA
BEND5_sgRNA3	CTTAAACCGGCCAACATACCccaccttgttggGCCCGGCGCCCAATTCCTCCgtttaagagctaagctgATGCTACTCGTTCCTTTCGA
BEND5_sgRNA4	CTTAAACCGGCCAACATACCccaccttgttggGAAGGTGTACGCCGTGTACCgtttaagagctaagctgATGCTACTCGTTCCTTTCGA
BEND5_sgRNA5	CTTAAACCGGCCAACATACCccaccttgttggGGTACACGGCGTACACCTTCgtttaagagctaagctgATGCTACTCGTTCCTTTCGA
BEND6_sgRNA1	CTTAAACCGGCCAACATACCccaccttgttggGGCGTCCGCGGGCTGCACCCgtttaagagctaagctgATGCTACTCGTTCCTTTCGA
BEND6_sgRNA2	CTTAAACCGGCCAACATACCccaccttgttggGAGAGCCCAGCGCCCTCCCGgtttaagagctaagctgATGCTACTCGTTCCTTTCGA
BEND6_sgRNA3	CTTAAACCGGCCAACATACCccaccttgttggGGGCGCTGGGCTCTCAGGCCgtttaagagctaagctgATGCTACTCGTTCCTTTCGA
BEND6_sgRNA4	CTTAAACCGGCCAACATACCccaccttgttggCGGCGTCCGCGGGCTGCACCgtttaagagctaagctgATGCTACTCGTTCCTTTCGA
BEND6_sgRNA5	CTTAAACCGGCCAACATACCccaccttgttggCGGGAGGGCGCTGGGCTCTCgtttaagagctaagctgATGCTACTCGTTCCTTTCGA
BEND7_sgRNA1	CTTAAACCGGCCAACATACCccaccttgttggGGCTCAGCCTGCGGTCGCGGgtttaagagctaagctgATGCTACTCGTTCCTTTCGA
BEND7_sgRNA2	CTTAAACCGGCCAACATACCccaccttgttggCTGGGCTCAGCCTGCGGTCGgtttaagagctaagctgATGCTACTCGTTCCTTTCGA
BEND7_sgRNA3	CTTAAACCGGCCAACATACCccaccttgttggGACCGCAGGCTGAGCCCAGGgtttaagagctaagctgATGCTACTCGTTCCTTTCGA
BEND7_sgRNA4	CTTAAACCGGCCAACATACCccaccttgttggCGCGACCGCAGGCTGAGCCCgtttaagagctaagctgATGCTACTCGTTCCTTTCGA
BEND7_sgRNA5	CTTAAACCGGCCAACATACCccaccttgttggGCCTGCGGTCGCGGCGGCGGgtttaagagctaagctgATGCTACTCGTTCCTTTCGA
CAB39L_sgRNA1	CTTAAACCGGCCAACATACCccaccttgttggTGGAGTTACTCGTAGTCGAGgtttaagagctaagctgATGCTACTCGTTCCTTTCGA
CAB39L_sgRNA2	CTTAAACCGGCCAACATACCccaccttgttggCGCCACCACTCCAGTGATGCgtttaagagctaagctgATGCTACTCGTTCCTTTCGA
CAB39L_sgRNA3	CTTAAACCGGCCAACATACCccaccttgttggGTTACTCGTAGTCGAGAGGCgtttaagagctaagctgATGCTACTCGTTCCTTTCGA
CAB39L_sgRNA4	CTTAAACCGGCCAACATACCccaccttgttggAGAGGCCGGCATCACTGGAGgtttaagagctaagctgATGCTACTCGTTCCTTTCGA
CAB39L_sgRNA5	CTTAAACCGGCCAACATACCccaccttgttggGGCCGGCATCACTGGAGTGGgtttaagagctaagctgATGCTACTCGTTCCTTTCGA
CDKN2AIP_sgRNA1	CTTAAACCGGCCAACATACCccaccttgttggTGGTCTTTAGGCCTGCGGAGgtttaagagctaagctgATGCTACTCGTTCCTTTCGA
CDKN2AIP_sgRNA2	CTTAAACCGGCCAACATACCccaccttgttggGCGGAGGGGCGTTATCTGGAgtttaagagctaagctgATGCTACTCGTTCCTTTCGA
CDKN2AIP_sgRNA3	CTTAAACCGGCCAACATACCccaccttgttggTTGTTTGGTCTTTAGGCCTGgtttaagagctaagctgATGCTACTCGTTCCTTTCGA
CDKN2AIP_sgRNA4	CTTAAACCGGCCAACATACCccaccttgttggTGCGGAGGGGCGTTATCTGGgtttaagagctaagctgATGCTACTCGTTCCTTTCGA
CDKN2AIP_sgRNA5	CTTAAACCGGCCAACATACCccaccttgttggTTGGTCTTTAGGCCTGCGGAgtttaagagctaagctgATGCTACTCGTTCCTTTCGA
CDS1_sgRNA1	CTTAAACCGGCCAACATACCccaccttgttggGAGGCCGCCTGCAGCGAGCGgtttaagagctaagctgATGCTACTCGTTCCTTTCGA
CDS1_sgRNA2	CTTAAACCGGCCAACATACCccaccttgttggGGAGCCGCGCTCGCTGCAGGgtttaagagctaagctgATGCTACTCGTTCCTTTCGA
CDS1_sgRNA3	CTTAAACCGGCCAACATACCccaccttgttggTGCAGCGAGCGCGGCTCCGGgtttaagagctaagctgATGCTACTCGTTCCTTTCGA
CDS1_sgRNA4	CTTAAACCGGCCAACATACCccaccttgttggAGCCTGCCCGGGACCTCCGCgtttaagagctaagctgATGCTACTCGTTCCTTTCGA
CDS1_sgRNA5	CTTAAACCGGCCAACATACCccaccttgttggGCGGCTCCGGCGGAGGTCCCgtttaagagctaagctgATGCTACTCGTTCCTTTCGA
COG2_sgRNA1	CTTAAACCGGCCAACATACCccaccttgttggGGCTGCGCAGACCGACTCGGgtttaagagctaagctgATGCTACTCGTTCCTTTCGA
COG2_sgRNA2	CTTAAACCGGCCAACATACCccaccttgttggTCCAAGCGAGAAAACGCAGGgtttaagagctaagctgATGCTACTCGTTCCTTTCGA
COG2_sgRNA3	CTTAAACCGGCCAACATACCccaccttgttggAGATCCAAGCGAGAAAACGCgtttaagagctaagctgATGCTACTCGTTCCTTTCGA
COG2_sgRNA4	CTTAAACCGGCCAACATACCccaccttgttggGGAGGCTGCGCAGACCGACTgtttaagagctaagctgATGCTACTCGTTCCTTTCGA
COG2_sgRNA5	CTTAAACCGGCCAACATACCccaccttgttggGGTGGCCGCGGCCGCCGAGTgtttaagagctaagctgATGCTACTCGTTCCTTTCGA
COG3_sgRNA1	CTTAAACCGGCCAACATACCccaccttgttggTCAGCAGCAGCGAGATGGAGgtttaagagctaagctgATGCTACTCGTTCCTTTCGA
COG3_sgRNA2	CTTAAACCGGCCAACATACCccaccttgttggTTCAGCAGCAGCGAGATGGAgtttaagagctaagctgATGCTACTCGTTCCTTTCGA
COG3_sgRNA3	CTTAAACCGGCCAACATACCccaccttgttggGGCCTTCAGCAGCAGCGAGAgtttaagagctaagctgATGCTACTCGTTCCTTTCGA
COG3_sgRNA4	CTTAAACCGGCCAACATACCccaccttgttggGCTGCTGAAGGCCGCGAGGGgtttaagagctaagctgATGCTACTCGTTCCTTTCGA
COG3_sgRNA5	CTTAAACCGGCCAACATACCccaccttgttggCTTCAGCAGCAGCGAGATGGgtttaagagctaagctgATGCTACTCGTTCCTTTCGA
COG4_sgRNA1	CTTAAACCGGCCAACATACCccaccttgttggTGCACCCCTGACAGCTTCGGgtttaagagctaagctgATGCTACTCGTTCCTTTCGA
COG4_sgRNA2	CTTAAACCGGCCAACATACCccaccttgttggACAGCTTCGGAGGCGAATCAgtttaagagctaagctgATGCTACTCGTTCCTTTCGA
COG4_sgRNA3	CTTAAACCGGCCAACATACCccaccttgttggTTCGCCTCCGAAGCTGTCAGgtttaagagctaagctgATGCTACTCGTTCCTTTCGA
COG4_sgRNA4	CTTAAACCGGCCAACATACCccaccttgttggGGGTGCAGCAGCCGTCTGAGgtttaagagctaagctgATGCTACTCGTTCCTTTCGA
COG4_sgRNA5	CTTAAACCGGCCAACATACCccaccttgttggGGTGCAGCAGCCGTCTGAGGgtttaagagctaagctgATGCTACTCGTTCCTTTCGA
COG6_sgRNA1	CTTAAACCGGCCAACATACCccaccttgttggACGCGCAGCGCTATGGCAGAgtttaagagctaagctgATGCTACTCGTTCCTTTCGA
COG6_sgRNA2	CTTAAACCGGCCAACATACCccaccttgttggGACGCGCAGCGCTATGGCAGgtttaagagctaagctgATGCTACTCGTTCCTTTCGA
COG6_sgRNA3	CTTAAACCGGCCAACATACCccaccttgttggGCTGCCACCTCAGCCAGGCAgtttaagagctaagctgATGCTACTCGTTCCTTTCGA
COG6_sgRNA4	CTTAAACCGGCCAACATACCccaccttgttggTGGTCCCTGCCTGGCTGAGGgtttaagagctaagctgATGCTACTCGTTCCTTTCGA
COG6_sgRNA5	CTTAAACCGGCCAACATACCccaccttgttggCTGGCTGAGGTGGCAGCAGGgtttaagagctaagctgATGCTACTCGTTCCTTTCGA
COG8_sgRNA1	CTTAAACCGGCCAACATACCccaccttgttggTACCGATGGGATAGTCGCCGgtttaagagctaagctgATGCTACTCGTTCCTTTCGA
COG8_sgRNA2	CTTAAACCGGCCAACATACCccaccttgttggGACCGCGGCGACTATCCCATgtttaagagctaagctgATGCTACTCGTTCCTTTCGA
COG8_sgRNA3	CTTAAACCGGCCAACATACCccaccttgttggGACTATCCCATCGGTAGCCAgtttaagagctaagctgATGCTACTCGTTCCTTTCGA
COG8_sgRNA4	CTTAAACCGGCCAACATACCccaccttgttggCTGTGGCCGTGGCTACCGATgtttaagagctaagctgATGCTACTCGTTCCTTTCGA
COG8_sgRNA5	CTTAAACCGGCCAACATACCccaccttgttggGCTGTGGCCGTGGCTACCGAgtttaagagctaagctgATGCTACTCGTTCCTTTCGA
COMMD1_sgRNA1	CTTAAACCGGCCAACATACCccaccttgttggGCATTCAGCAGCCCGCTCAGgtttaagagctaagctgATGCTACTCGTTCCTTTCGA
COMMD1_sgRNA2	CTTAAACCGGCCAACATACCccaccttgttggGAGGGTGGCAAACCCCTGAGgtttaagagctaagctgATGCTACTCGTTCCTTTCGA
COMMD1_sgRNA3	CTTAAACCGGCCAACATACCccaccttgttggCGCATTCAGCAGCCCGCTCAgtttaagagctaagctgATGCTACTCGTTCCTTTCGA
COMMD1_sgRNA4	CTTAAACCGGCCAACATACCccaccttgttggAGGGTGGCAAACCCCTGAGCgtttaagagctaagctgATGCTACTCGTTCCTTTCGA
COMMD1_sgRNA5	CTTAAACCGGCCAACATACCccaccttgttggGTACCCGTGGAAAGTGTCCTgtttaagagctaagctgATGCTACTCGTTCCTTTCGA
COMMD6_sgRNA1	CTTAAACCGGCCAACATACCccaccttgttggACATCGGACTTAGCATCCAGgtttaagagctaagctgATGCTACTCGTTCCTTTCGA
COMMD6_sgRNA2	CTTAAACCGGCCAACATACCccaccttgttggTCGGACTTAGCATCCAGCGGgtttaagagctaagctgATGCTACTCGTTCCTTTCGA
COMMD6_sgRNA3	CTTAAACCGGCCAACATACCccaccttgttggGTCCCAGACGCTGCCCATGGgtttaagagctaagctgATGCTACTCGTTCCTTTCGA
COMMD6_sgRNA4	CTTAAACCGGCCAACATACCccaccttgttggAGCATCCAGCGGCGGCTCGCgtttaagagctaagctgATGCTACTCGTTCCTTTCGA
COMMD6_sgRNA5	CTTAAACCGGCCAACATACCccaccttgttggGGCTCGCTGGACGCCTCCATgtttaagagctaagctgATGCTACTCGTTCCTTTCGA
COMMD9_sgRNA1	CTTAAACCGGCCAACATACCccaccttgttggCCCTTCGACTTACCTTGAGCgtttaagagctaagctgATGCTACTCGTTCCTTTCGA
COMMD9_sgRNA2	CTTAAACCGGCCAACATACCccaccttgttggCAAGATGGCTGCCCTGACAGgtttaagagctaagctgATGCTACTCGTTCCTTTCGA
COMMD9_sgRNA3	CTTAAACCGGCCAACATACCccaccttgttggAGCACTCCAGAGCCTGCTCAgtttaagagctaagctgATGCTACTCGTTCCTTTCGA
COMMD9_sgRNA4	CTTAAACCGGCCAACATACCccaccttgttggTGCAAAATGCTCCGCTGTCAgtttaagagctaagctgATGCTACTCGTTCCTTTCGA
COMMD9_sgRNA5	CTTAAACCGGCCAACATACCccaccttgttggCTGCAAAATGCTCCGCTGTCgtttaagagctaagctgATGCTACTCGTTCCTTTCGA
DERL1_sgRNA1	CTTAAACCGGCCAACATACCccaccttgttggCCTCGCTGGTCCGAATTCGGgtttaagagctaagctgATGCTACTCGTTCCTTTCGA
DERL1_sgRNA2	CTTAAACCGGCCAACATACCccaccttgttggGGACGTGGCGCCACCGAATTgtttaagagctaagctgATGCTACTCGTTCCTTTCGA
DERL1_sgRNA3	CTTAAACCGGCCAACATACCccaccttgttggCTTCTGCATCGCGGCTTCGGgtttaagagctaagctgATGCTACTCGTTCCTTTCGA
DERL1_sgRNA4	CTTAAACCGGCCAACATACCccaccttgttggCGCCTTCTGCATCGCGGCTTgtttaagagctaagctgATGCTACTCGTTCCTTTCGA
DERL1_sgRNA5	CTTAAACCGGCCAACATACCccaccttgttggCGAAGCCGCGATGCAGAAGGgtttaagagctaagctgATGCTACTCGTTCCTTTCGA
DERL3_sgRNA1	CTTAAACCGGCCAACATACCccaccttgttggGTGTAAGCCCGCGTCACCGCgtttaagagctaagctgATGCTACTCGTTCCTTTCGA
DERL3_sgRNA2	CTTAAACCGGCCAACATACCccaccttgttggCGAGTTCCTGCAGGTGCCGGgtttaagagctaagctgATGCTACTCGTTCCTTTCGA
DERL3_sgRNA3	CTTAAACCGGCCAACATACCccaccttgttggCGCCGGCACCTGCAGGAACTgtttaagagctaagctgATGCTACTCGTTCCTTTCGA
DERL3_sgRNA4	CTTAAACCGGCCAACATACCccaccttgttggACTAGCGGCCGAGTTCCTGCgtttaagagctaagctgATGCTACTCGTTCCTTTCGA
DERL3_sgRNA5	CTTAAACCGGCCAACATACCccaccttgttggGCGTCACCGCCGGCACCTGCgtttaagagctaagctgATGCTACTCGTTCCTTTCGA
GOLT1A_sgRNA1	CTTAAACCGGCCAACATACCccaccttgttggAAAGCCCCCCAGGCTGAGTGgtttaagagctaagctgATGCTACTCGTTCCTTTCGA
GOLT1A_sgRNA2	CTTAAACCGGCCAACATACCccaccttgttggGCAAGTGGAGCGTGGCCCAGgtttaagagctaagctgATGCTACTCGTTCCTTTCGA
GOLT1A_sgRNA3	CTTAAACCGGCCAACATACCccaccttgttggGGAAGCGGGCAAGTGGAGCGgtttaagagctaagctgATGCTACTCGTTCCTTTCGA
GOLT1A_sgRNA4	CTTAAACCGGCCAACATACCccaccttgttggTCCACTTGCCCGCTTCCACCgtttaagagctaagctgATGCTACTCGTTCCTTTCGA
GOLT1A_sgRNA5	CTTAAACCGGCCAACATACCccaccttgttggAGATCATGCCGCACTCAGCCgtttaagagctaagctgATGCTACTCGTTCCTTTCGA
HSP90AA1_sgRNA1	CTTAAACCGGCCAACATACCccaccttgttggCCTGTGCGGTCACTTAGCCAgtttaagagctaagctgATGCTACTCGTTCCTTTCGA
HSP90AA1_sgRNA2	CTTAAACCGGCCAACATACCccaccttgttggGCTGTGCCGTTGGTCCTGTGgtttaagagctaagctgATGCTACTCGTTCCTTTCGA
HSP90AA1_sgRNA3	CTTAAACCGGCCAACATACCccaccttgttggCACTTAGCCAAGGTGACGGGgtttaagagctaagctgATGCTACTCGTTCCTTTCGA
HSP90AA1_sgRNA4	CTTAAACCGGCCAACATACCccaccttgttggAAGTGACCGCACAGGACCAAgtttaagagctaagctgATGCTACTCGTTCCTTTCGA
HSP90AA1_sgRNA5	CTTAAACCGGCCAACATACCccaccttgttggGGTCACTTAGCCAAGGTGACgtttaagagctaagctgATGCTACTCGTTCCTTTCGA
HSP90AB1_sgRNA1	CTTAAACCGGCCAACATACCccaccttgttggTACGTAATAGTGAGCAACGTgtttaagagctaagctgATGCTACTCGTTCCTTTCGA
HSP90AB1_sgRNA2	CTTAAACCGGCCAACATACCccaccttgttggGTAGCTCTCTCGAGTCACTCgtttaagagctaagctgATGCTACTCGTTCCTTTCGA
HSP90AB1_sgRNA3	CTTAAACCGGCCAACATACCccaccttgttggGCGCAGTGTTGGGACTGTCTgtttaagagctaagctgATGCTACTCGTTCCTTTCGA
HSP90AB1_sgRNA4	CTTAAACCGGCCAACATACCccaccttgttggTGTTGGGACTGTCTGGGTATgtttaagagctaagctgATGCTACTCGTTCCTTTCGA
HSP90AB1_sgRNA5	CTTAAACCGGCCAACATACCccaccttgttggGGCGCAGTGTTGGGACTGTCgtttaagagctaagctgATGCTACTCGTTCCTTTCGA
ILF2_sgRNA1	CTTAAACCGGCCAACATACCccaccttgttggCCTTAAAACACGAACAATGGgtttaagagctaagctgATGCTACTCGTTCCTTTCGA
ILF2_sgRNA2	CTTAAACCGGCCAACATACCccaccttgttggGCTTCGACCCACTTACCTCAgtttaagagctaagctgATGCTACTCGTTCCTTTCGA
ILF2_sgRNA3	CTTAAACCGGCCAACATACCccaccttgttggGCGCCTTAAAACACGAACAAgtttaagagctaagctgATGCTACTCGTTCCTTTCGA
ILF2_sgRNA4	CTTAAACCGGCCAACATACCccaccttgttggTTAAGGCGCCATGAGGTAAGgtttaagagctaagctgATGCTACTCGTTCCTTTCGA
ILF2_sgRNA5	CTTAAACCGGCCAACATACCccaccttgttggTAAGGCGCCATGAGGTAAGTgtttaagagctaagctgATGCTACTCGTTCCTTTCGA
LAMTOR1_sgRNA1	CTTAAACCGGCCAACATACCccaccttgttggGCTGCTGTAGCAGCACCCCAgtttaagagctaagctgATGCTACTCGTTCCTTTCGA
LAMTOR1_sgRNA2	CTTAAACCGGCCAACATACCccaccttgttggCCGGCCCGACCCCGGCCATGgtttaagagctaagctgATGCTACTCGTTCCTTTCGA
LAMTOR1_sgRNA3	CTTAAACCGGCCAACATACCccaccttgttggCTGTAGCAGCACCCCATGGCgtttaagagctaagctgATGCTACTCGTTCCTTTCGA
LAMTOR1_sgRNA4	CTTAAACCGGCCAACATACCccaccttgttggGTAGCAGCACCCCATGGCCGgtttaagagctaagctgATGCTACTCGTTCCTTTCGA
LAMTOR1_sgRNA5	CTTAAACCGGCCAACATACCccaccttgttggTGTAGCAGCACCCCATGGCCgtttaagagctaagctgATGCTACTCGTTCCTTTCGA
LAMTOR2_sgRNA1	CTTAAACCGGCCAACATACCccaccttgttggGATCTGGGTGCAAAAGCCCAgtttaagagctaagctgATGCTACTCGTTCCTTTCGA
LAMTOR2_sgRNA2	CTTAAACCGGCCAACATACCccaccttgttggAGCCCAGGGTTAGGAACCGTgtttaagagctaagctgATGCTACTCGTTCCTTTCGA
LAMTOR2_sgRNA3	CTTAAACCGGCCAACATACCccaccttgttggTGCCTACGGTTCCTAACCCTgtttaagagctaagctgATGCTACTCGTTCCTTTCGA
LAMTOR2_sgRNA4	CTTAAACCGGCCAACATACCccaccttgttggATGCCTACGGTTCCTAACCCgtttaagagctaagctgATGCTACTCGTTCCTTTCGA
LAMTOR2_sgRNA5	CTTAAACCGGCCAACATACCccaccttgttggCTTGGGGCGCAGCATGCCTAgtttaagagctaagctgATGCTACTCGTTCCTTTCGA
LAMTOR3_sgRNA1	CTTAAACCGGCCAACATACCccaccttgttggAGCTGTCCCTGAAGTGACAGgtttaagagctaagctgATGCTACTCGTTCCTTTCGA
LAMTOR3_sgRNA2	CTTAAACCGGCCAACATACCccaccttgttggTCAGGGACAGCTTTAAAGACgtttaagagctaagctgATGCTACTCGTTCCTTTCGA
LAMTOR3_sgRNA3	CTTAAACCGGCCAACATACCccaccttgttggAAGTGACAGCGGAGAGAACCgtttaagagctaagctgATGCTACTCGTTCCTTTCGA
LAMTOR3_sgRNA4	CTTAAACCGGCCAACATACCccaccttgttggTTCTCTCCGCTGTCACTTCAgtttaagagctaagctgATGCTACTCGTTCCTTTCGA
LAMTOR3_sgRNA5	CTTAAACCGGCCAACATACCccaccttgttggGTTCTCTCCGCTGTCACTTCgtttaagagctaagctgATGCTACTCGTTCCTTTCGA
LAMTOR5_sgRNA1	CTTAAACCGGCCAACATACCccaccttgttggCACTCCGGCTCAGAACCCAGgtttaagagctaagctgATGCTACTCGTTCCTTTCGA
LAMTOR5_sgRNA2	CTTAAACCGGCCAACATACCccaccttgttggTCTGAGCCGGAGTGGTCGGTgtttaagagctaagctgATGCTACTCGTTCCTTTCGA
LAMTOR5_sgRNA3	CTTAAACCGGCCAACATACCccaccttgttggATCCCACCCACCGACCACTCgtttaagagctaagctgATGCTACTCGTTCCTTTCGA
LAMTOR5_sgRNA4	CTTAAACCGGCCAACATACCccaccttgttggTTCTGAGCCGGAGTGGTCGGgtttaagagctaagctgATGCTACTCGTTCCTTTCGA
LAMTOR5_sgRNA5	CTTAAACCGGCCAACATACCccaccttgttggGGGTTCTGAGCCGGAGTGGTgtttaagagctaagctgATGCTACTCGTTCCTTTCGA
MAN1A1_sgRNA1	CTTAAACCGGCCAACATACCccaccttgttggTGGCAGCGAGTAGAGCAGCAgtttaagagctaagctgATGCTACTCGTTCCTTTCGA
MAN1A1_sgRNA2	CTTAAACCGGCCAACATACCccaccttgttggGCTGCCATTCGCCCGCAGGTgtttaagagctaagctgATGCTACTCGTTCCTTTCGA
MAN1A1_sgRNA3	CTTAAACCGGCCAACATACCccaccttgttggTGGGCGAGCGCGCCGACCTGgtttaagagctaagctgATGCTACTCGTTCCTTTCGA
MAN1A1_sgRNA4	CTTAAACCGGCCAACATACCccaccttgttggACTCGCTGCCATTCGCCCGCgtttaagagctaagctgATGCTACTCGTTCCTTTCGA
MAN1A1_sgRNA5	CTTAAACCGGCCAACATACCccaccttgttggCGCGCCGACCTGCGGGCGAAgtttaagagctaagctgATGCTACTCGTTCCTTTCGA
MAN1C1_sgRNA1	CTTAAACCGGCCAACATACCccaccttgttggGGTCCCTCCCAATATCAAAGgtttaagagctaagctgATGCTACTCGTTCCTTTCGA
MAN1C1_sgRNA2	CTTAAACCGGCCAACATACCccaccttgttggAAACCACTTTGATATTGGGAgtttaagagctaagctgATGCTACTCGTTCCTTTCGA
MAN1C1_sgRNA3	CTTAAACCGGCCAACATACCccaccttgttggGGCTACGAGGGTAACATGTTgtttaagagctaagctgATGCTACTCGTTCCTTTCGA
MAN1C1_sgRNA4	CTTAAACCGGCCAACATACCccaccttgttggCAAACCACTTTGATATTGGGgtttaagagctaagctgATGCTACTCGTTCCTTTCGA
MAN1C1_sgRNA5	CTTAAACCGGCCAACATACCccaccttgttggATTCAAACCACTTTGATATTgtttaagagctaagctgATGCTACTCGTTCCTTTCGA
MAN2A2_sgRNA1	CTTAAACCGGCCAACATACCccaccttgttggGCCGCTGCCGCGCTCCCGCTgtttaagagctaagctgATGCTACTCGTTCCTTTCGA
MAN2A2_sgRNA2	CTTAAACCGGCCAACATACCccaccttgttggGGCGCAGCGGAGCGCGCCGGgtttaagagctaagctgATGCTACTCGTTCCTTTCGA
MAN2A2_sgRNA3	CTTAAACCGGCCAACATACCccaccttgttggCGGAGCGCGCCGGCGGCCCGgtttaagagctaagctgATGCTACTCGTTCCTTTCGA
MAN2A2_sgRNA4	CTTAAACCGGCCAACATACCccaccttgttggCCCGCGCGGGGCCGGCGCAGgtttaagagctaagctgATGCTACTCGTTCCTTTCGA
MAN2A2_sgRNA5	CTTAAACCGGCCAACATACCccaccttgttggGCCGGCGCGCTCCGCTGCGCgtttaagagctaagctgATGCTACTCGTTCCTTTCGA
MAN2B1_sgRNA1	CTTAAACCGGCCAACATACCccaccttgttggGCGCCTACGCGCGGGCTTCGgtttaagagctaagctgATGCTACTCGTTCCTTTCGA
MAN2B1_sgRNA2	CTTAAACCGGCCAACATACCccaccttgttggCGCCTACGCGCGGGCTTCGGgtttaagagctaagctgATGCTACTCGTTCCTTTCGA
MAN2B1_sgRNA3	CTTAAACCGGCCAACATACCccaccttgttggAGGAGGAAGCTGCTGAGCCAgtttaagagctaagctgATGCTACTCGTTCCTTTCGA
MAN2B1_sgRNA4	CTTAAACCGGCCAACATACCccaccttgttggGACCCCCGAAGCCCGCGCGTgtttaagagctaagctgATGCTACTCGTTCCTTTCGA
MAN2B1_sgRNA5	CTTAAACCGGCCAACATACCccaccttgttggGAGCCATGGGCGCCTACGCGgtttaagagctaagctgATGCTACTCGTTCCTTTCGA
MAN2B2_sgRNA1	CTTAAACCGGCCAACATACCccaccttgttggGGCGGTCGCAGCAACAGGAGgtttaagagctaagctgATGCTACTCGTTCCTTTCGA
MAN2B2_sgRNA2	CTTAAACCGGCCAACATACCccaccttgttggTCCTGTTGCTGCGACCGCCAgtttaagagctaagctgATGCTACTCGTTCCTTTCGA
MAN2B2_sgRNA3	CTTAAACCGGCCAACATACCccaccttgttggCCCCTGGCGGTCGCAGCAACgtttaagagctaagctgATGCTACTCGTTCCTTTCGA
MAN2B2_sgRNA4	CTTAAACCGGCCAACATACCccaccttgttggAACAGGAGCGGTGCCAGCAGgtttaagagctaagctgATGCTACTCGTTCCTTTCGA
MAN2B2_sgRNA5	CTTAAACCGGCCAACATACCccaccttgttggCTCCTGTTGCTGCGACCGCCgtttaagagctaagctgATGCTACTCGTTCCTTTCGA
MAN2C1_sgRNA1	CTTAAACCGGCCAACATACCccaccttgttggGTGCGCCAGTGCTTCAAGGCgtttaagagctaagctgATGCTACTCGTTCCTTTCGA
MAN2C1_sgRNA2	CTTAAACCGGCCAACATACCccaccttgttggCTTCTCCACCCGCTCCAGCGgtttaagagctaagctgATGCTACTCGTTCCTTTCGA
MAN2C1_sgRNA3	CTTAAACCGGCCAACATACCccaccttgttggACTGGCGCACCACGCTGGAGgtttaagagctaagctgATGCTACTCGTTCCTTTCGA
MAN2C1_sgRNA4	CTTAAACCGGCCAACATACCccaccttgttggGAAGCACTGGCGCACCACGCgtttaagagctaagctgATGCTACTCGTTCCTTTCGA
MAN2C1_sgRNA5	CTTAAACCGGCCAACATACCccaccttgttggCGTGGTGCGCCAGTGCTTCAgtttaagagctaagctgATGCTACTCGTTCCTTTCGA
MANBA_sgRNA1	CTTAAACCGGCCAACATACCccaccttgttggTCGATCTCTCCACATCTCGGgtttaagagctaagctgATGCTACTCGTTCCTTTCGA
MANBA_sgRNA2	CTTAAACCGGCCAACATACCccaccttgttggGATCCCGCGCCACCGAGATGgtttaagagctaagctgATGCTACTCGTTCCTTTCGA
MANBA_sgRNA3	CTTAAACCGGCCAACATACCccaccttgttggCTTTCGATCTCTCCACATCTgtttaagagctaagctgATGCTACTCGTTCCTTTCGA
MANBA_sgRNA4	CTTAAACCGGCCAACATACCccaccttgttggCTCTCCACATCTCGGTGGCGgtttaagagctaagctgATGCTACTCGTTCCTTTCGA
MANBA_sgRNA5	CTTAAACCGGCCAACATACCccaccttgttggGCGCGAGCAGCAGGAGCAGGgtttaagagctaagctgATGCTACTCGTTCCTTTCGA
MANBAL_sgRNA1	CTTAAACCGGCCAACATACCccaccttgttggCCCACCCCACCGCAAAGCTGgtttaagagctaagctgATGCTACTCGTTCCTTTCGA
MANBAL_sgRNA2	CTTAAACCGGCCAACATACCccaccttgttggTGAGTGCCGCAGCTTTGCGGgtttaagagctaagctgATGCTACTCGTTCCTTTCGA
MANBAL_sgRNA3	CTTAAACCGGCCAACATACCccaccttgttggAGTGCCGCAGCTTTGCGGTGgtttaagagctaagctgATGCTACTCGTTCCTTTCGA
MANBAL_sgRNA4	CTTAAACCGGCCAACATACCccaccttgttggAGGTGAGTGCCGCAGCTTTGgtttaagagctaagctgATGCTACTCGTTCCTTTCGA
MANBAL_sgRNA5	CTTAAACCGGCCAACATACCccaccttgttggGAGTGCCGCAGCTTTGCGGTgtttaagagctaagctgATGCTACTCGTTCCTTTCGA
MANEA_sgRNA1	CTTAAACCGGCCAACATACCccaccttgttggTCTTGCAAGGACTCGGCCAGgtttaagagctaagctgATGCTACTCGTTCCTTTCGA
MANEA_sgRNA2	CTTAAACCGGCCAACATACCccaccttgttggGGCAGTCAGCTCTATGTTCGgtttaagagctaagctgATGCTACTCGTTCCTTTCGA
MANEA_sgRNA3	CTTAAACCGGCCAACATACCccaccttgttggCGGGTAATTCACTTCTTGCAgtttaagagctaagctgATGCTACTCGTTCCTTTCGA
MANEA_sgRNA4	CTTAAACCGGCCAACATACCccaccttgttggCGCGGTCTTAACCTCTCCTCgtttaagagctaagctgATGCTACTCGTTCCTTTCGA
MANEA_sgRNA5	CTTAAACCGGCCAACATACCccaccttgttggATTCACTTCTTGCAAGGACTgtttaagagctaagctgATGCTACTCGTTCCTTTCGA
MANEAL_sgRNA1	CTTAAACCGGCCAACATACCccaccttgttggCCATGGCGCGGCACGCTGGGgtttaagagctaagctgATGCTACTCGTTCCTTTCGA
MANEAL_sgRNA2	CTTAAACCGGCCAACATACCccaccttgttggCGGCACGCTGGGAGGTAGCGgtttaagagctaagctgATGCTACTCGTTCCTTTCGA
MANEAL_sgRNA3	CTTAAACCGGCCAACATACCccaccttgttggCACGCTGGGAGGTAGCGCGGgtttaagagctaagctgATGCTACTCGTTCCTTTCGA
MANEAL_sgRNA4	CTTAAACCGGCCAACATACCccaccttgttggCCTCCCAGCGTGCCGCGCCAgtttaagagctaagctgATGCTACTCGTTCCTTTCGA
MANEAL_sgRNA5	CTTAAACCGGCCAACATACCccaccttgttggCGGCCATGGCGCGGCACGCTgtttaagagctaagctgATGCTACTCGTTCCTTTCGA
MARK1_sgRNA1	CTTAAACCGGCCAACATACCccaccttgttggGCGCGGCACGCAGCGCCCAGgtttaagagctaagctgATGCTACTCGTTCCTTTCGA
MARK1_sgRNA2	CTTAAACCGGCCAACATACCccaccttgttggTCAGGAGGAGCGGCCCGAGCgtttaagagctaagctgATGCTACTCGTTCCTTTCGA
MARK1_sgRNA3	CTTAAACCGGCCAACATACCccaccttgttggGCCGGCTGCGCGCGGAGCAGgtttaagagctaagctgATGCTACTCGTTCCTTTCGA
MARK1_sgRNA4	CTTAAACCGGCCAACATACCccaccttgttggCGGCCCGAGCCGGCTGCGCGgtttaagagctaagctgATGCTACTCGTTCCTTTCGA
MARK1_sgRNA5	CTTAAACCGGCCAACATACCccaccttgttggTGCTCCGCGCGCAGCCGGCTgtttaagagctaagctgATGCTACTCGTTCCTTTCGA
MARK3_sgRNA1	CTTAAACCGGCCAACATACCccaccttgttggTCTGAGGTGCCGGGGTGCGGgtttaagagctaagctgATGCTACTCGTTCCTTTCGA
MARK3_sgRNA2	CTTAAACCGGCCAACATACCccaccttgttggGGCAGCGGCGGCCAGCAGGGgtttaagagctaagctgATGCTACTCGTTCCTTTCGA
MARK3_sgRNA3	CTTAAACCGGCCAACATACCccaccttgttggTGCCTCAGCCTCCGCCCTGCgtttaagagctaagctgATGCTACTCGTTCCTTTCGA
MARK3_sgRNA4	CTTAAACCGGCCAACATACCccaccttgttggGGCTCTGAGGTGCCGGGGTGgtttaagagctaagctgATGCTACTCGTTCCTTTCGA
MARK3_sgRNA5	CTTAAACCGGCCAACATACCccaccttgttggGAGGTGCCGGGGTGCGGCGGgtttaagagctaagctgATGCTACTCGTTCCTTTCGA
MARK4_sgRNA1	CTTAAACCGGCCAACATACCccaccttgttggGGGCGCGGAGCCGGCCCAAGgtttaagagctaagctgATGCTACTCGTTCCTTTCGA
MARK4_sgRNA2	CTTAAACCGGCCAACATACCccaccttgttggCCGGCTCCGCGCCCCCTCCGgtttaagagctaagctgATGCTACTCGTTCCTTTCGA
MARK4_sgRNA3	CTTAAACCGGCCAACATACCccaccttgttggGCCTCCCTCCGCCGCCGCTTgtttaagagctaagctgATGCTACTCGTTCCTTTCGA
MARK4_sgRNA4	CTTAAACCGGCCAACATACCccaccttgttggCGCGGAGCCGGCCCAAGCGGgtttaagagctaagctgATGCTACTCGTTCCTTTCGA
MARK4_sgRNA5	CTTAAACCGGCCAACATACCccaccttgttggCCCTCCGCCGCCGCTTGGGCgtttaagagctaagctgATGCTACTCGTTCCTTTCGA
MGAT2_sgRNA1	CTTAAACCGGCCAACATACCccaccttgttggCTGCGCTCTCATCCTTACAGgtttaagagctaagctgATGCTACTCGTTCCTTTCGA
MGAT2_sgRNA2	CTTAAACCGGCCAACATACCccaccttgttggACGGCCAGAACTGAGCGACGgtttaagagctaagctgATGCTACTCGTTCCTTTCGA
MGAT2_sgRNA3	CTTAAACCGGCCAACATACCccaccttgttggGGCCGTCTAGGGCCCCTGTAgtttaagagctaagctgATGCTACTCGTTCCTTTCGA
MGAT2_sgRNA4	CTTAAACCGGCCAACATACCccaccttgttggTCTGCGCTCTCATCCTTACAgtttaagagctaagctgATGCTACTCGTTCCTTTCGA
MGAT2_sgRNA5	CTTAAACCGGCCAACATACCccaccttgttggATCCTTACAGGGGCCCTAGAgtttaagagctaagctgATGCTACTCGTTCCTTTCGA
MGAT3_sgRNA1	CTTAAACCGGCCAACATACCccaccttgttggCGGCCGGAGTCTGCGGTGCGgtttaagagctaagctgATGCTACTCGTTCCTTTCGA
MGAT3_sgRNA2	CTTAAACCGGCCAACATACCccaccttgttggGCGCCTCGCACCGCAGACTCgtttaagagctaagctgATGCTACTCGTTCCTTTCGA
MGAT3_sgRNA3	CTTAAACCGGCCAACATACCccaccttgttggGCGGCGGCGGCCGGAGTCTGgtttaagagctaagctgATGCTACTCGTTCCTTTCGA
MGAT3_sgRNA4	CTTAAACCGGCCAACATACCccaccttgttggTCTGCGGTGCGAGGCGCCCCgtttaagagctaagctgATGCTACTCGTTCCTTTCGA
MGAT3_sgRNA5	CTTAAACCGGCCAACATACCccaccttgttggTCCAGCACGCGCGGGCGGCGgtttaagagctaagctgATGCTACTCGTTCCTTTCGA
MGAT4A_sgRNA1	CTTAAACCGGCCAACATACCccaccttgttggCGGGAGCACGGCGACGCCAGgtttaagagctaagctgATGCTACTCGTTCCTTTCGA
MGAT4A_sgRNA2	CTTAAACCGGCCAACATACCccaccttgttggCTGGCGTCGCCGTGCTCCCGgtttaagagctaagctgATGCTACTCGTTCCTTTCGA
MGAT4A_sgRNA3	CTTAAACCGGCCAACATACCccaccttgttggGCGACGCCAGCGGCGGGTGAgtttaagagctaagctgATGCTACTCGTTCCTTTCGA
MGAT4A_sgRNA4	CTTAAACCGGCCAACATACCccaccttgttggAGCACGGCGACGCCAGCGGCgtttaagagctaagctgATGCTACTCGTTCCTTTCGA
MGAT4A_sgRNA5	CTTAAACCGGCCAACATACCccaccttgttggCGACGCCAGCGGCGGGTGAGgtttaagagctaagctgATGCTACTCGTTCCTTTCGA
MGAT4B_sgRNA1	CTTAAACCGGCCAACATACCccaccttgttggGTGCCCTGTACTCAGGGAAGgtttaagagctaagctgATGCTACTCGTTCCTTTCGA
MGAT4B_sgRNA2	CTTAAACCGGCCAACATACCccaccttgttggTGTACTCAGGGAAGAGGAACgtttaagagctaagctgATGCTACTCGTTCCTTTCGA
MGAT4B_sgRNA3	CTTAAACCGGCCAACATACCccaccttgttggGAAGAGGAACAGGCTCAGAAgtttaagagctaagctgATGCTACTCGTTCCTTTCGA
MGAT4B_sgRNA4	CTTAAACCGGCCAACATACCccaccttgttggGGAAGAGGAACAGGCTCAGAgtttaagagctaagctgATGCTACTCGTTCCTTTCGA
MGAT4B_sgRNA5	CTTAAACCGGCCAACATACCccaccttgttggGAACAGGCTCAGAAGGGCAGgtttaagagctaagctgATGCTACTCGTTCCTTTCGA
MGAT4C_sgRNA1	CTTAAACCGGCCAACATACCccaccttgttggGATGTAAACATCCATCATAAgtttaagagctaagctgATGCTACTCGTTCCTTTCGA
MGAT4C_sgRNA2	CTTAAACCGGCCAACATACCccaccttgttggTCAGCACAGTGCCATTATGAgtttaagagctaagctgATGCTACTCGTTCCTTTCGA
MGAT4C_sgRNA3	CTTAAACCGGCCAACATACCccaccttgttggTGGAAGCATGAGTGATCCTTgtttaagagctaagctgATGCTACTCGTTCCTTTCGA
MGAT4C_sgRNA4	CTTAAACCGGCCAACATACCccaccttgttggCAACAGTGCTCTGTGCAGCCgtttaagagctaagctgATGCTACTCGTTCCTTTCGA
MGAT4C_sgRNA5	CTTAAACCGGCCAACATACCccaccttgttggTCACACAAAAGCGAGATAATgtttaagagctaagctgATGCTACTCGTTCCTTTCGA
MGAT5_sgRNA1	CTTAAACCGGCCAACATACCccaccttgttggAAGTTGGTGAGGTTGGCTAGgtttaagagctaagctgATGCTACTCGTTCCTTTCGA
MGAT5_sgRNA2	CTTAAACCGGCCAACATACCccaccttgttggGGGAAGGTTGCCAGAAATTGgtttaagagctaagctgATGCTACTCGTTCCTTTCGA
MGAT5_sgRNA3	CTTAAACCGGCCAACATACCccaccttgttggGAAGCGGGGAGAAGTTGGTGgtttaagagctaagctgATGCTACTCGTTCCTTTCGA
MGAT5_sgRNA4	CTTAAACCGGCCAACATACCccaccttgttggGAAGTTGGTGAGGTTGGCTAgtttaagagctaagctgATGCTACTCGTTCCTTTCGA
MGAT5_sgRNA5	CTTAAACCGGCCAACATACCccaccttgttggCGGGGAGAAGTTGGTGAGGTgtttaagagctaagctgATGCTACTCGTTCCTTTCGA
MGAT5B_sgRNA1	CTTAAACCGGCCAACATACCccaccttgttggCGCGCCCATGGCTCTCGACGgtttaagagctaagctgATGCTACTCGTTCCTTTCGA
MGAT5B_sgRNA2	CTTAAACCGGCCAACATACCccaccttgttggGCGCCCATGGCTCTCGACGAgtttaagagctaagctgATGCTACTCGTTCCTTTCGA
MGAT5B_sgRNA3	CTTAAACCGGCCAACATACCccaccttgttggTTGCCCTCGTCGAGAGCCATgtttaagagctaagctgATGCTACTCGTTCCTTTCGA
MGAT5B_sgRNA4	CTTAAACCGGCCAACATACCccaccttgttggGTTGCCCTCGTCGAGAGCCAgtttaagagctaagctgATGCTACTCGTTCCTTTCGA
MGAT5B_sgRNA5	CTTAAACCGGCCAACATACCccaccttgttggCTCGTCGAGAGCCATGGGCGgtttaagagctaagctgATGCTACTCGTTCCTTTCGA
NF1_sgRNA1	CTTAAACCGGCCAACATACCccaccttgttggCTTCCGGTGGGGTGTCATGGgtttaagagctaagctgATGCTACTCGTTCCTTTCGA
NF1_sgRNA2	CTTAAACCGGCCAACATACCccaccttgttggCTCGGACTGTGATGGCTGTGgtttaagagctaagctgATGCTACTCGTTCCTTTCGA
NF1_sgRNA3	CTTAAACCGGCCAACATACCccaccttgttggGGGGTGTCATGGCGGCGTCTgtttaagagctaagctgATGCTACTCGTTCCTTTCGA
NF1_sgRNA4	CTTAAACCGGCCAACATACCccaccttgttggCTGTGATGGCTGTGGGGAGAgtttaagagctaagctgATGCTACTCGTTCCTTTCGA
NF1_sgRNA5	CTTAAACCGGCCAACATACCccaccttgttggGTCTCGGACTGTGATGGCTGgtttaagagctaagctgATGCTACTCGTTCCTTTCGA
PPAP2A_sgRNA1	CTTAAACCGGCCAACATACCccaccttgttggAGCCTCAGGACCTCCTCAGCgtttaagagctaagctgATGCTACTCGTTCCTTTCGA
PPAP2A_sgRNA2	CTTAAACCGGCCAACATACCccaccttgttggTGCCGGCTGAGGAGGTCCTGgtttaagagctaagctgATGCTACTCGTTCCTTTCGA
PPAP2A_sgRNA3	CTTAAACCGGCCAACATACCccaccttgttggCAGGACCTCCTCAGCCGGCAgtttaagagctaagctgATGCTACTCGTTCCTTTCGA
PPAP2A_sgRNA4	CTTAAACCGGCCAACATACCccaccttgttggGATCCGGACGGGGAGCAACCgtttaagagctaagctgATGCTACTCGTTCCTTTCGA
PPAP2A_sgRNA5	CTTAAACCGGCCAACATACCccaccttgttggATCCGGACGGGGAGCAACCGgtttaagagctaagctgATGCTACTCGTTCCTTTCGA
PPAP2B_sgRNA1	CTTAAACCGGCCAACATACCccaccttgttggGAGTGCGCGAGCGAGCGAGTgtttaagagctaagctgATGCTACTCGTTCCTTTCGA
PPAP2B_sgRNA2	CTTAAACCGGCCAACATACCccaccttgttggGAGCGAGCGAGTGGGCAGCGgtttaagagctaagctgATGCTACTCGTTCCTTTCGA
PPAP2B_sgRNA3	CTTAAACCGGCCAACATACCccaccttgttggTGAGTGCGCGAGCGAGCGAGgtttaagagctaagctgATGCTACTCGTTCCTTTCGA
PPAP2B_sgRNA4	CTTAAACCGGCCAACATACCccaccttgttggAGCGAGCGAGTGGGCAGCGCgtttaagagctaagctgATGCTACTCGTTCCTTTCGA
PPAP2B_sgRNA5	CTTAAACCGGCCAACATACCccaccttgttggGAGTGGGCAGCGCGGGCGCTgtttaagagctaagctgATGCTACTCGTTCCTTTCGA
PPAPDC1A_sgRNA1	CTTAAACCGGCCAACATACCccaccttgttggGCGTCAGCTGGTGCTCTCCGgtttaagagctaagctgATGCTACTCGTTCCTTTCGA
PPAPDC1A_sgRNA2	CTTAAACCGGCCAACATACCccaccttgttggGAGAGCACCAGCTGACGCCGgtttaagagctaagctgATGCTACTCGTTCCTTTCGA
PPAPDC1A_sgRNA3	CTTAAACCGGCCAACATACCccaccttgttggTGCGGCCGGAGCAGCTCCCGgtttaagagctaagctgATGCTACTCGTTCCTTTCGA
PPAPDC1A_sgRNA4	CTTAAACCGGCCAACATACCccaccttgttggCAGCTCCCGCATGGTGCGGCgtttaagagctaagctgATGCTACTCGTTCCTTTCGA
PPAPDC1A_sgRNA5	CTTAAACCGGCCAACATACCccaccttgttggGCAGCTCCCGCGGCGTCAGCgtttaagagctaagctgATGCTACTCGTTCCTTTCGA
PPAPDC1B_sgRNA1	CTTAAACCGGCCAACATACCccaccttgttggCACGCCCACTTCGGCCCCAAgtttaagagctaagctgATGCTACTCGTTCCTTTCGA
PPAPDC1B_sgRNA2	CTTAAACCGGCCAACATACCccaccttgttggGGTGGCCTTTGGGGCCGAAGgtttaagagctaagctgATGCTACTCGTTCCTTTCGA
PPAPDC1B_sgRNA3	CTTAAACCGGCCAACATACCccaccttgttggGTGGCCTTTGGGGCCGAAGTgtttaagagctaagctgATGCTACTCGTTCCTTTCGA
PPAPDC1B_sgRNA4	CTTAAACCGGCCAACATACCccaccttgttggTTGGGGCCGAAGTGGGCGTGgtttaagagctaagctgATGCTACTCGTTCCTTTCGA
PPAPDC1B_sgRNA5	CTTAAACCGGCCAACATACCccaccttgttggCGCGAGCCGCACGCCCACTTgtttaagagctaagctgATGCTACTCGTTCCTTTCGA
PPAPDC2_sgRNA1	CTTAAACCGGCCAACATACCccaccttgttggCTGCGATGCCAAGTCCCCGGgtttaagagctaagctgATGCTACTCGTTCCTTTCGA
PPAPDC2_sgRNA2	CTTAAACCGGCCAACATACCccaccttgttggCAGCTGCGATGCCAAGTCCCgtttaagagctaagctgATGCTACTCGTTCCTTTCGA
PPAPDC2_sgRNA3	CTTAAACCGGCCAACATACCccaccttgttggGGACTTGGCATCGCAGCTGGgtttaagagctaagctgATGCTACTCGTTCCTTTCGA
PPAPDC2_sgRNA4	CTTAAACCGGCCAACATACCccaccttgttggCGTCCCTCCATGCTCCTCCGgtttaagagctaagctgATGCTACTCGTTCCTTTCGA
PPAPDC2_sgRNA5	CTTAAACCGGCCAACATACCccaccttgttggCGGGGACTTGGCATCGCAGCgtttaagagctaagctgATGCTACTCGTTCCTTTCGA
PPAPDC3_sgRNA1	CTTAAACCGGCCAACATACCccaccttgttggCAATCGAGCCCTCCAATGCGgtttaagagctaagctgATGCTACTCGTTCCTTTCGA
PPAPDC3_sgRNA2	CTTAAACCGGCCAACATACCccaccttgttggGCCAATCGAGCCCTCCAATGgtttaagagctaagctgATGCTACTCGTTCCTTTCGA
PPAPDC3_sgRNA3	CTTAAACCGGCCAACATACCccaccttgttggCCCGCATTGGAGGGCTCGATgtttaagagctaagctgATGCTACTCGTTCCTTTCGA
PPAPDC3_sgRNA4	CTTAAACCGGCCAACATACCccaccttgttggCCAATCGAGCCCTCCAATGCgtttaagagctaagctgATGCTACTCGTTCCTTTCGA
PPAPDC3_sgRNA5	CTTAAACCGGCCAACATACCccaccttgttggGGTGCAGGCCCCGCATTGGAgtttaagagctaagctgATGCTACTCGTTCCTTTCGA
RAB5A_sgRNA1	CTTAAACCGGCCAACATACCccaccttgttggTTGGTTCGTGAAGGAGCCGGgtttaagagctaagctgATGCTACTCGTTCCTTTCGA
RAB5A_sgRNA2	CTTAAACCGGCCAACATACCccaccttgttggCCTCCCCTAAGGCCAGCCGCgtttaagagctaagctgATGCTACTCGTTCCTTTCGA
RAB5A_sgRNA3	CTTAAACCGGCCAACATACCccaccttgttggTTCGTGAAGGAGCCGGCGGCgtttaagagctaagctgATGCTACTCGTTCCTTTCGA
RAB5A_sgRNA4	CTTAAACCGGCCAACATACCccaccttgttggGAGCCGGCGGCTGGCCTTAGgtttaagagctaagctgATGCTACTCGTTCCTTTCGA
RAB5A_sgRNA5	CTTAAACCGGCCAACATACCccaccttgttggCCGGCGGCTGGCCTTAGGGGgtttaagagctaagctgATGCTACTCGTTCCTTTCGA
RAB5B_sgRNA1	CTTAAACCGGCCAACATACCccaccttgttggGCTGTTTGTCTGTTCGACACgtttaagagctaagctgATGCTACTCGTTCCTTTCGA
RAB5B_sgRNA2	CTTAAACCGGCCAACATACCccaccttgttggCTCCATCAGCTCGGTACCTGgtttaagagctaagctgATGCTACTCGTTCCTTTCGA
RAB5B_sgRNA3	CTTAAACCGGCCAACATACCccaccttgttggGTCTGTTCGACACAGGCTTGgtttaagagctaagctgATGCTACTCGTTCCTTTCGA
RAB5B_sgRNA4	CTTAAACCGGCCAACATACCccaccttgttggCCCTTTGGGCTCCATCAGCTgtttaagagctaagctgATGCTACTCGTTCCTTTCGA
RAB5B_sgRNA5	CTTAAACCGGCCAACATACCccaccttgttggCACAGGCTTGGGGCCGACGGgtttaagagctaagctgATGCTACTCGTTCCTTTCGA
RAB5C_sgRNA1	CTTAAACCGGCCAACATACCccaccttgttggCGGGGCGGCGGCGTTACTTGgtttaagagctaagctgATGCTACTCGTTCCTTTCGA
RAB5C_sgRNA2	CTTAAACCGGCCAACATACCccaccttgttggTCCGCTTCTCTCCCCGCCGGgtttaagagctaagctgATGCTACTCGTTCCTTTCGA
RAB5C_sgRNA3	CTTAAACCGGCCAACATACCccaccttgttggGGATCCGCTTCTCTCCCCGCgtttaagagctaagctgATGCTACTCGTTCCTTTCGA
RAB5C_sgRNA4	CTTAAACCGGCCAACATACCccaccttgttggCCGGGGCGGCGGCGTTACTTgtttaagagctaagctgATGCTACTCGTTCCTTTCGA
RAB5C_sgRNA5	CTTAAACCGGCCAACATACCccaccttgttggGCCGGAGCCTGGGACACCGCgtttaagagctaagctgATGCTACTCGTTCCTTTCGA
RABGGTA_sgRNA1	CTTAAACCGGCCAACATACCccaccttgttggCGTTTCGATGAGCCGGGACGgtttaagagctaagctgATGCTACTCGTTCCTTTCGA
RABGGTA_sgRNA2	CTTAAACCGGCCAACATACCccaccttgttggCCGCCACAGAGCCCAGGCGCgtttaagagctaagctgATGCTACTCGTTCCTTTCGA
RABGGTA_sgRNA3	CTTAAACCGGCCAACATACCccaccttgttggCGCCGCTCTAGCCAGCGCCTgtttaagagctaagctgATGCTACTCGTTCCTTTCGA
RABGGTA_sgRNA4	CTTAAACCGGCCAACATACCccaccttgttggTAGCCAGCGCCTGGGCTCTGgtttaagagctaagctgATGCTACTCGTTCCTTTCGA
RABGGTA_sgRNA5	CTTAAACCGGCCAACATACCccaccttgttggGCTAGAGCGGCGCCACGTCCgtttaagagctaagctgATGCTACTCGTTCCTTTCGA
RABGGTB_sgRNA1	CTTAAACCGGCCAACATACCccaccttgttggGTGAGTTTAGCGCTGCTGTCgtttaagagctaagctgATGCTACTCGTTCCTTTCGA
RABGGTB_sgRNA2	CTTAAACCGGCCAACATACCccaccttgttggCTGTCTGCTACCAACCCATCgtttaagagctaagctgATGCTACTCGTTCCTTTCGA
RABGGTB_sgRNA3	CTTAAACCGGCCAACATACCccaccttgttggCGGATGGGTTGGTAGCAGACgtttaagagctaagctgATGCTACTCGTTCCTTTCGA
RABGGTB_sgRNA4	CTTAAACCGGCCAACATACCccaccttgttggTGGGTTGGTAGCAGACAGGGgtttaagagctaagctgATGCTACTCGTTCCTTTCGA
RABGGTB_sgRNA5	CTTAAACCGGCCAACATACCccaccttgttggGTAGCAGACAGGGTGGAGTAgtttaagagctaagctgATGCTACTCGTTCCTTTCGA
RPUSD1_sgRNA1	CTTAAACCGGCCAACATACCccaccttgttggGGCGCCGGGCACGGCATCGGgtttaagagctaagctgATGCTACTCGTTCCTTTCGA
RPUSD1_sgRNA2	CTTAAACCGGCCAACATACCccaccttgttggCGGCGCCGGGCACGGCATCGgtttaagagctaagctgATGCTACTCGTTCCTTTCGA
RPUSD1_sgRNA3	CTTAAACCGGCCAACATACCccaccttgttggGGGGCCTGGACTGCACGGCCgtttaagagctaagctgATGCTACTCGTTCCTTTCGA
RPUSD1_sgRNA4	CTTAAACCGGCCAACATACCccaccttgttggGCTGCCGGGCCGTGCAGTCCgtttaagagctaagctgATGCTACTCGTTCCTTTCGA
RPUSD1_sgRNA5	CTTAAACCGGCCAACATACCccaccttgttggCATCGGGGGCCTGGACTGCAgtttaagagctaagctgATGCTACTCGTTCCTTTCGA
RPUSD2_sgRNA1	CTTAAACCGGCCAACATACCccaccttgttggTGGTAAAGCTAGGGCGCCTAgtttaagagctaagctgATGCTACTCGTTCCTTTCGA
RPUSD2_sgRNA2	CTTAAACCGGCCAACATACCccaccttgttggTCCAAGTCCTGGTAAAGCTAgtttaagagctaagctgATGCTACTCGTTCCTTTCGA
RPUSD2_sgRNA3	CTTAAACCGGCCAACATACCccaccttgttggCTCCAAGTCCTGGTAAAGCTgtttaagagctaagctgATGCTACTCGTTCCTTTCGA
RPUSD2_sgRNA4	CTTAAACCGGCCAACATACCccaccttgttggGGCTCAGGGTTCTTGGACATgtttaagagctaagctgATGCTACTCGTTCCTTTCGA
RPUSD2_sgRNA5	CTTAAACCGGCCAACATACCccaccttgttggCGCGGATGGCTCAGGGTTCTgtttaagagctaagctgATGCTACTCGTTCCTTTCGA
SCYL2_sgRNA1	CTTAAACCGGCCAACATACCccaccttgttggCACCGACCGACCTCCCTCACgtttaagagctaagctgATGCTACTCGTTCCTTTCGA
SCYL2_sgRNA2	CTTAAACCGGCCAACATACCccaccttgttggCGACCGACCTCCCTCACCGGgtttaagagctaagctgATGCTACTCGTTCCTTTCGA
SCYL2_sgRNA3	CTTAAACCGGCCAACATACCccaccttgttggAGGCGAGAGAGCCGCCGGTGgtttaagagctaagctgATGCTACTCGTTCCTTTCGA
SCYL2_sgRNA4	CTTAAACCGGCCAACATACCccaccttgttggGAGCCGCCGGTGAGGGAGGTgtttaagagctaagctgATGCTACTCGTTCCTTTCGA
SCYL2_sgRNA5	CTTAAACCGGCCAACATACCccaccttgttggGAGAGAGCCGCCGGTGAGGGgtttaagagctaagctgATGCTACTCGTTCCTTTCGA
SCYL3_sgRNA1	CTTAAACCGGCCAACATACCccaccttgttggACAGCCTTACAGGCAGGCAGgtttaagagctaagctgATGCTACTCGTTCCTTTCGA
SCYL3_sgRNA2	CTTAAACCGGCCAACATACCccaccttgttggCACAGCCTTACAGGCAGGCAgtttaagagctaagctgATGCTACTCGTTCCTTTCGA
SCYL3_sgRNA3	CTTAAACCGGCCAACATACCccaccttgttggGCCTTACAGGCAGGCAGGGGgtttaagagctaagctgATGCTACTCGTTCCTTTCGA
SCYL3_sgRNA4	CTTAAACCGGCCAACATACCccaccttgttggGAGGCCGAGGGTCTTGGCTCgtttaagagctaagctgATGCTACTCGTTCCTTTCGA
SCYL3_sgRNA5	CTTAAACCGGCCAACATACCccaccttgttggTACAGGCAGGCAGGGGTGGTgtttaagagctaagctgATGCTACTCGTTCCTTTCGA
STT3B_sgRNA1	CTTAAACCGGCCAACATACCccaccttgttggTCCGCCATGTTGTGCCCCGGgtttaagagctaagctgATGCTACTCGTTCCTTTCGA
STT3B_sgRNA2	CTTAAACCGGCCAACATACCccaccttgttggCCCGCCGCCGGGGCACAACAgtttaagagctaagctgATGCTACTCGTTCCTTTCGA
STT3B_sgRNA3	CTTAAACCGGCCAACATACCccaccttgttggGCACAACATGGCGGAGCCCTgtttaagagctaagctgATGCTACTCGTTCCTTTCGA
STT3B_sgRNA4	CTTAAACCGGCCAACATACCccaccttgttggGGCTCCGCCATGTTGTGCCCgtttaagagctaagctgATGCTACTCGTTCCTTTCGA
STT3B_sgRNA5	CTTAAACCGGCCAACATACCccaccttgttggGCCGCCGGGGCACAACATGGgtttaagagctaagctgATGCTACTCGTTCCTTTCGA
ASB13_sgRNA1	CTTAAACCGGCCAACATACCccaccttgttggCGCACGTACCCACGTCGCCCgtttaagagctaagctgATGCTACTCGTTCCTTTCGA
ASB13_sgRNA2	CTTAAACCGGCCAACATACCccaccttgttggGGCTGCTTCCTGGGCGACGTgtttaagagctaagctgATGCTACTCGTTCCTTTCGA
ASB13_sgRNA3	CTTAAACCGGCCAACATACCccaccttgttggCCGCCGCCCGGGGCTCCATGgtttaagagctaagctgATGCTACTCGTTCCTTTCGA
ASB13_sgRNA4	CTTAAACCGGCCAACATACCccaccttgttggGAGCCGCATGGAGCCCCGGGgtttaagagctaagctgATGCTACTCGTTCCTTTCGA
ASB13_sgRNA5	CTTAAACCGGCCAACATACCccaccttgttggAAGCAGCCGTCCGCCGCCCGgtttaagagctaagctgATGCTACTCGTTCCTTTCGA
CCDC151_sgRNA1	CTTAAACCGGCCAACATACCccaccttgttggGCACCTCAGTTTCTTACAGGgtttaagagctaagctgATGCTACTCGTTCCTTTCGA
CCDC151_sgRNA2	CTTAAACCGGCCAACATACCccaccttgttggCTCGTGTAGGTGTGAACGAGgtttaagagctaagctgATGCTACTCGTTCCTTTCGA
CCDC151_sgRNA3	CTTAAACCGGCCAACATACCccaccttgttggGTAGGTGTGAACGAGCGGGTgtttaagagctaagctgATGCTACTCGTTCCTTTCGA
CCDC151_sgRNA4	CTTAAACCGGCCAACATACCccaccttgttggGGCACCTCAGTTTCTTACAGgtttaagagctaagctgATGCTACTCGTTCCTTTCGA
CCDC151_sgRNA5	CTTAAACCGGCCAACATACCccaccttgttggTTGCCCCCTGTAAGAAACTGgtttaagagctaagctgATGCTACTCGTTCCTTTCGA
RANBP1_sgRNA1	CTTAAACCGGCCAACATACCccaccttgttggGTCGGTCGTCGCTGGCTCCGgtttaagagctaagctgATGCTACTCGTTCCTTTCGA
RANBP1_sgRNA2	CTTAAACCGGCCAACATACCccaccttgttggAGCTACGAGTAGCCGCCGAGgtttaagagctaagctgATGCTACTCGTTCCTTTCGA
RANBP1_sgRNA3	CTTAAACCGGCCAACATACCccaccttgttggCTGGCTCCGCGGCCTCTCGGgtttaagagctaagctgATGCTACTCGTTCCTTTCGA
RANBP1_sgRNA4	CTTAAACCGGCCAACATACCccaccttgttggCGGCGGCGGCTCGGCTGGGTgtttaagagctaagctgATGCTACTCGTTCCTTTCGA
RANBP1_sgRNA5	CTTAAACCGGCCAACATACCccaccttgttggGAGTAGCCGCCGAGAGGCCGgtttaagagctaagctgATGCTACTCGTTCCTTTCGA
SH3GLB1_sgRNA1	CTTAAACCGGCCAACATACCccaccttgttggTATTCATCCTAGGCGGCAGCgtttaagagctaagctgATGCTACTCGTTCCTTTCGA
SH3GLB1_sgRNA2	CTTAAACCGGCCAACATACCccaccttgttggATTCATCCTAGGCGGCAGCCgtttaagagctaagctgATGCTACTCGTTCCTTTCGA
SH3GLB1_sgRNA3	CTTAAACCGGCCAACATACCccaccttgttggCATCCTAGGCGGCAGCCGGGgtttaagagctaagctgATGCTACTCGTTCCTTTCGA
SH3GLB1_sgRNA4	CTTAAACCGGCCAACATACCccaccttgttggCTAGGTCGGCCGGCTCCGCCgtttaagagctaagctgATGCTACTCGTTCCTTTCGA
SH3GLB1_sgRNA5	CTTAAACCGGCCAACATACCccaccttgttggAGGCGGCAGCCGGGCGGAGCgtttaagagctaagctgATGCTACTCGTTCCTTTCGA
SPACA1_sgRNA1	CTTAAACCGGCCAACATACCccaccttgttggCCGAGAACCATGAGCCCCAGgtttaagagctaagctgATGCTACTCGTTCCTTTCGA
SPACA1_sgRNA2	CTTAAACCGGCCAACATACCccaccttgttggTCGGCCCCGACGGCCGTCCGgtttaagagctaagctgATGCTACTCGTTCCTTTCGA
SPACA1_sgRNA3	CTTAAACCGGCCAACATACCccaccttgttggTGCGCCTCGGACGGCCGTCGgtttaagagctaagctgATGCTACTCGTTCCTTTCGA
SPACA1_sgRNA4	CTTAAACCGGCCAACATACCccaccttgttggGCCGAGAACCATGAGCCCCAgtttaagagctaagctgATGCTACTCGTTCCTTTCGA
SPACA1_sgRNA5	CTTAAACCGGCCAACATACCccaccttgttggCTCATGGTTCTCGGCCCCGAgtttaagagctaagctgATGCTACTCGTTCCTTTCGA
VPS25_sgRNA1	CTTAAACCGGCCAACATACCccaccttgttggGGTGGGAAGCGATACTGCCAgtttaagagctaagctgATGCTACTCGTTCCTTTCGA
VPS25_sgRNA2	CTTAAACCGGCCAACATACCccaccttgttggTCTGAGCCTCACGTAAAGAAgtttaagagctaagctgATGCTACTCGTTCCTTTCGA
VPS25_sgRNA3	CTTAAACCGGCCAACATACCccaccttgttggAGCCTCACGTAAAGAAGGGTgtttaagagctaagctgATGCTACTCGTTCCTTTCGA
VPS25_sgRNA4	CTTAAACCGGCCAACATACCccaccttgttggGGTTTCCTGGGCTACTACGAgtttaagagctaagctgATGCTACTCGTTCCTTTCGA
VPS25_sgRNA5	CTTAAACCGGCCAACATACCccaccttgttggCGATGGCGATGAGTTTCGAGgtttaagagctaagctgATGCTACTCGTTCCTTTCGA
VPS35_sgRNA1	CTTAAACCGGCCAACATACCccaccttgttggGCTACAAGGAGGGTCGACCCgtttaagagctaagctgATGCTACTCGTTCCTTTCGA
VPS35_sgRNA2	CTTAAACCGGCCAACATACCccaccttgttggTGCCCCCTCAGCACTCACCAgtttaagagctaagctgATGCTACTCGTTCCTTTCGA
VPS35_sgRNA3	CTTAAACCGGCCAACATACCccaccttgttggTCGCCATGGTGAGTGCTGAGgtttaagagctaagctgATGCTACTCGTTCCTTTCGA
VPS35_sgRNA4	CTTAAACCGGCCAACATACCccaccttgttggAGTCGCCATGGTGAGTGCTGgtttaagagctaagctgATGCTACTCGTTCCTTTCGA
VPS35_sgRNA5	CTTAAACCGGCCAACATACCccaccttgttggCAGGCTCTGGGGAGTCGCCAgtttaagagctaagctgATGCTACTCGTTCCTTTCGA
SNX3_sgRNA1	CTTAAACCGGCCAACATACCccaccttgttggCGAGCCCCGTGTCCCCACGGgtttaagagctaagctgATGCTACTCGTTCCTTTCGA
SNX3_sgRNA2	CTTAAACCGGCCAACATACCccaccttgttggCGCCGCTGCTGCCCGCCGTGgtttaagagctaagctgATGCTACTCGTTCCTTTCGA
SNX3_sgRNA3	CTTAAACCGGCCAACATACCccaccttgttggGCGCGAGCCCCGTGTCCCCAgtttaagagctaagctgATGCTACTCGTTCCTTTCGA
SNX3_sgRNA4	CTTAAACCGGCCAACATACCccaccttgttggCTGCCCGCCGTGGGGACACGgtttaagagctaagctgATGCTACTCGTTCCTTTCGA
SNX3_sgRNA5	CTTAAACCGGCCAACATACCccaccttgttggGTCCCCACGGCGGGCAGCAGgtttaagagctaagctgATGCTACTCGTTCCTTTCGA
SNX5_sgRNA1	CTTAAACCGGCCAACATACCccaccttgttggCGAGGAGGCCGCCAACCGCAgtttaagagctaagctgATGCTACTCGTTCCTTTCGA
SNX5_sgRNA2	CTTAAACCGGCCAACATACCccaccttgttggGTTGCTTCCCGTCCGTGTCGgtttaagagctaagctgATGCTACTCGTTCCTTTCGA
SNX5_sgRNA3	CTTAAACCGGCCAACATACCccaccttgttggGCGACACGGACGGGAAGCAAgtttaagagctaagctgATGCTACTCGTTCCTTTCGA
SNX5_sgRNA4	CTTAAACCGGCCAACATACCccaccttgttggACGAGGAGGCCGCCAACCGCgtttaagagctaagctgATGCTACTCGTTCCTTTCGA
SNX5_sgRNA5	CTTAAACCGGCCAACATACCccaccttgttggTGTCGCGGCCCTGCGGTTGGgtttaagagctaagctgATGCTACTCGTTCCTTTCGA
C19orf25_sgRNA1	CTTAAACCGGCCAACATACCccaccttgttggGCGCCCAGGTGGGAAGAGGCgtttaagagctaagctgATGCTACTCGTTCCTTTCGA
C19orf25_sgRNA2	CTTAAACCGGCCAACATACCccaccttgttggTCGCCGGCCTCTTCCCACCTgtttaagagctaagctgATGCTACTCGTTCCTTTCGA
C19orf25_sgRNA3	CTTAAACCGGCCAACATACCccaccttgttggTTCGGGTCCCGCGCCCAGGTgtttaagagctaagctgATGCTACTCGTTCCTTTCGA
C19orf25_sgRNA4	CTTAAACCGGCCAACATACCccaccttgttggCCCGCGGTCACCCCAGTCGCgtttaagagctaagctgATGCTACTCGTTCCTTTCGA
C19orf25_sgRNA5	CTTAAACCGGCCAACATACCccaccttgttggTCCCGCGCCCAGGTGGGAAGgtttaagagctaagctgATGCTACTCGTTCCTTTCGA
SGTA_sgRNA1	CTTAAACCGGCCAACATACCccaccttgttggTCGGGGATCGGTCGCCTGAGgtttaagagctaagctgATGCTACTCGTTCCTTTCGA
SGTA_sgRNA2	CTTAAACCGGCCAACATACCccaccttgttggGTCGCCTGAGAGGTGAGTGAgtttaagagctaagctgATGCTACTCGTTCCTTTCGA
SGTA_sgRNA3	CTTAAACCGGCCAACATACCccaccttgttggGGTCGCCTGAGAGGTGAGTGgtttaagagctaagctgATGCTACTCGTTCCTTTCGA
SGTA_sgRNA4	CTTAAACCGGCCAACATACCccaccttgttggGGGCACTGCGCTGAGCCTGGgtttaagagctaagctgATGCTACTCGTTCCTTTCGA
SGTA_sgRNA5	CTTAAACCGGCCAACATACCccaccttgttggCCGCAGACCCCAGACCCACCgtttaagagctaagctgATGCTACTCGTTCCTTTCGA
BAG6_sgRNA1	CTTAAACCGGCCAACATACCccaccttgttggCCGCCACCGCTGTCGCCCGGgtttaagagctaagctgATGCTACTCGTTCCTTTCGA
BAG6_sgRNA2	CTTAAACCGGCCAACATACCccaccttgttggTACGGTCCCCCGGGCGACAGgtttaagagctaagctgATGCTACTCGTTCCTTTCGA
BAG6_sgRNA3	CTTAAACCGGCCAACATACCccaccttgttggTGGCGGCTCCTCGGGGTGCTgtttaagagctaagctgATGCTACTCGTTCCTTTCGA
BAG6_sgRNA4	CTTAAACCGGCCAACATACCccaccttgttggGGAGGGAGCCGAGCACCCCGgtttaagagctaagctgATGCTACTCGTTCCTTTCGA
BAG6_sgRNA5	CTTAAACCGGCCAACATACCccaccttgttggACAGCGGTGGCGGCTCCTCGgtttaagagctaagctgATGCTACTCGTTCCTTTCGA
UBL4A_sgRNA1	CTTAAACCGGCCAACATACCccaccttgttggCTTCACCGTCAGCTGCATGGgtttaagagctaagctgATGCTACTCGTTCCTTTCGA
UBL4A_sgRNA2	CTTAAACCGGCCAACATACCccaccttgttggCTGACGGTGAAGGCGCTGCAgtttaagagctaagctgATGCTACTCGTTCCTTTCGA
UBL4A_sgRNA3	CTTAAACCGGCCAACATACCccaccttgttggCGCCATGCAGCTGACGGTGAgtttaagagctaagctgATGCTACTCGTTCCTTTCGA
UBL4A_sgRNA4	CTTAAACCGGCCAACATACCccaccttgttggCGCGACCGCCATGCAGCTGAgtttaagagctaagctgATGCTACTCGTTCCTTTCGA
UBL4A_sgRNA5	CTTAAACCGGCCAACATACCccaccttgttggCTACCTGCAGGCTGCACTCGgtttaagagctaagctgATGCTACTCGTTCCTTTCGA
STX5_sgRNA1	CTTAAACCGGCCAACATACCccaccttgttggGCCGCCACTTCCAATCTCACgtttaagagctaagctgATGCTACTCGTTCCTTTCGA
STX5_sgRNA2	CTTAAACCGGCCAACATACCccaccttgttggTTCGGCGGCTTCAGTGCTCGgtttaagagctaagctgATGCTACTCGTTCCTTTCGA
STX5_sgRNA3	CTTAAACCGGCCAACATACCccaccttgttggACGGCCGGTGAGATTGGAAGgtttaagagctaagctgATGCTACTCGTTCCTTTCGA
STX5_sgRNA4	CTTAAACCGGCCAACATACCccaccttgttggGTTTCGGCGGCTTCAGTGCTgtttaagagctaagctgATGCTACTCGTTCCTTTCGA
STX5_sgRNA5	CTTAAACCGGCCAACATACCccaccttgttggTTTCGGCGGCTTCAGTGCTCgtttaagagctaagctgATGCTACTCGTTCCTTTCGA
safe_sgRNA1	CTTAAACCGGCCAACATACCccaccttgttggAGCAGAGACCTCCTGAACCgtttaagagctaagctgATGCTACTCGTTCCTTTCGA
safe_sgRNA2	CTTAAACCGGCCAACATACCccaccttgttggCAGGGGGACACGGGCACATgtttaagagctaagctgATGCTACTCGTTCCTTTCGA
safe_sgRNA3	CTTAAACCGGCCAACATACCccaccttgttggCATCACAGAGGTGACACTGgtttaagagctaagctgATGCTACTCGTTCCTTTCGA
safe_sgRNA4	CTTAAACCGGCCAACATACCccaccttgttggCTCCAGGAGGGTACGAGGAgtttaagagctaagctgATGCTACTCGTTCCTTTCGA
safe_sgRNA5	CTTAAACCGGCCAACATACCccaccttgttggTGTGTTGGCCTAGGGATGAgtttaagagctaagctgATGCTACTCGTTCCTTTCGA
safe_sgRNA6	CTTAAACCGGCCAACATACCccaccttgttggAAACCAGCCTACCAATAAgtttaagagctaagctgATGCTACTCGTTCCTTTCGA
safe_sgRNA7	CTTAAACCGGCCAACATACCccaccttgttggACTAATTCTTGATGAGGTTgtttaagagctaagctgATGCTACTCGTTCCTTTCGA
safe_sgRNA8	CTTAAACCGGCCAACATACCccaccttgttggAGAGAGACTATTTCAGGATgtttaagagctaagctgATGCTACTCGTTCCTTTCGA
safe_sgRNA9	CTTAAACCGGCCAACATACCccaccttgttggCATTGCATATAATATATGgtttaagagctaagctgATGCTACTCGTTCCTTTCGA
safe_sgRNA10	CTTAAACCGGCCAACATACCccaccttgttggTTAATCAGCAAGGACCACAgtttaagagctaagctgATGCTACTCGTTCCTTTCGA
safe_sgRNA11	CTTAAACCGGCCAACATACCccaccttgttggAAAACACACCTTATCACAGgtttaagagctaagctgATGCTACTCGTTCCTTTCGA
safe_sgRNA12	CTTAAACCGGCCAACATACCccaccttgttggTCCCATTCCTGGCCATTCTgtttaagagctaagctgATGCTACTCGTTCCTTTCGA
safe_sgRNA13	CTTAAACCGGCCAACATACCccaccttgttggGGATGGGCCATCCAGCTGTgtttaagagctaagctgATGCTACTCGTTCCTTTCGA
safe_sgRNA14	CTTAAACCGGCCAACATACCccaccttgttggGTTCCTAAAGCTTGCCACCgtttaagagctaagctgATGCTACTCGTTCCTTTCGA
safe_sgRNA15	CTTAAACCGGCCAACATACCccaccttgttggCACTCACGGAGTGCTAGGGgtttaagagctaagctgATGCTACTCGTTCCTTTCGA
safe_sgRNA16	CTTAAACCGGCCAACATACCccaccttgttggAAAAACCTCTAACTATTGgtttaagagctaagctgATGCTACTCGTTCCTTTCGA
safe_sgRNA17	CTTAAACCGGCCAACATACCccaccttgttggGAGAATAAGTTCAGAAGgtttaagagctaagctgATGCTACTCGTTCCTTTCGA
safe_sgRNA18	CTTAAACCGGCCAACATACCccaccttgttggCCTTGTTAGTAAACTAAAgtttaagagctaagctgATGCTACTCGTTCCTTTCGA
safe_sgRNA19	CTTAAACCGGCCAACATACCccaccttgttggAAACTCCTCTTTACTAGAgtttaagagctaagctgATGCTACTCGTTCCTTTCGA
safe_sgRNA20	CTTAAACCGGCCAACATACCccaccttgttggATTAGAGCATCTATGTCTCgtttaagagctaagctgATGCTACTCGTTCCTTTCGA
safe_sgRNA21	CTTAAACCGGCCAACATACCccaccttgttggTGCCCCCGATTCTTCCATGgtttaagagctaagctgATGCTACTCGTTCCTTTCGA
safe_sgRNA22	CTTAAACCGGCCAACATACCccaccttgttggTGTATTTGGCTTCCAAAAgtttaagagctaagctgATGCTACTCGTTCCTTTCGA
safe_sgRNA23	CTTAAACCGGCCAACATACCccaccttgttggATAACAAGGCTCAGAAGGCgtttaagagctaagctgATGCTACTCGTTCCTTTCGA
safe_sgRNA24	CTTAAACCGGCCAACATACCccaccttgttggTTGCTGTAAATCTAGAGAAgtttaagagctaagctgATGCTACTCGTTCCTTTCGA
safe_sgRNA25	CTTAAACCGGCCAACATACCccaccttgttggCATGGCCTCCACTTGCAAgtttaagagctaagctgATGCTACTCGTTCCTTTCGA
safe_sgRNA26	CTTAAACCGGCCAACATACCccaccttgttggCCCTTACCATAACATTTGgtttaagagctaagctgATGCTACTCGTTCCTTTCGA
safe_sgRNA27	CTTAAACCGGCCAACATACCccaccttgttggCCCTATGATGGAAACTAAgtttaagagctaagctgATGCTACTCGTTCCTTTCGA
safe_sgRNA28	CTTAAACCGGCCAACATACCccaccttgttggTGCTTGTGGTCATCAAGAGgtttaagagctaagctgATGCTACTCGTTCCTTTCGA
safe_sgRNA29	CTTAAACCGGCCAACATACCccaccttgttggTATCTGGCACTGGGTTAGCgtttaagagctaagctgATGCTACTCGTTCCTTTCGA
safe_sgRNA30	CTTAAACCGGCCAACATACCccaccttgttggAATTTCATTACAGGAAGTAgtttaagagctaagctgATGCTACTCGTTCCTTTCGA
safe_sgRNA31	CTTAAACCGGCCAACATACCccaccttgttggACTATAAGGATAAGTGTGGgtttaagagctaagctgATGCTACTCGTTCCTTTCGA
safe_sgRNA32	CTTAAACCGGCCAACATACCccaccttgttggCCCACCAAACTAAAAAGAgtttaagagctaagctgATGCTACTCGTTCCTTTCGA
safe_sgRNA33	CTTAAACCGGCCAACATACCccaccttgttggTAAGAAGTAAGGGTCATGTgtttaagagctaagctgATGCTACTCGTTCCTTTCGA
safe_sgRNA34	CTTAAACCGGCCAACATACCccaccttgttggTATAGACTAGTTGAAGAGgtttaagagctaagctgATGCTACTCGTTCCTTTCGA
safe_sgRNA35	CTTAAACCGGCCAACATACCccaccttgttggTAGGTAGTTATTTGCACAAgtttaagagctaagctgATGCTACTCGTTCCTTTCGA
safe_sgRNA36	CTTAAACCGGCCAACATACCccaccttgttggGGAGAACTGAAGAGAGGCAgtttaagagctaagctgATGCTACTCGTTCCTTTCGA
safe_sgRNA37	CTTAAACCGGCCAACATACCccaccttgttggTTAACTCATAATTCACAgtttaagagctaagctgATGCTACTCGTTCCTTTCGA
safe_sgRNA38	CTTAAACCGGCCAACATACCccaccttgttggCTGAATTTGCTGTGGTTGTgtttaagagctaagctgATGCTACTCGTTCCTTTCGA
safe_sgRNA39	CTTAAACCGGCCAACATACCccaccttgttggTTGTCTTGCTCCTCTTGTGgtttaagagctaagctgATGCTACTCGTTCCTTTCGA
safe_sgRNA40	CTTAAACCGGCCAACATACCccaccttgttggTTGCAGAGACTCTGTCATCgtttaagagctaagctgATGCTACTCGTTCCTTTCGA
safe_sgRNA41	CTTAAACCGGCCAACATACCccaccttgttggAGCACTTAATATGTGCAAAgtttaagagctaagctgATGCTACTCGTTCCTTTCGA
safe_sgRNA42	CTTAAACCGGCCAACATACCccaccttgttggATTAATTATGCAACCAGTAgtttaagagctaagctgATGCTACTCGTTCCTTTCGA
safe_sgRNA43	CTTAAACCGGCCAACATACCccaccttgttggTGCCATTATCATTTCCTCAgtttaagagctaagctgATGCTACTCGTTCCTTTCGA
safe_sgRNA44	CTTAAACCGGCCAACATACCccaccttgttggAAAGTACACGGATGGTGGGgtttaagagctaagctgATGCTACTCGTTCCTTTCGA
safe_sgRNA45	CTTAAACCGGCCAACATACCccaccttgttggCGTTGGGCTTGATGCCACAgtttaagagctaagctgATGCTACTCGTTCCTTTCGA
safe_sgRNA46	CTTAAACCGGCCAACATACCccaccttgttggGTTCCTGTGCTACTGTTAgtttaagagctaagctgATGCTACTCGTTCCTTTCGA
safe_sgRNA47	CTTAAACCGGCCAACATACCccaccttgttggACAATTCAAAAAACACGGgtttaagagctaagctgATGCTACTCGTTCCTTTCGA
safe_sgRNA48	CTTAAACCGGCCAACATACCccaccttgttggACTAAGACATTTCTGTATgtttaagagctaagctgATGCTACTCGTTCCTTTCGA
safe_sgRNA49	CTTAAACCGGCCAACATACCccaccttgttggCATTGCATTCCTCTTGTAAgtttaagagctaagctgATGCTACTCGTTCCTTTCGA
safe_sgRNA50	CTTAAACCGGCCAACATACCccaccttgttggTTTAGGAAGTAAAGTGGATgtttaagagctaagctgATGCTACTCGTTCCTTTCGA
safe_sgRNA51	CTTAAACCGGCCAACATACCccaccttgttggTACGGACAACACTATCAAgtttaagagctaagctgATGCTACTCGTTCCTTTCGA
safe_sgRNA52	CTTAAACCGGCCAACATACCccaccttgttggAAATGTTGTAAGAGAGTCgtttaagagctaagctgATGCTACTCGTTCCTTTCGA
safe_sgRNA53	CTTAAACCGGCCAACATACCccaccttgttggAGTTGAAGTAATTCTGCATgtttaagagctaagctgATGCTACTCGTTCCTTTCGA
safe_sgRNA54	CTTAAACCGGCCAACATACCccaccttgttggTAGGTAGCATCCTTTCTAgtttaagagctaagctgATGCTACTCGTTCCTTTCGA
safe_sgRNA55	CTTAAACCGGCCAACATACCccaccttgttggCATAAAGAGAACAAGCAATgtttaagagctaagctgATGCTACTCGTTCCTTTCGA
safe_sgRNA56	CTTAAACCGGCCAACATACCccaccttgttggGCCAATGGATGTTGTATTgtttaagagctaagctgATGCTACTCGTTCCTTTCGA
safe_sgRNA57	CTTAAACCGGCCAACATACCccaccttgttggCTATCCTTAAATTGGCCTGgtttaagagctaagctgATGCTACTCGTTCCTTTCGA
safe_sgRNA58	CTTAAACCGGCCAACATACCccaccttgttggCTTGTTACTCTGACTTAAAgtttaagagctaagctgATGCTACTCGTTCCTTTCGA
safe_sgRNA59	CTTAAACCGGCCAACATACCccaccttgttggAGTAACATCCACACCCCAAgtttaagagctaagctgATGCTACTCGTTCCTTTCGA
safe_sgRNA60	CTTAAACCGGCCAACATACCccaccttgttggTACAAGATGCTTGCTGTGgtttaagagctaagctgATGCTACTCGTTCCTTTCGA
safe_sgRNA61	CTTAAACCGGCCAACATACCccaccttgttggGAGTCTACGCTCAGGATCgtttaagagctaagctgATGCTACTCGTTCCTTTCGA
safe_sgRNA62	CTTAAACCGGCCAACATACCccaccttgttggACTGTGAGTATCTCATCCgtttaagagctaagctgATGCTACTCGTTCCTTTCGA
safe_sgRNA63	CTTAAACCGGCCAACATACCccaccttgttggAGCTGTACACATCACATTAgtttaagagctaagctgATGCTACTCGTTCCTTTCGA
safe_sgRNA64	CTTAAACCGGCCAACATACCccaccttgttggTGCTGAAGTGTGGTCGCAgtttaagagctaagctgATGCTACTCGTTCCTTTCGA
safe_sgRNA65	CTTAAACCGGCCAACATACCccaccttgttggTCAGTCTTTACAAATCACTgtttaagagctaagctgATGCTACTCGTTCCTTTCGA
safe_sgRNA66	CTTAAACCGGCCAACATACCccaccttgttggAAAGCCTTTAAATCTGCTTgtttaagagctaagctgATGCTACTCGTTCCTTTCGA
safe_sgRNA67	CTTAAACCGGCCAACATACCccaccttgttggAAACTGGGAACAAGCTTTAgtttaagagctaagctgATGCTACTCGTTCCTTTCGA
safe_sgRNA68	CTTAAACCGGCCAACATACCccaccttgttggAAATCTGCTTACAATCgtttaagagctaagctgATGCTACTCGTTCCTTTCGA
safe_sgRNA69	CTTAAACCGGCCAACATACCccaccttgttggTGAATTGTTTGAGTTGGCCgtttaagagctaagctgATGCTACTCGTTCCTTTCGA
safe_sgRNA70	CTTAAACCGGCCAACATACCccaccttgttggTAGTTATCCAAGGTAACAGgtttaagagctaagctgATGCTACTCGTTCCTTTCGA
safe_sgRNA71	CTTAAACCGGCCAACATACCccaccttgttggTGTTTCACTGTTCTCTTCAgtttaagagctaagctgATGCTACTCGTTCCTTTCGA
safe_sgRNA72	CTTAAACCGGCCAACATACCccaccttgttggATCATAACAGAAGCTCCAAgtttaagagctaagctgATGCTACTCGTTCCTTTCGA
safe_sgRNA73	CTTAAACCGGCCAACATACCccaccttgttggTGGAATGATTACTAACTTgtttaagagctaagctgATGCTACTCGTTCCTTTCGA
safe_sgRNA74	CTTAAACCGGCCAACATACCccaccttgttggGTGGCCTTTGTTTGCAGGCgtttaagagctaagctgATGCTACTCGTTCCTTTCGA
safe_sgRNA75	CTTAAACCGGCCAACATACCccaccttgttggAGAGTAAAATTCAGATGCAgtttaagagctaagctgATGCTACTCGTTCCTTTCGA
safe_sgRNA76	CTTAAACCGGCCAACATACCccaccttgttggATTGCCAAAAATGGTAAAAgtttaagagctaagctgATGCTACTCGTTCCTTTCGA
safe_sgRNA77	CTTAAACCGGCCAACATACCccaccttgttggTTCAAGTTGTAGGTTTGCCgtttaagagctaagctgATGCTACTCGTTCCTTTCGA
safe_sgRNA78	CTTAAACCGGCCAACATACCccaccttgttggCAGCCAAGTATTAGTGgtttaagagctaagctgATGCTACTCGTTCCTTTCGA
safe_sgRNA79	CTTAAACCGGCCAACATACCccaccttgttggAGATAAAGAGAGGCTGCgtttaagagctaagctgATGCTACTCGTTCCTTTCGA
safe_sgRNA80	CTTAAACCGGCCAACATACCccaccttgttggAAGTAGAGATCTTAAGATAgtttaagagctaagctgATGCTACTCGTTCCTTTCGA
safe_sgRNA81	CTTAAACCGGCCAACATACCccaccttgttggGAGAGGGTGGTTTAAAAGCgtttaagagctaagctgATGCTACTCGTTCCTTTCGA
safe_sgRNA82	CTTAAACCGGCCAACATACCccaccttgttggTACAAAGATGCTCATCTGTgtttaagagctaagctgATGCTACTCGTTCCTTTCGA
safe_sgRNA83	CTTAAACCGGCCAACATACCccaccttgttggTGAGCCTATATTAATTGGgtttaagagctaagctgATGCTACTCGTTCCTTTCGA
safe_sgRNA84	CTTAAACCGGCCAACATACCccaccttgttggGATGATTATAATTCTCTAAgtttaagagctaagctgATGCTACTCGTTCCTTTCGA
safe_sgRNA85	CTTAAACCGGCCAACATACCccaccttgttggACACATTGTGCTTACTCAgtttaagagctaagctgATGCTACTCGTTCCTTTCGA
safe_sgRNA86	CTTAAACCGGCCAACATACCccaccttgttggGCTTTCACATTTGGAATACgtttaagagctaagctgATGCTACTCGTTCCTTTCGA
safe_sgRNA87	CTTAAACCGGCCAACATACCccaccttgttggACTGTCAGGACCCATGCTTgtttaagagctaagctgATGCTACTCGTTCCTTTCGA
safe_sgRNA88	CTTAAACCGGCCAACATACCccaccttgttggAATACCTACCCATTAGTGAgtttaagagctaagctgATGCTACTCGTTCCTTTCGA
safe_sgRNA89	CTTAAACCGGCCAACATACCccaccttgttggGTAGAAAATGGTAGTTTACgtttaagagctaagctgATGCTACTCGTTCCTTTCGA
safe_sgRNA90	CTTAAACCGGCCAACATACCccaccttgttggCACCAGTCTATGCCACCACgtttaagagctaagctgATGCTACTCGTTCCTTTCGA
safe_sgRNA91	CTTAAACCGGCCAACATACCccaccttgttggGAAGATCATGAAAAAGTACgtttaagagctaagctgATGCTACTCGTTCCTTTCGA
safe_sgRNA92	CTTAAACCGGCCAACATACCccaccttgttggTTGGTCATGCCCATCAGCTgtttaagagctaagctgATGCTACTCGTTCCTTTCGA
safe_sgRNA93	CTTAAACCGGCCAACATACCccaccttgttggGGAAATTTCTACTAAGGTAgtttaagagctaagctgATGCTACTCGTTCCTTTCGA
safe_sgRNA94	CTTAAACCGGCCAACATACCccaccttgttggGTTAGCAAAATTGCAAGAGgtttaagagctaagctgATGCTACTCGTTCCTTTCGA
safe_sgRNA95	CTTAAACCGGCCAACATACCccaccttgttggAGGAACAGATTCATGAAAGgtttaagagctaagctgATGCTACTCGTTCCTTTCGA
safe_sgRNA96	CTTAAACCGGCCAACATACCccaccttgttggTGTAAAGCTTCCACTTCACgtttaagagctaagctgATGCTACTCGTTCCTTTCGA
safe_sgRNA97	CTTAAACCGGCCAACATACCccaccttgttggAACATACTTTGTCATATTCgtttaagagctaagctgATGCTACTCGTTCCTTTCGA
safe_sgRNA98	CTTAAACCGGCCAACATACCccaccttgttggGGCGTTAAGTATAGAAAAGgtttaagagctaagctgATGCTACTCGTTCCTTTCGA
safe_sgRNA99	CTTAAACCGGCCAACATACCccaccttgttggCTCATGAGACACTTCACAGgtttaagagctaagctgATGCTACTCGTTCCTTTCGA
safe_sgRNA100	CTTAAACCGGCCAACATACCccaccttgttggGAAGAGCCAAATTTGAAgtttaagagctaagctgATGCTACTCGTTCCTTTCGA
safe_sgRNA101	CTTAAACCGGCCAACATACCccaccttgttggAGAAAGGCTTGAGCTCTCTgtttaagagctaagctgATGCTACTCGTTCCTTTCGA
safe_sgRNA102	CTTAAACCGGCCAACATACCccaccttgttggGCTTCTCACCATAATTAACgtttaagagctaagctgATGCTACTCGTTCCTTTCGA
safe_sgRNA103	CTTAAACCGGCCAACATACCccaccttgttggGTCATCGGAATAGAGGTTgtttaagagctaagctgATGCTACTCGTTCCTTTCGA
safe_sgRNA104	CTTAAACCGGCCAACATACCccaccttgttggTGTGCTAGCATGACAAACgtttaagagctaagctgATGCTACTCGTTCCTTTCGA
safe_sgRNA105	CTTAAACCGGCCAACATACCccaccttgttggCGACAACCAGTGGAATATgtttaagagctaagctgATGCTACTCGTTCCTTTCGA
safe_sgRNA106	CTTAAACCGGCCAACATACCccaccttgttggACATTACAGAGTTCAATTTgtttaagagctaagctgATGCTACTCGTTCCTTTCGA
safe_sgRNA107	CTTAAACCGGCCAACATACCccaccttgttggCAGCTGTGCTCAAAAGACCgtttaagagctaagctgATGCTACTCGTTCCTTTCGA
safe_sgRNA108	CTTAAACCGGCCAACATACCccaccttgttggAAAAAGTATAGGAATCAgtttaagagctaagctgATGCTACTCGTTCCTTTCGA
safe_sgRNA109	CTTAAACCGGCCAACATACCccaccttgttggGAAATATTCTACAGAATTCgtttaagagctaagctgATGCTACTCGTTCCTTTCGA
safe_sgRNA110	CTTAAACCGGCCAACATACCccaccttgttggGATGAAACTTCATCTAACTgtttaagagctaagctgATGCTACTCGTTCCTTTCGA
safe_sgRNA111	CTTAAACCGGCCAACATACCccaccttgttggATCTCTATTGTTCAATTATgtttaagagctaagctgATGCTACTCGTTCCTTTCGA
safe_sgRNA112	CTTAAACCGGCCAACATACCccaccttgttggTGTCCGTGGGTCTGTTCCCgtttaagagctaagctgATGCTACTCGTTCCTTTCGA
safe_sgRNA113	CTTAAACCGGCCAACATACCccaccttgttggACTTAAACCTTAGAATCTGgtttaagagctaagctgATGCTACTCGTTCCTTTCGA
safe_sgRNA114	CTTAAACCGGCCAACATACCccaccttgttggTCCTACAATAGAGAAGGCAgtttaagagctaagctgATGCTACTCGTTCCTTTCGA
safe_sgRNA115	CTTAAACCGGCCAACATACCccaccttgttggGGTATTGACATCGATATGCgtttaagagctaagctgATGCTACTCGTTCCTTTCGA
safe_sgRNA116	CTTAAACCGGCCAACATACCccaccttgttggTATCAGGACATTTCCCCATgtttaagagctaagctgATGCTACTCGTTCCTTTCGA
safe_sgRNA117	CTTAAACCGGCCAACATACCccaccttgttggGGCACCACTGAGAATGTATgtttaagagctaagctgATGCTACTCGTTCCTTTCGA
safe_sgRNA118	CTTAAACCGGCCAACATACCccaccttgttggGGCCATAGGAGTGTCAGAGgtttaagagctaagctgATGCTACTCGTTCCTTTCGA
safe_sgRNA119	CTTAAACCGGCCAACATACCccaccttgttggGCTTCTACACGGACCCAGGgtttaagagctaagctgATGCTACTCGTTCCTTTCGA
safe_sgRNA120	CTTAAACCGGCCAACATACCccaccttgttggTGGGAGGACAGGCAGCAGAgtttaagagctaagctgATGCTACTCGTTCCTTTCGA
safe_sgRNA121	CTTAAACCGGCCAACATACCccaccttgttggGGAGTTTGCGTCTCATgtttaagagctaagctgATGCTACTCGTTCCTTTCGA
safe_sgRNA122	CTTAAACCGGCCAACATACCccaccttgttggGACTTGGTGGCAGTTGGAGgtttaagagctaagctgATGCTACTCGTTCCTTTCGA
safe_sgRNA123	CTTAAACCGGCCAACATACCccaccttgttggTGTAGGACTACGCTGGCACgtttaagagctaagctgATGCTACTCGTTCCTTTCGA
safe_sgRNA124	CTTAAACCGGCCAACATACCccaccttgttggTCTCTGAGCACCTCCATCCgtttaagagctaagctgATGCTACTCGTTCCTTTCGA
safe_sgRNA125	CTTAAACCGGCCAACATACCccaccttgttggGAGGTAAGACTAGGGACCTgtttaagagctaagctgATGCTACTCGTTCCTTTCGA
safe_sgRNA126	CTTAAACCGGCCAACATACCccaccttgttggAATCCAGGGATGGCAAGATgtttaagagctaagctgATGCTACTCGTTCCTTTCGA
safe_sgRNA127	CTTAAACCGGCCAACATACCccaccttgttggACCCTAACGTAGCTCATTTgtttaagagctaagctgATGCTACTCGTTCCTTTCGA
safe_sgRNA128	CTTAAACCGGCCAACATACCccaccttgttggCCTCAGCGTTCTTGACACTgtttaagagctaagctgATGCTACTCGTTCCTTTCGA
safe_sgRNA129	CTTAAACCGGCCAACATACCccaccttgttggGGCAGATTGGAAGAGCCCTgtttaagagctaagctgATGCTACTCGTTCCTTTCGA
safe_sgRNA130	CTTAAACCGGCCAACATACCccaccttgttggTGTGGCTTTAGTTCCTCAGgtttaagagctaagctgATGCTACTCGTTCCTTTCGA
safe_sgRNA131	CTTAAACCGGCCAACATACCccaccttgttggAATAATCATAACAAGGATAgtttaagagctaagctgATGCTACTCGTTCCTTTCGA
safe_sgRNA132	CTTAAACCGGCCAACATACCccaccttgttggTCTGTATTTCAGTCTGTGAgtttaagagctaagctgATGCTACTCGTTCCTTTCGA
safe_sgRNA133	CTTAAACCGGCCAACATACCccaccttgttggGTCAACATAAAGTCTTATTgtttaagagctaagctgATGCTACTCGTTCCTTTCGA
safe_sgRNA134	CTTAAACCGGCCAACATACCccaccttgttggTCTTTCACATTTAGCTAATgtttaagagctaagctgATGCTACTCGTTCCTTTCGA
safe_sgRNA135	CTTAAACCGGCCAACATACCccaccttgttggACTTTGCATGAACATACACgtttaagagctaagctgATGCTACTCGTTCCTTTCGA
safe_sgRNA136	CTTAAACCGGCCAACATACCccaccttgttggTGATGTGTGTGGCTTGGATgtttaagagctaagctgATGCTACTCGTTCCTTTCGA
safe_sgRNA137	CTTAAACCGGCCAACATACCccaccttgttggACACTACATTACAAACAACgtttaagagctaagctgATGCTACTCGTTCCTTTCGA
safe_sgRNA138	CTTAAACCGGCCAACATACCccaccttgttggATTACAACCACACTAAGCgtttaagagctaagctgATGCTACTCGTTCCTTTCGA
safe_sgRNA139	CTTAAACCGGCCAACATACCccaccttgttggAACATGTGCAAAATGCCAAgtttaagagctaagctgATGCTACTCGTTCCTTTCGA
safe_sgRNA140	CTTAAACCGGCCAACATACCccaccttgttggATATTGAACACAAATATCTgtttaagagctaagctgATGCTACTCGTTCCTTTCGA
safe_sgRNA141	CTTAAACCGGCCAACATACCccaccttgttggAATGACTCGCATGACTTTAgtttaagagctaagctgATGCTACTCGTTCCTTTCGA
safe_sgRNA142	CTTAAACCGGCCAACATACCccaccttgttggATCCTTATTGCTCCATTCTgtttaagagctaagctgATGCTACTCGTTCCTTTCGA
safe_sgRNA143	CTTAAACCGGCCAACATACCccaccttgttggGATTGGTCAAAGTGTATCAgtttaagagctaagctgATGCTACTCGTTCCTTTCGA
safe_sgRNA144	CTTAAACCGGCCAACATACCccaccttgttggATATTCTGTGCAATCTGTTgtttaagagctaagctgATGCTACTCGTTCCTTTCGA
safe_sgRNA145	CTTAAACCGGCCAACATACCccaccttgttggTATGTGTCCCAGTAATTCTgtttaagagctaagctgATGCTACTCGTTCCTTTCGA
safe_sgRNA146	CTTAAACCGGCCAACATACCccaccttgttggAAAACCCTATATATATAGGgtttaagagctaagctgATGCTACTCGTTCCTTTCGA
safe_sgRNA147	CTTAAACCGGCCAACATACCccaccttgttggCTCCTTAAAATTTCAGTTGgtttaagagctaagctgATGCTACTCGTTCCTTTCGA
safe_sgRNA148	CTTAAACCGGCCAACATACCccaccttgttggCTGTGCAAAGTAAAATTGAgtttaagagctaagctgATGCTACTCGTTCCTTTCGA
safe_sgRNA149	CTTAAACCGGCCAACATACCccaccttgttggAATTTCATGTTTGTGTCAgtttaagagctaagctgATGCTACTCGTTCCTTTCGA
safe_sgRNA150	CTTAAACCGGCCAACATACCccaccttgttggCCCATCATGACAGGACAGGgtttaagagctaagctgATGCTACTCGTTCCTTTCGA
safe_sgRNA151	CTTAAACCGGCCAACATACCccaccttgttggAGAATGGAGCTGAAAATACgtttaagagctaagctgATGCTACTCGTTCCTTTCGA
safe_sgRNA152	CTTAAACCGGCCAACATACCccaccttgttggGTTCACTGAGTATGTGCCCgtttaagagctaagctgATGCTACTCGTTCCTTTCGA
safe_sgRNA153	CTTAAACCGGCCAACATACCccaccttgttggCTTACTTCTGTGGGAATCGgtttaagagctaagctgATGCTACTCGTTCCTTTCGA
safe_sgRNA154	CTTAAACCGGCCAACATACCccaccttgttggTGTAACAGTCGCTTAATAgtttaagagctaagctgATGCTACTCGTTCCTTTCGA
safe_sgRNA155	CTTAAACCGGCCAACATACCccaccttgttggTGCCCATATCAAGCTTTCgtttaagagctaagctgATGCTACTCGTTCCTTTCGA
safe_sgRNA156	CTTAAACCGGCCAACATACCccaccttgttggTTCCTTAATTCACTCCTGTgtttaagagctaagctgATGCTACTCGTTCCTTTCGA
safe_sgRNA157	CTTAAACCGGCCAACATACCccaccttgttggCTATTATCAGCAAAGTATgtttaagagctaagctgATGCTACTCGTTCCTTTCGA
safe_sgRNA158	CTTAAACCGGCCAACATACCccaccttgttggGCCAAATTGAATCCCGCAgtttaagagctaagctgATGCTACTCGTTCCTTTCGA
safe_sgRNA159	CTTAAACCGGCCAACATACCccaccttgttggGTCGGGAGTCATGGGGAATgtttaagagctaagctgATGCTACTCGTTCCTTTCGA
safe_sgRNA160	CTTAAACCGGCCAACATACCccaccttgttggCAATTTCAGCAGTATCTAAgtttaagagctaagctgATGCTACTCGTTCCTTTCGA
safe_sgRNA161	CTTAAACCGGCCAACATACCccaccttgttggTCTCTAACAAGACTGAAATgtttaagagctaagctgATGCTACTCGTTCCTTTCGA
safe_sgRNA162	CTTAAACCGGCCAACATACCccaccttgttggCTATTTAGCTCAACCTTGTgtttaagagctaagctgATGCTACTCGTTCCTTTCGA
safe_sgRNA163	CTTAAACCGGCCAACATACCccaccttgttggGCAAAGAATGGATCCAATGgtttaagagctaagctgATGCTACTCGTTCCTTTCGA
safe_sgRNA164	CTTAAACCGGCCAACATACCccaccttgttggAAGTACTGGCAATGCAACTgtttaagagctaagctgATGCTACTCGTTCCTTTCGA
safe_sgRNA165	CTTAAACCGGCCAACATACCccaccttgttggCACGTGGTCATCATAATCCgtttaagagctaagctgATGCTACTCGTTCCTTTCGA
safe_sgRNA166	CTTAAACCGGCCAACATACCccaccttgttggGAATTAACACGGTCATTTCgtttaagagctaagctgATGCTACTCGTTCCTTTCGA
safe_sgRNA167	CTTAAACCGGCCAACATACCccaccttgttggCATTCTGTCCTAATAAGAAgtttaagagctaagctgATGCTACTCGTTCCTTTCGA
safe_sgRNA168	CTTAAACCGGCCAACATACCccaccttgttggTTACTCCACAGTGGGGTAgtttaagagctaagctgATGCTACTCGTTCCTTTCGA
safe_sgRNA169	CTTAAACCGGCCAACATACCccaccttgttggAAGCTTCTTCCTTGTTTAAgtttaagagctaagctgATGCTACTCGTTCCTTTCGA
safe_sgRNA170	CTTAAACCGGCCAACATACCccaccttgttggGATCTGCGCAAAAACATGgtttaagagctaagctgATGCTACTCGTTCCTTTCGA
safe_sgRNA171	CTTAAACCGGCCAACATACCccaccttgttggTAAAATAGTCTTTGCGACgtttaagagctaagctgATGCTACTCGTTCCTTTCGA
safe_sgRNA172	CTTAAACCGGCCAACATACCccaccttgttggAGCTGACCAATGGATTTCCgtttaagagctaagctgATGCTACTCGTTCCTTTCGA
safe_sgRNA173	CTTAAACCGGCCAACATACCccaccttgttggAAAATGGAGTATAGGGTTTgtttaagagctaagctgATGCTACTCGTTCCTTTCGA
safe_sgRNA174	CTTAAACCGGCCAACATACCccaccttgttggCAATTAACTCTACAAGGAAgtttaagagctaagctgATGCTACTCGTTCCTTTCGA
safe_sgRNA175	CTTAAACCGGCCAACATACCccaccttgttggTCTCTACTAGAACTCAATCgtttaagagctaagctgATGCTACTCGTTCCTTTCGA
safe_sgRNA176	CTTAAACCGGCCAACATACCccaccttgttggTGATGTTTGTCCTTGCTTTgtttaagagctaagctgATGCTACTCGTTCCTTTCGA
safe_sgRNA177	CTTAAACCGGCCAACATACCccaccttgttggTGATGCATAGCATAGTTTCgtttaagagctaagctgATGCTACTCGTTCCTTTCGA
safe_sgRNA178	CTTAAACCGGCCAACATACCccaccttgttggACACCCATGATGAAGGAATgtttaagagctaagctgATGCTACTCGTTCCTTTCGA
safe_sgRNA179	CTTAAACCGGCCAACATACCccaccttgttggGTGCTAACATCTCCTAGAgtttaagagctaagctgATGCTACTCGTTCCTTTCGA
safe_sgRNA180	CTTAAACCGGCCAACATACCccaccttgttggAGGAACCTAACATTGAAATgtttaagagctaagctgATGCTACTCGTTCCTTTCGA
safe_sgRNA181	CTTAAACCGGCCAACATACCccaccttgttggTGTTGAAATAATTAGGAAAgtttaagagctaagctgATGCTACTCGTTCCTTTCGA
safe_sgRNA182	CTTAAACCGGCCAACATACCccaccttgttggGCTGAAATTCAATTCTGTTgtttaagagctaagctgATGCTACTCGTTCCTTTCGA
safe_sgRNA183	CTTAAACCGGCCAACATACCccaccttgttggCCAACAATAGGCAATATTCgtttaagagctaagctgATGCTACTCGTTCCTTTCGA
safe_sgRNA184	CTTAAACCGGCCAACATACCccaccttgttggAACTCACTGATCTTTATAgtttaagagctaagctgATGCTACTCGTTCCTTTCGA
safe_sgRNA185	CTTAAACCGGCCAACATACCccaccttgttggTTGGCAAGCTTCAACAGAGgtttaagagctaagctgATGCTACTCGTTCCTTTCGA
safe_sgRNA186	CTTAAACCGGCCAACATACCccaccttgttggTAGAAGCAGATACATGCAAgtttaagagctaagctgATGCTACTCGTTCCTTTCGA
safe_sgRNA187	CTTAAACCGGCCAACATACCccaccttgttggTACACATCTTCCCAATCAGgtttaagagctaagctgATGCTACTCGTTCCTTTCGA
safe_sgRNA188	CTTAAACCGGCCAACATACCccaccttgttggATTCTGGAAATAAGTACCTgtttaagagctaagctgATGCTACTCGTTCCTTTCGA
safe_sgRNA189	CTTAAACCGGCCAACATACCccaccttgttggTAACTTCTCTCTAGCTGGTgtttaagagctaagctgATGCTACTCGTTCCTTTCGA
safe_sgRNA190	CTTAAACCGGCCAACATACCccaccttgttggATCCTGAAAGACAGACATCgtttaagagctaagctgATGCTACTCGTTCCTTTCGA
safe_sgRNA191	CTTAAACCGGCCAACATACCccaccttgttggATTTGCTTAGACACCAACgtttaagagctaagctgATGCTACTCGTTCCTTTCGA
safe_sgRNA192	CTTAAACCGGCCAACATACCccaccttgttggTAACAGAGGAAACTAGTTAgtttaagagctaagctgATGCTACTCGTTCCTTTCGA
safe_sgRNA193	CTTAAACCGGCCAACATACCccaccttgttggTAGAAGGTGTCATTTAAATgtttaagagctaagctgATGCTACTCGTTCCTTTCGA
safe_sgRNA194	CTTAAACCGGCCAACATACCccaccttgttggGTGACAATATCTATCTTACgtttaagagctaagctgATGCTACTCGTTCCTTTCGA
safe_sgRNA195	CTTAAACCGGCCAACATACCccaccttgttggTCAGCTCTTAACATCTGGTgtttaagagctaagctgATGCTACTCGTTCCTTTCGA
safe_sgRNA196	CTTAAACCGGCCAACATACCccaccttgttggTTCTGAGCATTCTTAGTCTgtttaagagctaagctgATGCTACTCGTTCCTTTCGA
safe_sgRNA197	CTTAAACCGGCCAACATACCccaccttgttggCTTCGTTCATACGTGTTAgtttaagagctaagctgATGCTACTCGTTCCTTTCGA
safe_sgRNA198	CTTAAACCGGCCAACATACCccaccttgttggTGACTTCAGAGTTAAATTgtttaagagctaagctgATGCTACTCGTTCCTTTCGA
safe_sgRNA199	CTTAAACCGGCCAACATACCccaccttgttggACTTGACAGAATATGGAAGgtttaagagctaagctgATGCTACTCGTTCCTTTCGA
safe_sgRNA200	CTTAAACCGGCCAACATACCccaccttgttggATCAGGGAATCTTTGAGAAgtttaagagctaagctgATGCTACTCGTTCCTTTCGA
safe_sgRNA201	CTTAAACCGGCCAACATACCccaccttgttggTGAAAACTGACTATAATTCgtttaagagctaagctgATGCTACTCGTTCCTTTCGA
safe_sgRNA202	CTTAAACCGGCCAACATACCccaccttgttggACTCAGATCGGGAGTGACTgtttaagagctaagctgATGCTACTCGTTCCTTTCGA
safe_sgRNA203	CTTAAACCGGCCAACATACCccaccttgttggTAGTAGGCAGCTCCTACTTgtttaagagctaagctgATGCTACTCGTTCCTTTCGA
safe_sgRNA204	CTTAAACCGGCCAACATACCccaccttgttggCTGTCAGTAAAGAGAATgtttaagagctaagctgATGCTACTCGTTCCTTTCGA
safe_sgRNA205	CTTAAACCGGCCAACATACCccaccttgttggGGATAATATAAGGCATTCTgtttaagagctaagctgATGCTACTCGTTCCTTTCGA
safe_sgRNA206	CTTAAACCGGCCAACATACCccaccttgttggAGGTTTGCTAAACTAGCTgtttaagagctaagctgATGCTACTCGTTCCTTTCGA
safe_sgRNA207	CTTAAACCGGCCAACATACCccaccttgttggAATCAAACAGGAGTAAACgtttaagagctaagctgATGCTACTCGTTCCTTTCGA
safe_sgRNA208	CTTAAACCGGCCAACATACCccaccttgttggTGTTTGCCTCATAATAACCgtttaagagctaagctgATGCTACTCGTTCCTTTCGA
safe_sgRNA209	CTTAAACCGGCCAACATACCccaccttgttggCTGGTTTAGTTTGGCATTGgtttaagagctaagctgATGCTACTCGTTCCTTTCGA
safe_sgRNA210	CTTAAACCGGCCAACATACCccaccttgttggCAAACATATTGGAGTACTGgtttaagagctaagctgATGCTACTCGTTCCTTTCGA
safe_sgRNA211	CTTAAACCGGCCAACATACCccaccttgttggCAAATAGAAGAGACAATCTgtttaagagctaagctgATGCTACTCGTTCCTTTCGA
safe_sgRNA212	CTTAAACCGGCCAACATACCccaccttgttggCTGAGGCCGATGAAACgtttaagagctaagctgATGCTACTCGTTCCTTTCGA
safe_sgRNA213	CTTAAACCGGCCAACATACCccaccttgttggAACTAGACTGAAGCAAAAAgtttaagagctaagctgATGCTACTCGTTCCTTTCGA
safe_sgRNA214	CTTAAACCGGCCAACATACCccaccttgttggTTAGCATGTAGGAGACGAAgtttaagagctaagctgATGCTACTCGTTCCTTTCGA
safe_sgRNA215	CTTAAACCGGCCAACATACCccaccttgttggAAATAGGAAGGGAATATAAgtttaagagctaagctgATGCTACTCGTTCCTTTCGA
safe_sgRNA216	CTTAAACCGGCCAACATACCccaccttgttggACTTCAATCAAGAGAAACgtttaagagctaagctgATGCTACTCGTTCCTTTCGA
safe_sgRNA217	CTTAAACCGGCCAACATACCccaccttgttggATTTAGGTGACAAAAGGTCgtttaagagctaagctgATGCTACTCGTTCCTTTCGA
safe_sgRNA218	CTTAAACCGGCCAACATACCccaccttgttggATTTGGGTCTTTGCGCATCgtttaagagctaagctgATGCTACTCGTTCCTTTCGA
safe_sgRNA219	CTTAAACCGGCCAACATACCccaccttgttggTAAGCATGTACGAAGTAACgtttaagagctaagctgATGCTACTCGTTCCTTTCGA
safe_sgRNA220	CTTAAACCGGCCAACATACCccaccttgttggAGAATATATGTTTCCATTAgtttaagagctaagctgATGCTACTCGTTCCTTTCGA
safe_sgRNA221	CTTAAACCGGCCAACATACCccaccttgttggTGATAGAAAACCTTTGAgtttaagagctaagctgATGCTACTCGTTCCTTTCGA
safe_sgRNA222	CTTAAACCGGCCAACATACCccaccttgttggATTGTAGAATAACCTATATgtttaagagctaagctgATGCTACTCGTTCCTTTCGA
safe_sgRNA223	CTTAAACCGGCCAACATACCccaccttgttggCTAGAGATTACTCTGTTAgtttaagagctaagctgATGCTACTCGTTCCTTTCGA
safe_sgRNA224	CTTAAACCGGCCAACATACCccaccttgttggGTGAACATATGTGTAACAgtttaagagctaagctgATGCTACTCGTTCCTTTCGA
safe_sgRNA225	CTTAAACCGGCCAACATACCccaccttgttggATAATTGATGACAAGGTCgtttaagagctaagctgATGCTACTCGTTCCTTTCGA
safe_sgRNA226	CTTAAACCGGCCAACATACCccaccttgttggAATGCATGAATGCCTCTCgtttaagagctaagctgATGCTACTCGTTCCTTTCGA
safe_sgRNA227	CTTAAACCGGCCAACATACCccaccttgttggTGGCAATGTCCTGGAGAAAgtttaagagctaagctgATGCTACTCGTTCCTTTCGA
safe_sgRNA228	CTTAAACCGGCCAACATACCccaccttgttggGCCTCTGTAAGAGGGGAGTgtttaagagctaagctgATGCTACTCGTTCCTTTCGA
safe_sgRNA229	CTTAAACCGGCCAACATACCccaccttgttggCAATTACGAGGTTATAAGCgtttaagagctaagctgATGCTACTCGTTCCTTTCGA
safe_sgRNA230	CTTAAACCGGCCAACATACCccaccttgttggTATTTATTAGGCATTTCgtttaagagctaagctgATGCTACTCGTTCCTTTCGA
safe_sgRNA231	CTTAAACCGGCCAACATACCccaccttgttggGTAGAGACAAAATATATTTgtttaagagctaagctgATGCTACTCGTTCCTTTCGA
safe_sgRNA232	CTTAAACCGGCCAACATACCccaccttgttggGCACTAGAAAGGGTTTAGgtttaagagctaagctgATGCTACTCGTTCCTTTCGA
safe_sgRNA233	CTTAAACCGGCCAACATACCccaccttgttggTGGGTCACCACATCAGCTgtttaagagctaagctgATGCTACTCGTTCCTTTCGA
safe_sgRNA234	CTTAAACCGGCCAACATACCccaccttgttggAACTACTGTTAGCCAGAGAgtttaagagctaagctgATGCTACTCGTTCCTTTCGA
safe_sgRNA235	CTTAAACCGGCCAACATACCccaccttgttggAATTTCTAGTCCGTATTGgtttaagagctaagctgATGCTACTCGTTCCTTTCGA
safe_sgRNA236	CTTAAACCGGCCAACATACCccaccttgttggCGTTGATGATTGAAAGAAGgtttaagagctaagctgATGCTACTCGTTCCTTTCGA
safe_sgRNA237	CTTAAACCGGCCAACATACCccaccttgttggATATGACACATGCCATATgtttaagagctaagctgATGCTACTCGTTCCTTTCGA
safe_sgRNA238	CTTAAACCGGCCAACATACCccaccttgttggCTGAGTGGTGATACCCAAAgtttaagagctaagctgATGCTACTCGTTCCTTTCGA
safe_sgRNA239	CTTAAACCGGCCAACATACCccaccttgttggACATAGCCTGCAATTGTTTgtttaagagctaagctgATGCTACTCGTTCCTTTCGA
safe_sgRNA240	CTTAAACCGGCCAACATACCccaccttgttggAAGGGCAATAATTGGTACAgtttaagagctaagctgATGCTACTCGTTCCTTTCGA
safe_sgRNA241	CTTAAACCGGCCAACATACCccaccttgttggTGATGAAGAGTGCTACAGCgtttaagagctaagctgATGCTACTCGTTCCTTTCGA
safe_sgRNA242	CTTAAACCGGCCAACATACCccaccttgttggCTAATGGAAGTGAGGCTTGgtttaagagctaagctgATGCTACTCGTTCCTTTCGA
safe_sgRNA243	CTTAAACCGGCCAACATACCccaccttgttggAAGAGGAATTTCACGTGCgtttaagagctaagctgATGCTACTCGTTCCTTTCGA
safe_sgRNA244	CTTAAACCGGCCAACATACCccaccttgttggGTATTTAAAAGTTATGGGAgtttaagagctaagctgATGCTACTCGTTCCTTTCGA
safe_sgRNA245	CTTAAACCGGCCAACATACCccaccttgttggTGAACGAATGGGATTGAGAgtttaagagctaagctgATGCTACTCGTTCCTTTCGA
safe_sgRNA246	CTTAAACCGGCCAACATACCccaccttgttggGATACAGGGAAAAGGTTGAgtttaagagctaagctgATGCTACTCGTTCCTTTCGA
safe_sgRNA247	CTTAAACCGGCCAACATACCccaccttgttggTCGAGAATAGAAATGAAGAgtttaagagctaagctgATGCTACTCGTTCCTTTCGA
safe_sgRNA248	CTTAAACCGGCCAACATACCccaccttgttggGACTACAATTGAAAGATAAgtttaagagctaagctgATGCTACTCGTTCCTTTCGA
safe_sgRNA249	CTTAAACCGGCCAACATACCccaccttgttggTTTGCCTTCCAGATAGGAGgtttaagagctaagctgATGCTACTCGTTCCTTTCGA
safe_sgRNA250	CTTAAACCGGCCAACATACCccaccttgttggTCTCATAAAGGGACACTgtttaagagctaagctgATGCTACTCGTTCCTTTCGA
safe_sgRNA251	CTTAAACCGGCCAACATACCccaccttgttggGTTCTTGAATCTCTGATTTgtttaagagctaagctgATGCTACTCGTTCCTTTCGA
safe_sgRNA252	CTTAAACCGGCCAACATACCccaccttgttggTGTCAAATAGGCAATGCCgtttaagagctaagctgATGCTACTCGTTCCTTTCGA
safe_sgRNA253	CTTAAACCGGCCAACATACCccaccttgttggTTGGAAATTTAATTGGCAgtttaagagctaagctgATGCTACTCGTTCCTTTCGA
safe_sgRNA254	CTTAAACCGGCCAACATACCccaccttgttggAATAACCAGTTTCTTGTATgtttaagagctaagctgATGCTACTCGTTCCTTTCGA
safe_sgRNA255	CTTAAACCGGCCAACATACCccaccttgttggCCCACTGAAAACAAAGTGCgtttaagagctaagctgATGCTACTCGTTCCTTTCGA
safe_sgRNA256	CTTAAACCGGCCAACATACCccaccttgttggCTTGTTATCGAGATCTCTgtttaagagctaagctgATGCTACTCGTTCCTTTCGA
safe_sgRNA257	CTTAAACCGGCCAACATACCccaccttgttggGGAGAGGTAGGATCTTACgtttaagagctaagctgATGCTACTCGTTCCTTTCGA
safe_sgRNA258	CTTAAACCGGCCAACATACCccaccttgttggAGCAGACAGGAAATAAAGCgtttaagagctaagctgATGCTACTCGTTCCTTTCGA
safe_sgRNA259	CTTAAACCGGCCAACATACCccaccttgttggGTCACAAATATCTTAGCTgtttaagagctaagctgATGCTACTCGTTCCTTTCGA
safe_sgRNA260	CTTAAACCGGCCAACATACCccaccttgttggTCAATGCATCTTGATGAGgtttaagagctaagctgATGCTACTCGTTCCTTTCGA
safe_sgRNA261	CTTAAACCGGCCAACATACCccaccttgttggCAGGTGACAGTAAACTATAgtttaagagctaagctgATGCTACTCGTTCCTTTCGA
safe_sgRNA262	CTTAAACCGGCCAACATACCccaccttgttggTGGTAATAGCCTAGTTCTgtttaagagctaagctgATGCTACTCGTTCCTTTCGA
safe_sgRNA263	CTTAAACCGGCCAACATACCccaccttgttggGATATTCTCAGATTTCCCgtttaagagctaagctgATGCTACTCGTTCCTTTCGA
safe_sgRNA264	CTTAAACCGGCCAACATACCccaccttgttggCATAGTTAGTATGGGACTTgtttaagagctaagctgATGCTACTCGTTCCTTTCGA
safe_sgRNA265	CTTAAACCGGCCAACATACCccaccttgttggTCCCTCCCCTAAGTAAATGgtttaagagctaagctgATGCTACTCGTTCCTTTCGA
safe_sgRNA266	CTTAAACCGGCCAACATACCccaccttgttggGGTGAACTTGAGTGAACTTgtttaagagctaagctgATGCTACTCGTTCCTTTCGA
safe_sgRNA267	CTTAAACCGGCCAACATACCccaccttgttggAATTAATATATCTGTGAGgtttaagagctaagctgATGCTACTCGTTCCTTTCGA
safe_sgRNA268	CTTAAACCGGCCAACATACCccaccttgttggACCACTCAATTTATATATTgtttaagagctaagctgATGCTACTCGTTCCTTTCGA
safe_sgRNA269	CTTAAACCGGCCAACATACCccaccttgttggTGATTGGTAAGATTCCTTgtttaagagctaagctgATGCTACTCGTTCCTTTCGA
safe_sgRNA270	CTTAAACCGGCCAACATACCccaccttgttggGTGAGATCTGAAAGGAAAAgtttaagagctaagctgATGCTACTCGTTCCTTTCGA
safe_sgRNA271	CTTAAACCGGCCAACATACCccaccttgttggTCTTTGGAAACAACCATGTgtttaagagctaagctgATGCTACTCGTTCCTTTCGA
safe_sgRNA272	CTTAAACCGGCCAACATACCccaccttgttggACACAGTACTCAGGATGATgtttaagagctaagctgATGCTACTCGTTCCTTTCGA
safe_sgRNA273	CTTAAACCGGCCAACATACCccaccttgttggTATACAACATGACTCACTTgtttaagagctaagctgATGCTACTCGTTCCTTTCGA
safe_sgRNA274	CTTAAACCGGCCAACATACCccaccttgttggAAAGTAATATAAATGACTGgtttaagagctaagctgATGCTACTCGTTCCTTTCGA
safe_sgRNA275	CTTAAACCGGCCAACATACCccaccttgttggATCCCTACAAGTTGCACGTgtttaagagctaagctgATGCTACTCGTTCCTTTCGA
safe_sgRNA276	CTTAAACCGGCCAACATACCccaccttgttggTATTCATTAGTTTAAGAGgtttaagagctaagctgATGCTACTCGTTCCTTTCGA
safe_sgRNA277	CTTAAACCGGCCAACATACCccaccttgttggTAACATTGAGACGTACAAAgtttaagagctaagctgATGCTACTCGTTCCTTTCGA
safe_sgRNA278	CTTAAACCGGCCAACATACCccaccttgttggGAGTGAAATATCTCTTCTTgtttaagagctaagctgATGCTACTCGTTCCTTTCGA
safe_sgRNA279	CTTAAACCGGCCAACATACCccaccttgttggGGCTCAGACATTCATCCACgtttaagagctaagctgATGCTACTCGTTCCTTTCGA
safe_sgRNA280	CTTAAACCGGCCAACATACCccaccttgttggACTTATGTAAAACTTCATGgtttaagagctaagctgATGCTACTCGTTCCTTTCGA
safe_sgRNA281	CTTAAACCGGCCAACATACCccaccttgttggGCAGATCAGAATGTGAGCTgtttaagagctaagctgATGCTACTCGTTCCTTTCGA
safe_sgRNA282	CTTAAACCGGCCAACATACCccaccttgttggTGTAGCACTACGCAAACAGgtttaagagctaagctgATGCTACTCGTTCCTTTCGA
safe_sgRNA283	CTTAAACCGGCCAACATACCccaccttgttggTTTATACTTAATGGATACgtttaagagctaagctgATGCTACTCGTTCCTTTCGA
safe_sgRNA284	CTTAAACCGGCCAACATACCccaccttgttggACCTAATTATAAACTGGACgtttaagagctaagctgATGCTACTCGTTCCTTTCGA
safe_sgRNA285	CTTAAACCGGCCAACATACCccaccttgttggTGGCCTGACAGTTATATTTgtttaagagctaagctgATGCTACTCGTTCCTTTCGA
safe_sgRNA286	CTTAAACCGGCCAACATACCccaccttgttggCAAATGACAAACTATTTgtttaagagctaagctgATGCTACTCGTTCCTTTCGA
safe_sgRNA287	CTTAAACCGGCCAACATACCccaccttgttggGTGGCCCTTCCTCATCTTTgtttaagagctaagctgATGCTACTCGTTCCTTTCGA
safe_sgRNA288	CTTAAACCGGCCAACATACCccaccttgttggGTACGAAGGAGCTACACTgtttaagagctaagctgATGCTACTCGTTCCTTTCGA
safe_sgRNA289	CTTAAACCGGCCAACATACCccaccttgttggCCACATAGAATTTCCATACgtttaagagctaagctgATGCTACTCGTTCCTTTCGA
safe_sgRNA290	CTTAAACCGGCCAACATACCccaccttgttggGGCCTTGTGCAATCTGAGGgtttaagagctaagctgATGCTACTCGTTCCTTTCGA
safe_sgRNA291	CTTAAACCGGCCAACATACCccaccttgttggTCCCACAGCCCCTTGGCTCgtttaagagctaagctgATGCTACTCGTTCCTTTCGA
safe_sgRNA292	CTTAAACCGGCCAACATACCccaccttgttggTAGCTCCAATGGGTAATAGgtttaagagctaagctgATGCTACTCGTTCCTTTCGA
safe_sgRNA293	CTTAAACCGGCCAACATACCccaccttgttggGGAGGCAACCTGTCCCTGCgtttaagagctaagctgATGCTACTCGTTCCTTTCGA
safe_sgRNA294	CTTAAACCGGCCAACATACCccaccttgttggCTTCGTGGGCCCGGCAGTGgtttaagagctaagctgATGCTACTCGTTCCTTTCGA
safe_sgRNA295	CTTAAACCGGCCAACATACCccaccttgttggAGGGTCATTGCAGGCAGCTgtttaagagctaagctgATGCTACTCGTTCCTTTCGA
safe_sgRNA296	CTTAAACCGGCCAACATACCccaccttgttggAACCCCTGGCTAGTTTCCCgtttaagagctaagctgATGCTACTCGTTCCTTTCGA
safe_sgRNA297	CTTAAACCGGCCAACATACCccaccttgttggTGCAGCAGATGGAACCTgtttaagagctaagctgATGCTACTCGTTCCTTTCGA
safe_sgRNA298	CTTAAACCGGCCAACATACCccaccttgttggTCCTGCTTTCTGACACACTgtttaagagctaagctgATGCTACTCGTTCCTTTCGA
safe_sgRNA299	CTTAAACCGGCCAACATACCccaccttgttggCATGAACTTTACTGGAAAGgtttaagagctaagctgATGCTACTCGTTCCTTTCGA
safe_sgRNA300	CTTAAACCGGCCAACATACCccaccttgttggGTGGTTAGCCCAGTTCATTgtttaagagctaagctgATGCTACTCGTTCCTTTCGA
safe_sgRNA301	CTTAAACCGGCCAACATACCccaccttgttggCCATCCACCATGCTATCAAgtttaagagctaagctgATGCTACTCGTTCCTTTCGA
safe_sgRNA302	CTTAAACCGGCCAACATACCccaccttgttggTGAGCTCCTCATTCATTCCgtttaagagctaagctgATGCTACTCGTTCCTTTCGA
safe_sgRNA303	CTTAAACCGGCCAACATACCccaccttgttggTTCAAAATAAAGCAGAAGGgtttaagagctaagctgATGCTACTCGTTCCTTTCGA
safe_sgRNA304	CTTAAACCGGCCAACATACCccaccttgttggCTCACAATTTATCTACTTCgtttaagagctaagctgATGCTACTCGTTCCTTTCGA
safe_sgRNA305	CTTAAACCGGCCAACATACCccaccttgttggTTCAAACAACATACTGAAAgtttaagagctaagctgATGCTACTCGTTCCTTTCGA
safe_sgRNA306	CTTAAACCGGCCAACATACCccaccttgttggATACATAAACAGGTAGCgtttaagagctaagctgATGCTACTCGTTCCTTTCGA
safe_sgRNA307	CTTAAACCGGCCAACATACCccaccttgttggTTAAGGTGATACCTATATCgtttaagagctaagctgATGCTACTCGTTCCTTTCGA
safe_sgRNA308	CTTAAACCGGCCAACATACCccaccttgttggATGTTCACTGTTAATTGATgtttaagagctaagctgATGCTACTCGTTCCTTTCGA
safe_sgRNA309	CTTAAACCGGCCAACATACCccaccttgttggTGATATTTGCTTTCTGTCTgtttaagagctaagctgATGCTACTCGTTCCTTTCGA
safe_sgRNA310	CTTAAACCGGCCAACATACCccaccttgttggAGTGTAAAACGTTAAGTGgtttaagagctaagctgATGCTACTCGTTCCTTTCGA
safe_sgRNA311	CTTAAACCGGCCAACATACCccaccttgttggCACAAATGTGGAGAGAGTgtttaagagctaagctgATGCTACTCGTTCCTTTCGA
safe_sgRNA312	CTTAAACCGGCCAACATACCccaccttgttggTACAACCCAAAGTATATGGgtttaagagctaagctgATGCTACTCGTTCCTTTCGA
safe_sgRNA313	CTTAAACCGGCCAACATACCccaccttgttggATAAGCCTTGTATGATATgtttaagagctaagctgATGCTACTCGTTCCTTTCGA
safe_sgRNA314	CTTAAACCGGCCAACATACCccaccttgttggTATTTAGAATAGGTGCATTgtttaagagctaagctgATGCTACTCGTTCCTTTCGA
safe_sgRNA315	CTTAAACCGGCCAACATACCccaccttgttggGACATCTCACAAACATCAAgtttaagagctaagctgATGCTACTCGTTCCTTTCGA
safe_sgRNA316	CTTAAACCGGCCAACATACCccaccttgttggCAAATCCACAACAAAATgtttaagagctaagctgATGCTACTCGTTCCTTTCGA
safe_sgRNA317	CTTAAACCGGCCAACATACCccaccttgttggGAAGCATTGGCTTTAGTAgtttaagagctaagctgATGCTACTCGTTCCTTTCGA
safe_sgRNA318	CTTAAACCGGCCAACATACCccaccttgttggTACTAATGTAAGATTATGCgtttaagagctaagctgATGCTACTCGTTCCTTTCGA
safe_sgRNA319	CTTAAACCGGCCAACATACCccaccttgttggAATAGACCAACTTTGAgtttaagagctaagctgATGCTACTCGTTCCTTTCGA
safe_sgRNA320	CTTAAACCGGCCAACATACCccaccttgttggGGTATGCATATTCACTATTgtttaagagctaagctgATGCTACTCGTTCCTTTCGA
safe_sgRNA321	CTTAAACCGGCCAACATACCccaccttgttggCTTTCTACTTGCCTTAGATgtttaagagctaagctgATGCTACTCGTTCCTTTCGA
safe_sgRNA322	CTTAAACCGGCCAACATACCccaccttgttggGCTAGCTCTACCATTGCCgtttaagagctaagctgATGCTACTCGTTCCTTTCGA
safe_sgRNA323	CTTAAACCGGCCAACATACCccaccttgttggTGCATACCAAATTAGTGTCgtttaagagctaagctgATGCTACTCGTTCCTTTCGA
safe_sgRNA324	CTTAAACCGGCCAACATACCccaccttgttggGAGCTTAGACCATATTTGGgtttaagagctaagctgATGCTACTCGTTCCTTTCGA
safe_sgRNA325	CTTAAACCGGCCAACATACCccaccttgttggAGGAGCAGGATGATAAAGAgtttaagagctaagctgATGCTACTCGTTCCTTTCGA
safe_sgRNA326	CTTAAACCGGCCAACATACCccaccttgttggTTAACAAGAACCTGCTgtttaagagctaagctgATGCTACTCGTTCCTTTCGA
safe_sgRNA327	CTTAAACCGGCCAACATACCccaccttgttggGGTGATAAGACGGTCATTgtttaagagctaagctgATGCTACTCGTTCCTTTCGA
safe_sgRNA328	CTTAAACCGGCCAACATACCccaccttgttggACTTATATGTTCAATTTCTgtttaagagctaagctgATGCTACTCGTTCCTTTCGA
safe_sgRNA329	CTTAAACCGGCCAACATACCccaccttgttggGTAGTTAATCTTCTACTTTgtttaagagctaagctgATGCTACTCGTTCCTTTCGA
safe_sgRNA330	CTTAAACCGGCCAACATACCccaccttgttggCTTAAGACAGTCAAAGGAAgtttaagagctaagctgATGCTACTCGTTCCTTTCGA
safe_sgRNA331	CTTAAACCGGCCAACATACCccaccttgttggTAATAGGAAACACAGTAAAgtttaagagctaagctgATGCTACTCGTTCCTTTCGA
safe_sgRNA332	CTTAAACCGGCCAACATACCccaccttgttggTACATTCTCCTCCATACATgtttaagagctaagctgATGCTACTCGTTCCTTTCGA
safe_sgRNA333	CTTAAACCGGCCAACATACCccaccttgttggAAGTACTTCTCAATGGGAAgtttaagagctaagctgATGCTACTCGTTCCTTTCGA
safe_sgRNA334	CTTAAACCGGCCAACATACCccaccttgttggTCAAAACAGCCATCACTCTgtttaagagctaagctgATGCTACTCGTTCCTTTCGA
safe_sgRNA335	CTTAAACCGGCCAACATACCccaccttgttggGATAAGCAAATATGAGTGTgtttaagagctaagctgATGCTACTCGTTCCTTTCGA
safe_sgRNA336	CTTAAACCGGCCAACATACCccaccttgttggAAAACCAGACAAGTTACCTgtttaagagctaagctgATGCTACTCGTTCCTTTCGA
safe_sgRNA337	CTTAAACCGGCCAACATACCccaccttgttggCTTAAAGATATTGACATTAgtttaagagctaagctgATGCTACTCGTTCCTTTCGA
safe_sgRNA338	CTTAAACCGGCCAACATACCccaccttgttggTGTAAAATCACTTTAAACTgtttaagagctaagctgATGCTACTCGTTCCTTTCGA
safe_sgRNA339	CTTAAACCGGCCAACATACCccaccttgttggAAGAATCATTACATACAAgtttaagagctaagctgATGCTACTCGTTCCTTTCGA
safe_sgRNA340	CTTAAACCGGCCAACATACCccaccttgttggGTTCCATTGACCTGTCTAgtttaagagctaagctgATGCTACTCGTTCCTTTCGA
safe_sgRNA341	CTTAAACCGGCCAACATACCccaccttgttggAAGAAAGCTAACGCTGTCgtttaagagctaagctgATGCTACTCGTTCCTTTCGA
safe_sgRNA342	CTTAAACCGGCCAACATACCccaccttgttggCATTGTTTAATGAGTTAgtttaagagctaagctgATGCTACTCGTTCCTTTCGA
safe_sgRNA343	CTTAAACCGGCCAACATACCccaccttgttggAGGGTCTCATACAATTCTTgtttaagagctaagctgATGCTACTCGTTCCTTTCGA
safe_sgRNA344	CTTAAACCGGCCAACATACCccaccttgttggAATTGACCAGCAACTAAGGgtttaagagctaagctgATGCTACTCGTTCCTTTCGA
safe_sgRNA345	CTTAAACCGGCCAACATACCccaccttgttggTTAAGACATTTAAATCCTTgtttaagagctaagctgATGCTACTCGTTCCTTTCGA
safe_sgRNA346	CTTAAACCGGCCAACATACCccaccttgttggGTCTTAGTAAATGTATTCTgtttaagagctaagctgATGCTACTCGTTCCTTTCGA
safe_sgRNA347	CTTAAACCGGCCAACATACCccaccttgttggTTCTAGTTGAGGTAGATTAgtttaagagctaagctgATGCTACTCGTTCCTTTCGA
safe_sgRNA348	CTTAAACCGGCCAACATACCccaccttgttggTGAGTCTGGTGAGGTACATgtttaagagctaagctgATGCTACTCGTTCCTTTCGA
safe_sgRNA349	CTTAAACCGGCCAACATACCccaccttgttggAATAGCATCATGCACAATTgtttaagagctaagctgATGCTACTCGTTCCTTTCGA
safe_sgRNA350	CTTAAACCGGCCAACATACCccaccttgttggTCATTCATATTTCTATCTGgtttaagagctaagctgATGCTACTCGTTCCTTTCGA
safe_sgRNA351	CTTAAACCGGCCAACATACCccaccttgttggCATGATAAGATAGGAAACgtttaagagctaagctgATGCTACTCGTTCCTTTCGA
safe_sgRNA352	CTTAAACCGGCCAACATACCccaccttgttggAAGAAGCATCTTAGAGGCgtttaagagctaagctgATGCTACTCGTTCCTTTCGA
safe_sgRNA353	CTTAAACCGGCCAACATACCccaccttgttggGGTATTGGTAGTACTTAGTgtttaagagctaagctgATGCTACTCGTTCCTTTCGA
safe_sgRNA354	CTTAAACCGGCCAACATACCccaccttgttggAGGTTTAGTACCCCTCCAgtttaagagctaagctgATGCTACTCGTTCCTTTCGA
safe_sgRNA355	CTTAAACCGGCCAACATACCccaccttgttggGTTCCCTACATTTGACCTCgtttaagagctaagctgATGCTACTCGTTCCTTTCGA
safe_sgRNA356	CTTAAACCGGCCAACATACCccaccttgttggTGTGTACTATAGATCACCAgtttaagagctaagctgATGCTACTCGTTCCTTTCGA
safe_sgRNA357	CTTAAACCGGCCAACATACCccaccttgttggCTTCAGAGCAAGTAATTTAgtttaagagctaagctgATGCTACTCGTTCCTTTCGA
safe_sgRNA358	CTTAAACCGGCCAACATACCccaccttgttggGTGTGGGAACATCTCTGATgtttaagagctaagctgATGCTACTCGTTCCTTTCGA
safe_sgRNA359	CTTAAACCGGCCAACATACCccaccttgttggAATCTTGTGTGCTCGTGTCgtttaagagctaagctgATGCTACTCGTTCCTTTCGA
safe_sgRNA360	CTTAAACCGGCCAACATACCccaccttgttggAGTGAGATGGGGTATTTgtttaagagctaagctgATGCTACTCGTTCCTTTCGA
safe_sgRNA361	CTTAAACCGGCCAACATACCccaccttgttggTCTCTATCACCACCTAGAAgtttaagagctaagctgATGCTACTCGTTCCTTTCGA
safe_sgRNA362	CTTAAACCGGCCAACATACCccaccttgttggTACAGGTGACCCACATGGAgtttaagagctaagctgATGCTACTCGTTCCTTTCGA
safe_sgRNA363	CTTAAACCGGCCAACATACCccaccttgttggTCAGAAATGATCTCGTCCTgtttaagagctaagctgATGCTACTCGTTCCTTTCGA
safe_sgRNA364	CTTAAACCGGCCAACATACCccaccttgttggTACAGTTACTCAGAGCAAAgtttaagagctaagctgATGCTACTCGTTCCTTTCGA
safe_sgRNA365	CTTAAACCGGCCAACATACCccaccttgttggGGTCCATGAGTATGCAGGAgtttaagagctaagctgATGCTACTCGTTCCTTTCGA
safe_sgRNA366	CTTAAACCGGCCAACATACCccaccttgttggGTGAAGTCCAGTGTTCAAGgtttaagagctaagctgATGCTACTCGTTCCTTTCGA
safe_sgRNA367	CTTAAACCGGCCAACATACCccaccttgttggGCCCTCCTTAGAAGTTGCAgtttaagagctaagctgATGCTACTCGTTCCTTTCGA
safe_sgRNA368	CTTAAACCGGCCAACATACCccaccttgttggGAGTGTAAATAATGTGTATgtttaagagctaagctgATGCTACTCGTTCCTTTCGA
safe_sgRNA369	CTTAAACCGGCCAACATACCccaccttgttggTTGATTTCTGCTAATAGAgtttaagagctaagctgATGCTACTCGTTCCTTTCGA
safe_sgRNA370	CTTAAACCGGCCAACATACCccaccttgttggTTAAAAGTGGGATTGAATTgtttaagagctaagctgATGCTACTCGTTCCTTTCGA
safe_sgRNA371	CTTAAACCGGCCAACATACCccaccttgttggGAAAATGATGGTCTGCAACgtttaagagctaagctgATGCTACTCGTTCCTTTCGA
safe_sgRNA372	CTTAAACCGGCCAACATACCccaccttgttggTATATGACAGTAGGGTTGGgtttaagagctaagctgATGCTACTCGTTCCTTTCGA
safe_sgRNA373	CTTAAACCGGCCAACATACCccaccttgttggTCCAGAACAATTATTTCCgtttaagagctaagctgATGCTACTCGTTCCTTTCGA
safe_sgRNA374	CTTAAACCGGCCAACATACCccaccttgttggATCTGAAGTTGTACTGACgtttaagagctaagctgATGCTACTCGTTCCTTTCGA
safe_sgRNA375	CTTAAACCGGCCAACATACCccaccttgttggTAAGCATATAGTTGTGTCTgtttaagagctaagctgATGCTACTCGTTCCTTTCGA
safe_sgRNA376	CTTAAACCGGCCAACATACCccaccttgttggACATACATAGAGCCTTCTgtttaagagctaagctgATGCTACTCGTTCCTTTCGA
safe_sgRNA377	CTTAAACCGGCCAACATACCccaccttgttggGAAGCTAATTCTATAGAAAgtttaagagctaagctgATGCTACTCGTTCCTTTCGA
safe_sgRNA378	CTTAAACCGGCCAACATACCccaccttgttggAAATAGGATGGGATTATTTgtttaagagctaagctgATGCTACTCGTTCCTTTCGA
safe_sgRNA379	CTTAAACCGGCCAACATACCccaccttgttggTGAAGATGATCGCTTATACgtttaagagctaagctgATGCTACTCGTTCCTTTCGA
safe_sgRNA380	CTTAAACCGGCCAACATACCccaccttgttggGGTACATTCTTAAAACAGGgtttaagagctaagctgATGCTACTCGTTCCTTTCGA
safe_sgRNA381	CTTAAACCGGCCAACATACCccaccttgttggCAGCCAATTATTGCCAAATgtttaagagctaagctgATGCTACTCGTTCCTTTCGA
safe_sgRNA382	CTTAAACCGGCCAACATACCccaccttgttggTTCTGCTTCTAACATAGTAgtttaagagctaagctgATGCTACTCGTTCCTTTCGA
safe_sgRNA383	CTTAAACCGGCCAACATACCccaccttgttggTTACTGTGTTTATGACTAGgtttaagagctaagctgATGCTACTCGTTCCTTTCGA
safe_sgRNA384	CTTAAACCGGCCAACATACCccaccttgttggAGTCAAAGAGCTGTCACCgtttaagagctaagctgATGCTACTCGTTCCTTTCGA
safe_sgRNA385	CTTAAACCGGCCAACATACCccaccttgttggTGCATCAGAGCACTTAAAGgtttaagagctaagctgATGCTACTCGTTCCTTTCGA
safe_sgRNA386	CTTAAACCGGCCAACATACCccaccttgttggCAAAGGTCAAATAGTCTTGgtttaagagctaagctgATGCTACTCGTTCCTTTCGA
safe_sgRNA387	CTTAAACCGGCCAACATACCccaccttgttggTGAAGTAGAGATTATGTAAgtttaagagctaagctgATGCTACTCGTTCCTTTCGA
safe_sgRNA388	CTTAAACCGGCCAACATACCccaccttgttggGCCCATGGTTAATGGAAAgtttaagagctaagctgATGCTACTCGTTCCTTTCGA
safe_sgRNA389	CTTAAACCGGCCAACATACCccaccttgttggGCAGATGCCGAGCTCTACCgtttaagagctaagctgATGCTACTCGTTCCTTTCGA
safe_sgRNA390	CTTAAACCGGCCAACATACCccaccttgttggCCTGTGAGATAATCAGTCTgtttaagagctaagctgATGCTACTCGTTCCTTTCGA
safe_sgRNA391	CTTAAACCGGCCAACATACCccaccttgttggTTTAGTTTCTCACGTGTAgtttaagagctaagctgATGCTACTCGTTCCTTTCGA
safe_sgRNA392	CTTAAACCGGCCAACATACCccaccttgttggTGTGCAATCTGAAGGAAATgtttaagagctaagctgATGCTACTCGTTCCTTTCGA
safe_sgRNA393	CTTAAACCGGCCAACATACCccaccttgttggTATGGGGCTGTTCTCTAGgtttaagagctaagctgATGCTACTCGTTCCTTTCGA
safe_sgRNA394	CTTAAACCGGCCAACATACCccaccttgttggAACACCCAAGTCTCAAATTgtttaagagctaagctgATGCTACTCGTTCCTTTCGA
safe_sgRNA395	CTTAAACCGGCCAACATACCccaccttgttggTGAACAAGGACAAGGACGTgtttaagagctaagctgATGCTACTCGTTCCTTTCGA
safe_sgRNA396	CTTAAACCGGCCAACATACCccaccttgttggTATTTAATCACACAATGGgtttaagagctaagctgATGCTACTCGTTCCTTTCGA
safe_sgRNA397	CTTAAACCGGCCAACATACCccaccttgttggATAGTCATCCCCATGTAAGgtttaagagctaagctgATGCTACTCGTTCCTTTCGA
safe_sgRNA398	CTTAAACCGGCCAACATACCccaccttgttggTGGACGGCTGTCAAATGTgtttaagagctaagctgATGCTACTCGTTCCTTTCGA
safe_sgRNA399	CTTAAACCGGCCAACATACCccaccttgttggTTAGAATCCATAACTTCTCgtttaagagctaagctgATGCTACTCGTTCCTTTCGA
safe_sgRNA400	CTTAAACCGGCCAACATACCccaccttgttggTACCCGGTAAATCATAGAGgtttaagagctaagctgATGCTACTCGTTCCTTTCGA
safe_sgRNA401	CTTAAACCGGCCAACATACCccaccttgttggGAGGGTGGAGCAAAGAAAGgtttaagagctaagctgATGCTACTCGTTCCTTTCGA
safe_sgRNA402	CTTAAACCGGCCAACATACCccaccttgttggCATGTAGAATGGAAAGGCTgtttaagagctaagctgATGCTACTCGTTCCTTTCGA
safe_sgRNA403	CTTAAACCGGCCAACATACCccaccttgttggAGTCACTGGATTGTTGTCCgtttaagagctaagctgATGCTACTCGTTCCTTTCGA
safe_sgRNA404	CTTAAACCGGCCAACATACCccaccttgttggACAAAAGATTATGCTTCCCgtttaagagctaagctgATGCTACTCGTTCCTTTCGA
safe_sgRNA405	CTTAAACCGGCCAACATACCccaccttgttggAGCGCTTATATAACTCTCgtttaagagctaagctgATGCTACTCGTTCCTTTCGA
safe_sgRNA406	CTTAAACCGGCCAACATACCccaccttgttggGAAGGTTCCAAGACTTAACgtttaagagctaagctgATGCTACTCGTTCCTTTCGA
safe_sgRNA407	CTTAAACCGGCCAACATACCccaccttgttggGTGAATAGGTAGGTATTGAgtttaagagctaagctgATGCTACTCGTTCCTTTCGA
safe_sgRNA408	CTTAAACCGGCCAACATACCccaccttgttggAGCAGAAAAGTATTTCAGAgtttaagagctaagctgATGCTACTCGTTCCTTTCGA
safe_sgRNA409	CTTAAACCGGCCAACATACCccaccttgttggCCTAGATTATCATGGTAAGgtttaagagctaagctgATGCTACTCGTTCCTTTCGA
safe_sgRNA410	CTTAAACCGGCCAACATACCccaccttgttggAAAATGAAATTCACCCATCgtttaagagctaagctgATGCTACTCGTTCCTTTCGA
safe_sgRNA411	CTTAAACCGGCCAACATACCccaccttgttggTTCTGCATGAGAAGCACTAgtttaagagctaagctgATGCTACTCGTTCCTTTCGA
safe_sgRNA412	CTTAAACCGGCCAACATACCccaccttgttggCTGTCTGATTGAGTTTCACgtttaagagctaagctgATGCTACTCGTTCCTTTCGA
safe_sgRNA413	CTTAAACCGGCCAACATACCccaccttgttggGAGGCACATTAGTGTCACAgtttaagagctaagctgATGCTACTCGTTCCTTTCGA
safe_sgRNA414	CTTAAACCGGCCAACATACCccaccttgttggCATGAGAGTATATATACAgtttaagagctaagctgATGCTACTCGTTCCTTTCGA
safe_sgRNA415	CTTAAACCGGCCAACATACCccaccttgttggAGTTTAGAGGTTTGAGATTgtttaagagctaagctgATGCTACTCGTTCCTTTCGA
safe_sgRNA416	CTTAAACCGGCCAACATACCccaccttgttggACGAAGAGGAGATATCTTAgtttaagagctaagctgATGCTACTCGTTCCTTTCGA
safe_sgRNA417	CTTAAACCGGCCAACATACCccaccttgttggAAGGAATCACTGAGTCAGTgtttaagagctaagctgATGCTACTCGTTCCTTTCGA
safe_sgRNA418	CTTAAACCGGCCAACATACCccaccttgttggTTGTTGATATTCTGGGTGGgtttaagagctaagctgATGCTACTCGTTCCTTTCGA
safe_sgRNA419	CTTAAACCGGCCAACATACCccaccttgttggTATTAAGTATGAAGTCAAGgtttaagagctaagctgATGCTACTCGTTCCTTTCGA
safe_sgRNA420	CTTAAACCGGCCAACATACCccaccttgttggTGTGCTTTGAAGAATAATGgtttaagagctaagctgATGCTACTCGTTCCTTTCGA
safe_sgRNA421	CTTAAACCGGCCAACATACCccaccttgttggGTTAAGAAAAGACACTCAGgtttaagagctaagctgATGCTACTCGTTCCTTTCGA
safe_sgRNA422	CTTAAACCGGCCAACATACCccaccttgttggTTAGTGCCTACAGATAAAAgtttaagagctaagctgATGCTACTCGTTCCTTTCGA
safe_sgRNA423	CTTAAACCGGCCAACATACCccaccttgttggAGGAGAGCCAATGATCTCTgtttaagagctaagctgATGCTACTCGTTCCTTTCGA
safe_sgRNA424	CTTAAACCGGCCAACATACCccaccttgttggTGTTTACTTGGGATTGGACgtttaagagctaagctgATGCTACTCGTTCCTTTCGA
safe_sgRNA425	CTTAAACCGGCCAACATACCccaccttgttggATTAGAAGTATTACCACTgtttaagagctaagctgATGCTACTCGTTCCTTTCGA
safe_sgRNA426	CTTAAACCGGCCAACATACCccaccttgttggTGAGTGTCTAGTCAAATGAgtttaagagctaagctgATGCTACTCGTTCCTTTCGA
safe_sgRNA427	CTTAAACCGGCCAACATACCccaccttgttggGGTTTACAGATGGAAATgtttaagagctaagctgATGCTACTCGTTCCTTTCGA
safe_sgRNA428	CTTAAACCGGCCAACATACCccaccttgttggGCATTTCATCGCTACTATCgtttaagagctaagctgATGCTACTCGTTCCTTTCGA
safe_sgRNA429	CTTAAACCGGCCAACATACCccaccttgttggCATAGCCCCTGACAATCATgtttaagagctaagctgATGCTACTCGTTCCTTTCGA
safe_sgRNA430	CTTAAACCGGCCAACATACCccaccttgttggTAAGTGGTTTGCTTACCCAgtttaagagctaagctgATGCTACTCGTTCCTTTCGA
safe_sgRNA431	CTTAAACCGGCCAACATACCccaccttgttggATCCCCTTCTCAGTTGTTCgtttaagagctaagctgATGCTACTCGTTCCTTTCGA
safe_sgRNA432	CTTAAACCGGCCAACATACCccaccttgttggAGACATGTTCTGTGCTCAAgtttaagagctaagctgATGCTACTCGTTCCTTTCGA
safe_sgRNA433	CTTAAACCGGCCAACATACCccaccttgttggAAATATCTCCAGATGGCAAgtttaagagctaagctgATGCTACTCGTTCCTTTCGA
safe_sgRNA434	CTTAAACCGGCCAACATACCccaccttgttggCAAAATATCAGCCTTAGAGgtttaagagctaagctgATGCTACTCGTTCCTTTCGA
safe_sgRNA435	CTTAAACCGGCCAACATACCccaccttgttggTTCACAACATAGCCTTCAgtttaagagctaagctgATGCTACTCGTTCCTTTCGA
safe_sgRNA436	CTTAAACCGGCCAACATACCccaccttgttggCAACATATCTTCAAAATgtttaagagctaagctgATGCTACTCGTTCCTTTCGA
safe_sgRNA437	CTTAAACCGGCCAACATACCccaccttgttggGCTATCACCTTCCTTTCTAgtttaagagctaagctgATGCTACTCGTTCCTTTCGA
safe_sgRNA438	CTTAAACCGGCCAACATACCccaccttgttggGAAGGAAATCCTGAATGGTgtttaagagctaagctgATGCTACTCGTTCCTTTCGA
safe_sgRNA439	CTTAAACCGGCCAACATACCccaccttgttggTCATTGGCTAATTGGTCATgtttaagagctaagctgATGCTACTCGTTCCTTTCGA
safe_sgRNA440	CTTAAACCGGCCAACATACCccaccttgttggAGAGTACATAGTTATAATGgtttaagagctaagctgATGCTACTCGTTCCTTTCGA
safe_sgRNA441	CTTAAACCGGCCAACATACCccaccttgttggAGTCTAGGATGATGCTGGCgtttaagagctaagctgATGCTACTCGTTCCTTTCGA
safe_sgRNA442	CTTAAACCGGCCAACATACCccaccttgttggCCCTAATATTCAATATGGCgtttaagagctaagctgATGCTACTCGTTCCTTTCGA
safe_sgRNA443	CTTAAACCGGCCAACATACCccaccttgttggACAAAATTTAGCAACTCAGgtttaagagctaagctgATGCTACTCGTTCCTTTCGA
safe_sgRNA444	CTTAAACCGGCCAACATACCccaccttgttggGTATTGTGATACTTTGTTCgtttaagagctaagctgATGCTACTCGTTCCTTTCGA
safe_sgRNA445	CTTAAACCGGCCAACATACCccaccttgttggATTTCATCTCAGGGGAACGgtttaagagctaagctgATGCTACTCGTTCCTTTCGA
safe_sgRNA446	CTTAAACCGGCCAACATACCccaccttgttggTAAGTCCACGGAAAATATTgtttaagagctaagctgATGCTACTCGTTCCTTTCGA
safe_sgRNA447	CTTAAACCGGCCAACATACCccaccttgttggGTAGAATTTACTCCCAAAAgtttaagagctaagctgATGCTACTCGTTCCTTTCGA
safe_sgRNA448	CTTAAACCGGCCAACATACCccaccttgttggGTAGTTGGTCTAATCAGTAgtttaagagctaagctgATGCTACTCGTTCCTTTCGA
safe_sgRNA449	CTTAAACCGGCCAACATACCccaccttgttggAAATATTCAAGTTTATGAGgtttaagagctaagctgATGCTACTCGTTCCTTTCGA
safe_sgRNA450	CTTAAACCGGCCAACATACCccaccttgttggACTGTCTAAGCAACAAGGgtttaagagctaagctgATGCTACTCGTTCCTTTCGA
safe_sgRNA451	CTTAAACCGGCCAACATACCccaccttgttggTAAGGTCTATAGAAACATAgtttaagagctaagctgATGCTACTCGTTCCTTTCGA
safe_sgRNA452	CTTAAACCGGCCAACATACCccaccttgttggCACAGAGCCATCTGCACTgtttaagagctaagctgATGCTACTCGTTCCTTTCGA
safe_sgRNA453	CTTAAACCGGCCAACATACCccaccttgttggGAAGTTAGGCCACGTCACCgtttaagagctaagctgATGCTACTCGTTCCTTTCGA
safe_sgRNA454	CTTAAACCGGCCAACATACCccaccttgttggTTGATTGAGTCGAGCTGTCgtttaagagctaagctgATGCTACTCGTTCCTTTCGA
safe_sgRNA455	CTTAAACCGGCCAACATACCccaccttgttggTCACAGCACAGCGTTACCgtttaagagctaagctgATGCTACTCGTTCCTTTCGA
safe_sgRNA456	CTTAAACCGGCCAACATACCccaccttgttggTATGCACTCACGACTTCATgtttaagagctaagctgATGCTACTCGTTCCTTTCGA
safe_sgRNA457	CTTAAACCGGCCAACATACCccaccttgttggTAGTCTAATAGGAGCACAAgtttaagagctaagctgATGCTACTCGTTCCTTTCGA
safe_sgRNA458	CTTAAACCGGCCAACATACCccaccttgttggAACTGCAACTAGGAAAAAAgtttaagagctaagctgATGCTACTCGTTCCTTTCGA
safe_sgRNA459	CTTAAACCGGCCAACATACCccaccttgttggGTTCTAAAATAGTCTCGAgtttaagagctaagctgATGCTACTCGTTCCTTTCGA
safe_sgRNA460	CTTAAACCGGCCAACATACCccaccttgttggTAATGTTGCCGAAGCAATTgtttaagagctaagctgATGCTACTCGTTCCTTTCGA
safe_sgRNA461	CTTAAACCGGCCAACATACCccaccttgttggGGCCAACATCACCCCTTGgtttaagagctaagctgATGCTACTCGTTCCTTTCGA
safe_sgRNA462	CTTAAACCGGCCAACATACCccaccttgttggAGAAAACCGCCCAGCATCCgtttaagagctaagctgATGCTACTCGTTCCTTTCGA
safe_sgRNA463	CTTAAACCGGCCAACATACCccaccttgttggTTGATCTTATCTAATTTGGgtttaagagctaagctgATGCTACTCGTTCCTTTCGA
safe_sgRNA464	CTTAAACCGGCCAACATACCccaccttgttggGTATCCCTTAAGAATTTAAgtttaagagctaagctgATGCTACTCGTTCCTTTCGA
safe_sgRNA465	CTTAAACCGGCCAACATACCccaccttgttggGTTGAGCTCTGTAGTGCGgtttaagagctaagctgATGCTACTCGTTCCTTTCGA
safe_sgRNA466	CTTAAACCGGCCAACATACCccaccttgttggAGAGCCTCATTAGTGTCCTgtttaagagctaagctgATGCTACTCGTTCCTTTCGA
safe_sgRNA467	CTTAAACCGGCCAACATACCccaccttgttggCTGTGCCTCCCACTATGCgtttaagagctaagctgATGCTACTCGTTCCTTTCGA
safe_sgRNA468	CTTAAACCGGCCAACATACCccaccttgttggGGCCATGGAAAACAGCCCAgtttaagagctaagctgATGCTACTCGTTCCTTTCGA
safe_sgRNA469	CTTAAACCGGCCAACATACCccaccttgttggGTTCAAATCGTGGCTCACTgtttaagagctaagctgATGCTACTCGTTCCTTTCGA
safe_sgRNA470	CTTAAACCGGCCAACATACCccaccttgttggAGAAATCTCTTTGAGCTGGgtttaagagctaagctgATGCTACTCGTTCCTTTCGA
safe_sgRNA471	CTTAAACCGGCCAACATACCccaccttgttggACAACCTGGTTACCCTCACgtttaagagctaagctgATGCTACTCGTTCCTTTCGA
safe_sgRNA472	CTTAAACCGGCCAACATACCccaccttgttggGGAAAATTTCAAAACAACTgtttaagagctaagctgATGCTACTCGTTCCTTTCGA
safe_sgRNA473	CTTAAACCGGCCAACATACCccaccttgttggAGATGAGAAAATGAACTTAgtttaagagctaagctgATGCTACTCGTTCCTTTCGA
safe_sgRNA474	CTTAAACCGGCCAACATACCccaccttgttggGTGTAGGTGTGGGAATGAAgtttaagagctaagctgATGCTACTCGTTCCTTTCGA
safe_sgRNA475	CTTAAACCGGCCAACATACCccaccttgttggTGTACCGTGTATCTTAGTgtttaagagctaagctgATGCTACTCGTTCCTTTCGA
safe_sgRNA476	CTTAAACCGGCCAACATACCccaccttgttggTAGGGCTTGGGCTGGGACgtttaagagctaagctgATGCTACTCGTTCCTTTCGA
safe_sgRNA477	CTTAAACCGGCCAACATACCccaccttgttggACAGGGACCGCCATCCACTgtttaagagctaagctgATGCTACTCGTTCCTTTCGA
safe_sgRNA478	CTTAAACCGGCCAACATACCccaccttgttggCCTCTTTCCCCTGCCGGCAgtttaagagctaagctgATGCTACTCGTTCCTTTCGA
safe_sgRNA479	CTTAAACCGGCCAACATACCccaccttgttggCTTCATCTGGGGTGAAACCgtttaagagctaagctgATGCTACTCGTTCCTTTCGA
safe_sgRNA480	CTTAAACCGGCCAACATACCccaccttgttggTCGGAGCTCAGTGTTGCATgtttaagagctaagctgATGCTACTCGTTCCTTTCGA
safe_sgRNA481	CTTAAACCGGCCAACATACCccaccttgttggCCATATACTGACATAACTTgtttaagagctaagctgATGCTACTCGTTCCTTTCGA
safe_sgRNA482	CTTAAACCGGCCAACATACCccaccttgttggAAGAACTTTAGGCTCTTGGgtttaagagctaagctgATGCTACTCGTTCCTTTCGA
safe_sgRNA483	CTTAAACCGGCCAACATACCccaccttgttggACACAAGAGGCACAGCCCTgtttaagagctaagctgATGCTACTCGTTCCTTTCGA
safe_sgRNA484	CTTAAACCGGCCAACATACCccaccttgttggGTAGAGTTAGGACAACAAAgtttaagagctaagctgATGCTACTCGTTCCTTTCGA
safe_sgRNA485	CTTAAACCGGCCAACATACCccaccttgttggGCCATTATTTGTTGATCATgtttaagagctaagctgATGCTACTCGTTCCTTTCGA
safe_sgRNA486	CTTAAACCGGCCAACATACCccaccttgttggTATCTTTGTGCAGAAAGGGgtttaagagctaagctgATGCTACTCGTTCCTTTCGA
safe_sgRNA487	CTTAAACCGGCCAACATACCccaccttgttggTCAAAAAAAGTACCTATCTgtttaagagctaagctgATGCTACTCGTTCCTTTCGA
safe_sgRNA488	CTTAAACCGGCCAACATACCccaccttgttggCATTAGCCAACTCTTGTTgtttaagagctaagctgATGCTACTCGTTCCTTTCGA
safe_sgRNA489	CTTAAACCGGCCAACATACCccaccttgttggCAAAAACCAATGTATCTGAgtttaagagctaagctgATGCTACTCGTTCCTTTCGA
safe_sgRNA490	CTTAAACCGGCCAACATACCccaccttgttggACTGGAATTCACATCCACAgtttaagagctaagctgATGCTACTCGTTCCTTTCGA
safe_sgRNA491	CTTAAACCGGCCAACATACCccaccttgttggGCACATGCTCATCTAAAGGgtttaagagctaagctgATGCTACTCGTTCCTTTCGA
safe_sgRNA492	CTTAAACCGGCCAACATACCccaccttgttggCTTCATGTCTGGTTCCTGAgtttaagagctaagctgATGCTACTCGTTCCTTTCGA
safe_sgRNA493	CTTAAACCGGCCAACATACCccaccttgttggTGCTTCTCTAGTCCTTGAAgtttaagagctaagctgATGCTACTCGTTCCTTTCGA
safe_sgRNA494	CTTAAACCGGCCAACATACCccaccttgttggACTGGCTCCAAGGTTCTTgtttaagagctaagctgATGCTACTCGTTCCTTTCGA
safe_sgRNA495	CTTAAACCGGCCAACATACCccaccttgttggGTTGTGAATACATAGTAATgtttaagagctaagctgATGCTACTCGTTCCTTTCGA
safe_sgRNA496	CTTAAACCGGCCAACATACCccaccttgttggTGCCTTGGACCTTTAGCCTgtttaagagctaagctgATGCTACTCGTTCCTTTCGA
safe_sgRNA497	CTTAAACCGGCCAACATACCccaccttgttggATAACACAAAGCCCCCAAgtttaagagctaagctgATGCTACTCGTTCCTTTCGA
safe_sgRNA498	CTTAAACCGGCCAACATACCccaccttgttggTCTGATAACTTGTGTTACTgtttaagagctaagctgATGCTACTCGTTCCTTTCGA
safe_sgRNA499	CTTAAACCGGCCAACATACCccaccttgttggTCTACAGACCACAGAAGAAgtttaagagctaagctgATGCTACTCGTTCCTTTCGA
safe_sgRNA500	CTTAAACCGGCCAACATACCccaccttgttggTCTCCTAGAGGTCCTCTAgtttaagagctaagctgATGCTACTCGTTCCTTTCGA
safe_sgRNA501	CTTAAACCGGCCAACATACCccaccttgttggAGAATCTGCTATTGCCAATgtttaagagctaagctgATGCTACTCGTTCCTTTCGA
safe_sgRNA502	CTTAAACCGGCCAACATACCccaccttgttggGGTAGATTCTGGGGGACATgtttaagagctaagctgATGCTACTCGTTCCTTTCGA
safe_sgRNA503	CTTAAACCGGCCAACATACCccaccttgttggTCTCTTTCACTATTGCCAAgtttaagagctaagctgATGCTACTCGTTCCTTTCGA
safe_sgRNA504	CTTAAACCGGCCAACATACCccaccttgttggGGTATTATCAAGAGCAAAgtttaagagctaagctgATGCTACTCGTTCCTTTCGA
safe_sgRNA505	CTTAAACCGGCCAACATACCccaccttgttggGGCATTGCCTGTTTAATCTgtttaagagctaagctgATGCTACTCGTTCCTTTCGA
safe_sgRNA506	CTTAAACCGGCCAACATACCccaccttgttggTGTAAAAGATTCATGGATAgtttaagagctaagctgATGCTACTCGTTCCTTTCGA
safe_sgRNA507	CTTAAACCGGCCAACATACCccaccttgttggTGCCTAGCCTAGATGAGTCgtttaagagctaagctgATGCTACTCGTTCCTTTCGA
safe_sgRNA508	CTTAAACCGGCCAACATACCccaccttgttggGAGCTTGGTATCTAAAATTgtttaagagctaagctgATGCTACTCGTTCCTTTCGA
safe_sgRNA509	CTTAAACCGGCCAACATACCccaccttgttggCTCTATTCATCTAAACACgtttaagagctaagctgATGCTACTCGTTCCTTTCGA
safe_sgRNA510	CTTAAACCGGCCAACATACCccaccttgttggGGTAACCAACACAGATTCgtttaagagctaagctgATGCTACTCGTTCCTTTCGA
safe_sgRNA511	CTTAAACCGGCCAACATACCccaccttgttggGCAGAAATAAGTTACTGGCgtttaagagctaagctgATGCTACTCGTTCCTTTCGA
safe_sgRNA512	CTTAAACCGGCCAACATACCccaccttgttggATTGAAGTTTAGAATCATgtttaagagctaagctgATGCTACTCGTTCCTTTCGA
safe_sgRNA513	CTTAAACCGGCCAACATACCccaccttgttggGTTTGTGTCACCTGACATgtttaagagctaagctgATGCTACTCGTTCCTTTCGA
safe_sgRNA514	CTTAAACCGGCCAACATACCccaccttgttggATCCAGATTCTTCTTCAATgtttaagagctaagctgATGCTACTCGTTCCTTTCGA
safe_sgRNA515	CTTAAACCGGCCAACATACCccaccttgttggTACTGAAAACATATATCTGgtttaagagctaagctgATGCTACTCGTTCCTTTCGA
safe_sgRNA516	CTTAAACCGGCCAACATACCccaccttgttggCCTATCCTTTCACTCTCTgtttaagagctaagctgATGCTACTCGTTCCTTTCGA
safe_sgRNA517	CTTAAACCGGCCAACATACCccaccttgttggTAGGTTTGTGCGCAATTCgtttaagagctaagctgATGCTACTCGTTCCTTTCGA
safe_sgRNA518	CTTAAACCGGCCAACATACCccaccttgttggCAGGTATCAGGCATAGAGCgtttaagagctaagctgATGCTACTCGTTCCTTTCGA
safe_sgRNA519	CTTAAACCGGCCAACATACCccaccttgttggGAACTTCTCCAACATTGTTgtttaagagctaagctgATGCTACTCGTTCCTTTCGA
safe_sgRNA520	CTTAAACCGGCCAACATACCccaccttgttggTTGAGGAACCCATCTAACTgtttaagagctaagctgATGCTACTCGTTCCTTTCGA
safe_sgRNA521	CTTAAACCGGCCAACATACCccaccttgttggACTTAGATGAATACACTGGgtttaagagctaagctgATGCTACTCGTTCCTTTCGA
safe_sgRNA522	CTTAAACCGGCCAACATACCccaccttgttggAGCTTATTTGACATGTTAGgtttaagagctaagctgATGCTACTCGTTCCTTTCGA
safe_sgRNA523	CTTAAACCGGCCAACATACCccaccttgttggTCAAACCAAGTTGAATTCAgtttaagagctaagctgATGCTACTCGTTCCTTTCGA
safe_sgRNA524	CTTAAACCGGCCAACATACCccaccttgttggACTTTCATTTGAGAATCTAgtttaagagctaagctgATGCTACTCGTTCCTTTCGA
safe_sgRNA525	CTTAAACCGGCCAACATACCccaccttgttggAATACAAGGTGATGCCTGTgtttaagagctaagctgATGCTACTCGTTCCTTTCGA
safe_sgRNA526	CTTAAACCGGCCAACATACCccaccttgttggTTTCACGAGAACCACCCAGgtttaagagctaagctgATGCTACTCGTTCCTTTCGA
safe_sgRNA527	CTTAAACCGGCCAACATACCccaccttgttggAGAAAAGACGTGTATTTCCgtttaagagctaagctgATGCTACTCGTTCCTTTCGA
safe_sgRNA528	CTTAAACCGGCCAACATACCccaccttgttggAAACTGCTCTGTGACCGTgtttaagagctaagctgATGCTACTCGTTCCTTTCGA
safe_sgRNA529	CTTAAACCGGCCAACATACCccaccttgttggAGCTGAAGGCAGTAGTTCAgtttaagagctaagctgATGCTACTCGTTCCTTTCGA
safe_sgRNA530	CTTAAACCGGCCAACATACCccaccttgttggACTTGAAGCCACCTTGAGgtttaagagctaagctgATGCTACTCGTTCCTTTCGA
safe_sgRNA531	CTTAAACCGGCCAACATACCccaccttgttggACACTCTGATATACATCAgtttaagagctaagctgATGCTACTCGTTCCTTTCGA
safe_sgRNA532	CTTAAACCGGCCAACATACCccaccttgttggAAAATATATGGACTGGGATgtttaagagctaagctgATGCTACTCGTTCCTTTCGA
safe_sgRNA533	CTTAAACCGGCCAACATACCccaccttgttggATCCTTCCTATAGCAGCTAgtttaagagctaagctgATGCTACTCGTTCCTTTCGA
safe_sgRNA534	CTTAAACCGGCCAACATACCccaccttgttggGATCATTAGGTTTGTGCATgtttaagagctaagctgATGCTACTCGTTCCTTTCGA
safe_sgRNA535	CTTAAACCGGCCAACATACCccaccttgttggATAGGCATACCTCAGGTTgtttaagagctaagctgATGCTACTCGTTCCTTTCGA
safe_sgRNA536	CTTAAACCGGCCAACATACCccaccttgttggCATAGCTTCAGAGTTCAGAgtttaagagctaagctgATGCTACTCGTTCCTTTCGA
safe_sgRNA537	CTTAAACCGGCCAACATACCccaccttgttggCTCCTACAAATTACATTGgtttaagagctaagctgATGCTACTCGTTCCTTTCGA
safe_sgRNA538	CTTAAACCGGCCAACATACCccaccttgttggTGCATTTGGGTATTAGATTgtttaagagctaagctgATGCTACTCGTTCCTTTCGA
safe_sgRNA539	CTTAAACCGGCCAACATACCccaccttgttggTGTGCCCCTCCAAAAGAGAgtttaagagctaagctgATGCTACTCGTTCCTTTCGA
safe_sgRNA540	CTTAAACCGGCCAACATACCccaccttgttggGAAAAGTGCTGTTTGCATTgtttaagagctaagctgATGCTACTCGTTCCTTTCGA
[truncated: 1 more rows]
