# Supplementary material for: CRISPR screens and lectin microarrays identify high mannose N-glycan regulators
Source: Nat Commun. 2024 Nov 18;15:9970. doi: 10.1038/s41467-024-53225-1 (PMC11574202; doi:10.1038/s41467-024-53225-1)
Supplement: Supplementary file 9 — Supplementary Dataset 7 [file 41467_2024_53225_MOESM9_ESM.xlsx]

## Sheet: SuppData7_library-seq-primers
first PCR primers:
oKT187	aggcttggatttctataacttcgtatagcatacattatac
oKT188	ACATGCATGGCGGTAATACGGTTATC
stagger primers
oKT435	AATGATACGGCGACCACCGAGATCTACACTCTTTCCCTACACGACGCTCTTCCGATCTgcacaaaaggaaactcaccct
oKT436	AATGATACGGCGACCACCGAGATCTACACTCTTTCCCTACACGACGCTCTTCCGATCTCgcacaaaaggaaactcaccct
oKT437	AATGATACGGCGACCACCGAGATCTACACTCTTTCCCTACACGACGCTCTTCCGATCTGCgcacaaaaggaaactcaccct
oKT438	AATGATACGGCGACCACCGAGATCTACACTCTTTCCCTACACGACGCTCTTCCGATCTAGCgcacaaaaggaaactcaccct
oKT439	AATGATACGGCGACCACCGAGATCTACACTCTTTCCCTACACGACGCTCTTCCGATCTCAACgcacaaaaggaaactcaccct
oKT440	AATGATACGGCGACCACCGAGATCTACACTCTTTCCCTACACGACGCTCTTCCGATCTTGCACCgcacaaaaggaaactcaccct
oKT441	AATGATACGGCGACCACCGAGATCTACACTCTTTCCCTACACGACGCTCTTCCGATCTACGCAACgcacaaaaggaaactcaccct
oKT442	AATGATACGGCGACCACCGAGATCTACACTCTTTCCCTACACGACGCTCTTCCGATCTGAAGACCCgcacaaaaggaaactcaccct
i7 barcode primers		TruSeq amplicon kit	i7 barcode (sequence in propduct)
oKT443	CAAGCAGAAGACGGCATACGAGATGTCGTGATGTGACTGGAGTTCAGACGTGTGCTCTTCCGATCTcgactcggtgccactttttc	A701	ATCACGAC
oKT444	CAAGCAGAAGACGGCATACGAGATACCACTGTGTGACTGGAGTTCAGACGTGTGCTCTTCCGATCTcgactcggtgccactttttc	A702	ACAGTGGT
oKT445	CAAGCAGAAGACGGCATACGAGATTGGATCTGGTGACTGGAGTTCAGACGTGTGCTCTTCCGATCTcgactcggtgccactttttc	A703	CAGATCCA
oKT446	CAAGCAGAAGACGGCATACGAGATCCGTTTGTGTGACTGGAGTTCAGACGTGTGCTCTTCCGATCTcgactcggtgccactttttc	A704	ACAAACGG
oKT447	CAAGCAGAAGACGGCATACGAGATTGCTGGGTGTGACTGGAGTTCAGACGTGTGCTCTTCCGATCTcgactcggtgccactttttc	A705	ACCCAGCA
oKT448	CAAGCAGAAGACGGCATACGAGATGAGGGGTTGTGACTGGAGTTCAGACGTGTGCTCTTCCGATCTcgactcggtgccactttttc	A706	AACCCCTC
oKT502	CAAGCAGAAGACGGCATACGAGATAGGTTGGGGTGACTGGAGTTCAGACGTGTGCTCTTCCGATCTcgactcggtgccactttttc	A707	CCCAACCT
oKT503	CAAGCAGAAGACGGCATACGAGATGTGTGGTGGTGACTGGAGTTCAGACGTGTGCTCTTCCGATCTcgactcggtgccactttttc	A708	CACCACAC
oKT504	CAAGCAGAAGACGGCATACGAGATTGGGTTTCGTGACTGGAGTTCAGACGTGTGCTCTTCCGATCTcgactcggtgccactttttc	A709	GAAACCCA
oKT505	CAAGCAGAAGACGGCATACGAGATTGGTCACAGTGACTGGAGTTCAGACGTGTGCTCTTCCGATCTcgactcggtgccactttttc	A710	TGTGACCA
oKT506	CAAGCAGAAGACGGCATACGAGATTTGACCCTGTGACTGGAGTTCAGACGTGTGCTCTTCCGATCTcgactcggtgccactttttc	A711	AGGGTCAA
oKT507	CAAGCAGAAGACGGCATACGAGATCCACTCCTGTGACTGGAGTTCAGACGTGTGCTCTTCCGATCTcgactcggtgccactttttc	A712	AGGAGTGG
