# Supplementary material for: CRISPR screens and lectin microarrays identify high mannose N-glycan regulators
Source: Nat Commun. 2024 Nov 18;15:9970. doi: 10.1038/s41467-024-53225-1 (PMC11574202; doi:10.1038/s41467-024-53225-1)
Supplement: Supplementary file 10 — Supplementary Dataset 8 [file 41467_2024_53225_MOESM10_ESM.xlsx]

## Sheet: SuppData8_Validation_sgRNAs
gene	sgRNA1	sgRNA2	sgRNA3
XBP1s	CTTTTACGAGAGAAAACTCA	ACTCCTGGTTCTCAACTACA
MAN1A2	GCGTCCGAAACACCTGAGTC	CACTCGACGGCTGGCGCGAA
MGAT1	TGGCGAGTCGAAAGGCGAGG	GCAGCGCTTGGGACGCGCCT
MAN2A1	GCTTCTCTGACCTAGCTGCG	GGCGTGTCCTCCTCACCCAG
WRB	TGGCTGTGCTGGGTCCGCTA	TCCCCATGGAGCTGCCGTAG
ASNA1	TAAGGTGAGGTTGGCGCTAC	TCACCGAAAGGGCATGGACT
GET4	GCGACAGCGTCAGCCCTGCG	TCGGGCCGGCGCTCCGCGCA
CAMLG	CCTCCCAGACTGTGGACGGG	ACCCCTCCCAGACTGTGGAC
COG3	TCAGCAGCAGCGAGATGGAG	TTCAGCAGCAGCGAGATGGA
COG6	ACGCGCAGCGCTATGGCAGA	GACGCGCAGCGCTATGGCAG
LEO1	GCGGACGTGAGCGATAATGG	CGCAGCGGACGTGAGCGATAA
SMG7	CGAGGAGCCTGAGAGACCCA	GAAGCCTCCGTGGGTCTCTC
CCDC22	ACACGACCCGTGACACTCTG	CAGAGTGTCACGGGTCGTGT
CCDC93	GAAGCCCGCCAAGCGTCCGG	GACAGCTTCCTCCGGACGCT
COMMD1	GCATTCAGCAGCCCGCTCAG	AGGGTGGCAAACCCCTGAGC
COMMD2	GATGCTGCTGGAATTGTCCG	GCGCTGCCGGGTGAAATCGT
COMMD3	GACTCTGGAATGCCGCCCGG	AGCGGGGATCCGCCAGCATC
COMMD4	GGCTTCTTGGCGCGATGGTG	GCGCGATGGTGAGGCACTAG
COMMD5	GACTCGGACAGCGGGAGCGT	ACTCGGACAGCGGGAGCGTG
COMMD6	ACATCGGACTTAGCATCCAG	GGCTCGCTGGACGCCTCCAT
COMMD7	GCGGTGGAACCTGCGGGGCT	CGGCGGCGGTGGAACCTGCG
COMMD8	CGGAAGAGGGGACGCCCTTG	AAGAGGGGACGCCCTTGTGG
COMMD9	CCCTTCGACTTACCTTGAGC	AGCACTCCAGAGCCTGCTCA
COMMD10	CCCGTAGGATCAGCGCCGCG	CTTAACGGATCAGCTACCTG
KIAA0196	AGAAGAGGACCGCCGCCTTG	GAAGAGGACCGCCGCCTTGA
VPS35L	ATGGCCGTCTTTCCTTGGTA	TTTCCTTGGTAAGGAAGCAG
TM9SF3	GGCGACGGCGGCGGCAGAGG	CGGCAGAGGAGGCAGCGGCT	GGCGGCGGCAGAGGAGGCAG
TM9SF1	AGACCCCAGCAGGAGCCCAA	AGGCAGCTACGGGGGCGCGA
TM9SF2	GGGGTGTCTCCTAGCGCAAC	GCAACCGGAACTAGCCTTCT
TM9SF4	ATGGTGAGTGAAGGAGACTC	TGGTGAGTGAAGGAGACTCC
