# Supplementary material for: CRISPR screens and lectin microarrays identify high mannose N-glycan regulators
Source: Nat Commun. 2024 Nov 18;15:9970. doi: 10.1038/s41467-024-53225-1 (PMC11574202; doi:10.1038/s41467-024-53225-1)
Supplement: Supplementary file 11 — Supplementary Dataset 9 [file 41467_2024_53225_MOESM11_ESM.xlsx]

## Sheet: Sheet1
Gene	Sequence
DNAJB9 fwd	GGAAGGAGGAGCGCTAGGTC
DNAJB9 rev	ATCCTGCACCCTCCGACTAC
BiP fwd	GCCTGTATTTCTAGACCTGCC
BiP rev	TTCATCTTGCCAGCCAGTTG
CHOP fwd	ACCAAGGGAGAACCAGGAAACG
CHOP rev	TCACCATTCGGTCAATCAGAGC
Stt3a fwd	TTCAACCTGGGTGACCAGTG
Stt3a rev	CATGACCTTCGCATCCTCTG
Erdj4 fwd	GGAAGGAGGAGCGCTAGGTC
Erdj4 rev	ATCCTGCACCCTCCGACTAC
LAMN1 fwd	GGCGTCTATGAGACAACACAGC
LAMN1 rev	GGTGGTAGTTCTGGGCATTTCG
CCDC22 fwd	TTTCCAACTCTCCCCACACG
CCDC22 rev	GGAACTGCCGTGCCG
TM9SF1 fwd	AGGCGTGACACACTACAAGG
TM9SF1 rev	CAGCTGCTCCACCTGTGC
TM9SF2 fwd	ATGGGCGTCTAGATGGGACT
TM9SF2 rev	CCTGGGCATCTTCCGTAGAG
TM9SF3 fwd	GGTATTTAGCACAGCCTTGGG
TM9SF3 rev	CAGGTTTTCTTGGGTCTCTAGTC
TM9SF4 fwd	GGTGTTTGGCGGATTTTCTG
TM9SF4 rev	AGTGCTTTCCCCAAATGAAG
HPRT1 fwd	CCTGGCGTCGTGATTAGTGAT
HRPT1 rev	AGACGTTCAGTCCTGTCCATAA
GAPDH fwd	GGAGCGAGATCCCTCCAAAAT
GAPDH rev	GGCTGTTGTCATACTTCTCATGG
